# Supplementary material for: Organization of the Proteostasis Network of Membraneless Organelles
Source: Adv Sci (Weinh). 2025 Jun 11;12(33):e00233. doi: 10.1002/advs.202500233 (PMC12412463; doi:10.1002/advs.202500233)
Supplement: Supplementary file 2 — Supporting Information [file ADVS-12-e00233-s004.xlsx]

## Sheet: Standardized Collated Datasets
	UniprotID	MLO	Species	PN	Database
	P35637	DNA Damage Foci	Homo sapiens	TRUE	DrLLPS
	P35637	Gemini Cajal Body	Homo sapiens	TRUE	DrLLPS
	P35637	Nuclear Speckle	Homo sapiens	TRUE	DrLLPS
	P35637	Nucleolus	Homo sapiens	TRUE	DrLLPS
	P35637	Paraspeckle	Homo sapiens	TRUE	DrLLPS
	P35637	P-body	Homo sapiens	TRUE	DrLLPS
	P35637	Stress Granule	Homo sapiens	TRUE	DrLLPS
	O43670	Nucleolus	Homo sapiens	FALSE	DrLLPS
	O43670	Spindle Apparatus	Homo sapiens	FALSE	DrLLPS
	P09651	Nuclear Speckle	Homo sapiens	FALSE	DrLLPS
	P09651	Nucleolus	Homo sapiens	FALSE	DrLLPS
	P09651	Paraspeckle	Homo sapiens	FALSE	DrLLPS
	P09651	Sam68 Nuclear Body	Homo sapiens	FALSE	DrLLPS
	P09651	Stress Granule	Homo sapiens	FALSE	DrLLPS
	P09651	Postsynaptic Density	Homo sapiens	FALSE	DrLLPS
	P10636	Centrosome	Homo sapiens	FALSE	DrLLPS
	P10636	Microtubule	Homo sapiens	FALSE	DrLLPS
	P10636	Stress Granule	Homo sapiens	FALSE	DrLLPS
	P10636	Postsynaptic Density	Homo sapiens	FALSE	DrLLPS
	Q13148	Cajal Body	Homo sapiens	FALSE	DrLLPS
	Q13148	Gemini Cajal Body	Homo sapiens	FALSE	DrLLPS
	Q13148	Paraspeckle	Homo sapiens	FALSE	DrLLPS
	Q13148	P-body	Homo sapiens	FALSE	DrLLPS
	Q13148	Stress Granule	Homo sapiens	FALSE	DrLLPS
	Q5FBB7	Centrosome	Homo sapiens	FALSE	DrLLPS
	P06748	Nucleolus	Homo sapiens	TRUE	DrLLPS
	P06748	Centrosome	Homo sapiens	TRUE	DrLLPS
	P06748	Stress Granule	Homo sapiens	TRUE	DrLLPS
	O75683	Nucleolus	Homo sapiens	FALSE	DrLLPS
	P05067	Centrosome	Homo sapiens	FALSE	DrLLPS
	Q13151	Nucleolus	Homo sapiens	FALSE	DrLLPS
	Q13151	Stress Granule	Homo sapiens	FALSE	DrLLPS
	Q14781	PcG Body	Homo sapiens	FALSE	DrLLPS
	P22626	Nuclear Speckle	Homo sapiens	FALSE	DrLLPS
	P22626	Nucleolus	Homo sapiens	FALSE	DrLLPS
	P22626	P-body	Homo sapiens	FALSE	DrLLPS
	P22626	Stress Granule	Homo sapiens	FALSE	DrLLPS
	Q32P51	Nucleolus	Homo sapiens	FALSE	DrLLPS
	Q15717	Nucleolus	Homo sapiens	TRUE	DrLLPS
	Q15717	P-body	Homo sapiens	TRUE	DrLLPS
	Q15717	Stress Granule	Homo sapiens	TRUE	DrLLPS
	P49790	Stress Granule	Homo sapiens	TRUE	DrLLPS
	P78352	Postsynaptic Density	Homo sapiens	FALSE	DrLLPS
	P62750	Nucleolus	Homo sapiens	TRUE	DrLLPS
	P62750	Postsynaptic Density	Homo sapiens	TRUE	DrLLPS
	Q14974	Nucleolus	Homo sapiens	TRUE	DrLLPS
	Q14974	PML Nuclear Body	Homo sapiens	TRUE	DrLLPS
	Q14974	Centrosome	Homo sapiens	TRUE	DrLLPS
	Q14974	Stress Granule	Homo sapiens	TRUE	DrLLPS
	Q14974	Postsynaptic Density	Homo sapiens	TRUE	DrLLPS
	P31483	P-body	Homo sapiens	FALSE	DrLLPS
	P31483	Stress Granule	Homo sapiens	FALSE	DrLLPS
	P24928	Nucleolus	Homo sapiens	FALSE	DrLLPS
	Q9UER7	PML Nuclear Body	Homo sapiens	TRUE	DrLLPS
	Q96LT7	Nucleolus	Homo sapiens	TRUE	DrLLPS
	Q96LT7	Stress Granule	Homo sapiens	TRUE	DrLLPS
	P06241	Nucleolus	Homo sapiens	FALSE	DrLLPS
	P06241	Centrosome	Homo sapiens	FALSE	DrLLPS
	P06241	Postsynaptic Density	Homo sapiens	FALSE	DrLLPS
	Q9NWB1	Stress Granule	Homo sapiens	FALSE	DrLLPS
	Q14011	Cajal Body	Homo sapiens	FALSE	DrLLPS
	Q14011	Nucleolus	Homo sapiens	FALSE	DrLLPS
	Q14011	Stress Granule	Homo sapiens	FALSE	DrLLPS
	Q13501	Stress Granule	Homo sapiens	TRUE	DrLLPS
	Q9UPQ9	P-body	Homo sapiens	FALSE	DrLLPS
	Q9UPQ9	Stress Granule	Homo sapiens	FALSE	DrLLPS
	Q9NQI0	Nuage	Homo sapiens	FALSE	DrLLPS
	P52292	Nucleolus	Homo sapiens	TRUE	DrLLPS
	P52292	Stress Granule	Homo sapiens	TRUE	DrLLPS
	Q9UHD9	Stress Granule	Homo sapiens	TRUE	DrLLPS
	Q01844	Nucleolus	Homo sapiens	TRUE	DrLLPS
	Q01844	Centrosome	Homo sapiens	TRUE	DrLLPS
	Q01844	Stress Granule	Homo sapiens	TRUE	DrLLPS
	Q13283	Neuronal Granule	Homo sapiens	FALSE	DrLLPS
	Q13283	P-body	Homo sapiens	FALSE	DrLLPS
	Q13283	Stress Granule	Homo sapiens	FALSE	DrLLPS
	O14980	Cajal Body	Homo sapiens	TRUE	DrLLPS
	O14980	Nuclear Speckle	Homo sapiens	TRUE	DrLLPS
	O14980	Nucleolus	Homo sapiens	TRUE	DrLLPS
	O14980	PML Nuclear Body	Homo sapiens	TRUE	DrLLPS
	O14980	Centrosome	Homo sapiens	TRUE	DrLLPS
	O14980	Postsynaptic Density	Homo sapiens	TRUE	DrLLPS
	P26599	Nuclear Speckle	Homo sapiens	FALSE	DrLLPS
	P26599	Nucleolus	Homo sapiens	FALSE	DrLLPS
	P26599	Stress Granule	Homo sapiens	FALSE	DrLLPS
	P45973	Nucleolus	Homo sapiens	FALSE	DrLLPS
	P62993	Centrosome	Homo sapiens	FALSE	DrLLPS
	P62993	Stress Granule	Homo sapiens	FALSE	DrLLPS
	Q13823	Nucleolus	Homo sapiens	TRUE	DrLLPS
	P51991	Nucleolus	Homo sapiens	FALSE	DrLLPS
	P51991	Stress Granule	Homo sapiens	FALSE	DrLLPS
	Q92777	Postsynaptic Density	Homo sapiens	FALSE	DrLLPS
	P17600	Postsynaptic Density	Homo sapiens	FALSE	DrLLPS
	O00571	Nucleolus	Homo sapiens	TRUE	DrLLPS
	O00571	P-body	Homo sapiens	TRUE	DrLLPS
	O00571	Stress Granule	Homo sapiens	TRUE	DrLLPS
	O00571	Postsynaptic Density	Homo sapiens	TRUE	DrLLPS
	P10276	PML Nuclear Body	Homo sapiens	FALSE	DrLLPS
	Q92804	Nucleolus	Homo sapiens	TRUE	DrLLPS
	Q92804	Stress Granule	Homo sapiens	TRUE	DrLLPS
	P52948	Nuclear Pore Complex	Homo sapiens	TRUE	DrLLPS
	P52948	Stress Granule	Homo sapiens	TRUE	DrLLPS
	P33240	Cleavage Body	Homo sapiens	FALSE	DrLLPS
	P33240	DDX1 body	Homo sapiens	FALSE	DrLLPS
	Q9UKV8	Nuclear Speckle	Homo sapiens	FALSE	DrLLPS
	Q9UKV8	P-body	Homo sapiens	FALSE	DrLLPS
	Q9UKV8	Stress Granule	Homo sapiens	FALSE	DrLLPS
	Q9UKV8	Chromatoid body	Homo sapiens	FALSE	DrLLPS
	P98179	Nucleolus	Homo sapiens	FALSE	DrLLPS
	P98179	Stress Granule	Homo sapiens	FALSE	DrLLPS
	Q01085	P-body	Homo sapiens	FALSE	DrLLPS
	Q01085	Stress Granule	Homo sapiens	FALSE	DrLLPS
	P04637	Paraspeckle	Homo sapiens	TRUE	DrLLPS
	P04637	PML Nuclear Body	Homo sapiens	TRUE	DrLLPS
	P04637	Centrosome	Homo sapiens	TRUE	DrLLPS
	P46777	Nucleolus	Homo sapiens	TRUE	DrLLPS
	P46777	P-body	Homo sapiens	TRUE	DrLLPS
	P46777	Stress Granule	Homo sapiens	TRUE	DrLLPS
	Q96EP5	P-body	Homo sapiens	FALSE	DrLLPS
	Q96EP5	Stress Granule	Homo sapiens	FALSE	DrLLPS
	Q96EP5	Balbiani body	Homo sapiens	FALSE	DrLLPS
	Q14103	Nucleolus	Homo sapiens	FALSE	DrLLPS
	Q14103	Sam68 Nuclear Body	Homo sapiens	FALSE	DrLLPS
	Q14103	Stress Granule	Homo sapiens	FALSE	DrLLPS
	Q9H0L4	P-body	Homo sapiens	FALSE	DrLLPS
	Q9H0L4	Stress Granule	Homo sapiens	FALSE	DrLLPS
	Q96PK6	Nucleolus	Homo sapiens	FALSE	DrLLPS
	Q96PK6	Paraspeckle	Homo sapiens	FALSE	DrLLPS
	P31942	Nucleolus	Homo sapiens	FALSE	DrLLPS
	P31942	Stress Granule	Homo sapiens	FALSE	DrLLPS
	Q15811	Postsynaptic Density	Homo sapiens	FALSE	DrLLPS
	Q92499	Cleavage Body	Homo sapiens	FALSE	DrLLPS
	Q92499	DDX1 body	Homo sapiens	FALSE	DrLLPS
	Q92499	Nucleolus	Homo sapiens	FALSE	DrLLPS
	Q92499	P-body	Homo sapiens	FALSE	DrLLPS
	Q92499	Stress Granule	Homo sapiens	FALSE	DrLLPS
	Q92499	Postsynaptic Density	Homo sapiens	FALSE	DrLLPS
	Q7Z5Q1	Stress Granule	Homo sapiens	FALSE	DrLLPS
	P38432	Cajal Body	Homo sapiens	FALSE	DrLLPS
	P38432	Nucleolus	Homo sapiens	FALSE	DrLLPS
	P38432	Stress Granule	Homo sapiens	FALSE	DrLLPS
	Q96PV0	Postsynaptic Density	Homo sapiens	FALSE	DrLLPS
	O14979	Nucleolus	Homo sapiens	FALSE	DrLLPS
	O14979	Stress Granule	Homo sapiens	FALSE	DrLLPS
	Q06787	Cajal Body	Homo sapiens	FALSE	DrLLPS
	Q06787	Neuronal Granule	Homo sapiens	FALSE	DrLLPS
	Q06787	P-body	Homo sapiens	FALSE	DrLLPS
	Q06787	Stress Granule	Homo sapiens	FALSE	DrLLPS
	P29590	PML Nuclear Body	Homo sapiens	TRUE	DrLLPS
	P29590	Centrosome	Homo sapiens	TRUE	DrLLPS
	O00401	Postsynaptic Density	Homo sapiens	FALSE	DrLLPS
	Q8WXF1	Nuclear Speckle	Homo sapiens	FALSE	DrLLPS
	Q8WXF1	Nucleolus	Homo sapiens	FALSE	DrLLPS
	Q8WXF1	Paraspeckle	Homo sapiens	FALSE	DrLLPS
	Q8WXF1	Stress Granule	Homo sapiens	FALSE	DrLLPS
	P55795	Stress Granule	Homo sapiens	FALSE	DrLLPS
	Q01130	Nuclear Speckle	Homo sapiens	FALSE	DrLLPS
	P31943	Nucleolus	Homo sapiens	FALSE	DrLLPS
	P31943	Stress Granule	Homo sapiens	FALSE	DrLLPS
	P55854	PML Nuclear Body	Homo sapiens	TRUE	DrLLPS
	O75928	PML Nuclear Body	Homo sapiens	TRUE	DrLLPS
	P05062	Nucleolus	Homo sapiens	FALSE	DrLLPS
	P05062	P-body	Homo sapiens	FALSE	DrLLPS
	P05062	Stress Granule	Homo sapiens	FALSE	DrLLPS
	P20226	OPT Domain	Homo sapiens	FALSE	DrLLPS
	P20226	P-body	Homo sapiens	FALSE	DrLLPS
	P20226	Stress Granule	Homo sapiens	FALSE	DrLLPS
	Q9BUR4	Cajal Body	Homo sapiens	FALSE	DrLLPS
	Q9UBQ7	P-body	Homo sapiens	FALSE	DrLLPS
	Q9UBQ7	Postsynaptic Density	Homo sapiens	FALSE	DrLLPS
	O15234	Nuclear Speckle	Homo sapiens	FALSE	DrLLPS
	O15234	P-body	Homo sapiens	FALSE	DrLLPS
	O15234	Stress Granule	Homo sapiens	FALSE	DrLLPS
	P48145	Stress Granule	Homo sapiens	FALSE	DrLLPS
	Q12906	Nuclear Speckle	Homo sapiens	TRUE	DrLLPS
	Q12906	Nucleolus	Homo sapiens	TRUE	DrLLPS
	Q12906	P-body	Homo sapiens	TRUE	DrLLPS
	Q12906	Stress Granule	Homo sapiens	TRUE	DrLLPS
	Q9BQI3	Stress Granule	Homo sapiens	TRUE	DrLLPS
	Q8WUM4	Centrosome	Homo sapiens	TRUE	DrLLPS
	Q8WUM4	P-body	Homo sapiens	TRUE	DrLLPS
	Q8WUM4	Stress Granule	Homo sapiens	TRUE	DrLLPS
	Q8WUM4	Postsynaptic Density	Homo sapiens	TRUE	DrLLPS
	O75586	Stress Granule	Homo sapiens	FALSE	DrLLPS
	Q9UNI6	Stress Granule	Homo sapiens	TRUE	DrLLPS
	P63220	P-body	Homo sapiens	TRUE	DrLLPS
	P63220	Stress Granule	Homo sapiens	TRUE	DrLLPS
	P11940	Nucleolus	Homo sapiens	TRUE	DrLLPS
	P11940	P-body	Homo sapiens	TRUE	DrLLPS
	P11940	Stress Granule	Homo sapiens	TRUE	DrLLPS
	P11940	Postsynaptic Density	Homo sapiens	TRUE	DrLLPS
	Q13112	P-body	Homo sapiens	TRUE	DrLLPS
	Q13112	Stress Granule	Homo sapiens	TRUE	DrLLPS
	Q96RR1	Mitochondrial RNA Granule	Homo sapiens	FALSE	DrLLPS
	Q9NZM5	Nucleolus	Homo sapiens	TRUE	DrLLPS
	Q9NZM5	P-body	Homo sapiens	TRUE	DrLLPS
	P83369	Histone Locus Body	Homo sapiens	FALSE	DrLLPS
	Q14207	Cajal Body	Homo sapiens	FALSE	DrLLPS
	Q14207	Histone Locus Body	Homo sapiens	FALSE	DrLLPS
	Q9Y294	PML Nuclear Body	Homo sapiens	TRUE	DrLLPS
	P49841	Nuclear Speckle	Homo sapiens	TRUE	DrLLPS
	P49841	Postsynaptic Density	Homo sapiens	TRUE	DrLLPS
	Q9P2I0	Cleavage Body	Homo sapiens	FALSE	DrLLPS
	Q9P2I0	Histone Locus Body	Homo sapiens	FALSE	DrLLPS
	P83916	Nucleolus	Homo sapiens	FALSE	DrLLPS
	P83916	Stress Granule	Homo sapiens	FALSE	DrLLPS
	Q15233	Nuclear Speckle	Homo sapiens	FALSE	DrLLPS
	Q15233	Nucleolus	Homo sapiens	FALSE	DrLLPS
	Q15233	Paraspeckle	Homo sapiens	FALSE	DrLLPS
	Q15233	Neuronal Granule	Homo sapiens	FALSE	DrLLPS
	Q15233	P-body	Homo sapiens	FALSE	DrLLPS
	Q15233	Stress Granule	Homo sapiens	FALSE	DrLLPS
	Q15020	Cajal Body	Homo sapiens	FALSE	DrLLPS
	Q15020	Nucleolus	Homo sapiens	FALSE	DrLLPS
	Q8TB72	P-body	Homo sapiens	FALSE	DrLLPS
	Q8TB72	Stress Granule	Homo sapiens	FALSE	DrLLPS
	Q8NDV7	P-body	Homo sapiens	FALSE	DrLLPS
	Q8NDV7	Stress Granule	Homo sapiens	FALSE	DrLLPS
	Q8NDV7	Chromatoid body	Homo sapiens	FALSE	DrLLPS
	P49458	Nucleolus	Homo sapiens	TRUE	DrLLPS
	P49458	Stress Granule	Homo sapiens	TRUE	DrLLPS
	Q8WXI4	P-body	Homo sapiens	FALSE	DrLLPS
	P35462	P-body	Homo sapiens	TRUE	DrLLPS
	A6H8Y1	P-body	Homo sapiens	FALSE	DrLLPS
	A6H8Y1	Stress Granule	Homo sapiens	FALSE	DrLLPS
	P46821	Centrosome	Homo sapiens	FALSE	DrLLPS
	P46821	Stress Granule	Homo sapiens	FALSE	DrLLPS
	P46821	Postsynaptic Density	Homo sapiens	FALSE	DrLLPS
	O43379	Centrosome	Homo sapiens	FALSE	DrLLPS
	O43379	Stress Granule	Homo sapiens	FALSE	DrLLPS
	P55010	Stress Granule	Homo sapiens	TRUE	DrLLPS
	P35544	P-body	Homo sapiens	TRUE	DrLLPS
	P35544	Stress Granule	Homo sapiens	TRUE	DrLLPS
	Q14145	Stress Granule	Homo sapiens	TRUE	DrLLPS
	Q14157	P-body	Homo sapiens	TRUE	DrLLPS
	Q14157	Stress Granule	Homo sapiens	TRUE	DrLLPS
	P14207	P-body	Homo sapiens	FALSE	DrLLPS
	Q8N0X7	Centrosome	Homo sapiens	FALSE	DrLLPS
	Q8N0X7	Stress Granule	Homo sapiens	FALSE	DrLLPS
	O15116	P-body	Homo sapiens	FALSE	DrLLPS
	O15116	Stress Granule	Homo sapiens	FALSE	DrLLPS
	P39748	Nucleolus	Homo sapiens	FALSE	DrLLPS
	P39748	P-body	Homo sapiens	FALSE	DrLLPS
	Q71F23	P-body	Homo sapiens	FALSE	DrLLPS
	P29083	P-body	Homo sapiens	FALSE	DrLLPS
	P29083	Stress Granule	Homo sapiens	FALSE	DrLLPS
	Q7KZ85	P-body	Homo sapiens	TRUE	DrLLPS
	Q7KZ85	Stress Granule	Homo sapiens	TRUE	DrLLPS
	P45974	Nucleolus	Homo sapiens	TRUE	DrLLPS
	P45974	Stress Granule	Homo sapiens	TRUE	DrLLPS
	P45974	Postsynaptic Density	Homo sapiens	TRUE	DrLLPS
	Q9Y4Z0	P-body	Homo sapiens	FALSE	DrLLPS
	Q04637	Stress Granule	Homo sapiens	TRUE	DrLLPS
	Q04637	Postsynaptic Density	Homo sapiens	TRUE	DrLLPS
	Q9UPT9	P-body	Homo sapiens	TRUE	DrLLPS
	Q96HF1	P-body	Homo sapiens	FALSE	DrLLPS
	Q9Y4K3	P-body	Homo sapiens	TRUE	DrLLPS
	Q9UN86	P-body	Homo sapiens	FALSE	DrLLPS
	Q9UN86	Stress Granule	Homo sapiens	FALSE	DrLLPS
	Q92945	Perinucleolar Condensate	Homo sapiens	FALSE	DrLLPS
	Q92945	P-body	Homo sapiens	FALSE	DrLLPS
	Q92945	Stress Granule	Homo sapiens	FALSE	DrLLPS
	Q9UBT2	P-body	Homo sapiens	TRUE	DrLLPS
	P11021	Nucleolus	Homo sapiens	TRUE	DrLLPS
	P11021	PML Nuclear Body	Homo sapiens	TRUE	DrLLPS
	P11021	Stress Granule	Homo sapiens	TRUE	DrLLPS
	P11021	Postsynaptic Density	Homo sapiens	TRUE	DrLLPS
	Q9UHI6	Gemini Cajal Body	Homo sapiens	FALSE	DrLLPS
	Q14694	P-body	Homo sapiens	TRUE	DrLLPS
	Q14694	Stress Granule	Homo sapiens	TRUE	DrLLPS
	P62910	Nucleolus	Homo sapiens	TRUE	DrLLPS
	P62910	P-body	Homo sapiens	TRUE	DrLLPS
	P62910	Stress Granule	Homo sapiens	TRUE	DrLLPS
	P53634	P-body	Homo sapiens	TRUE	DrLLPS
	P53634	Stress Granule	Homo sapiens	TRUE	DrLLPS
	Q9Y6J8	Stress Granule	Homo sapiens	FALSE	DrLLPS
	O14974	Stress Granule	Homo sapiens	FALSE	DrLLPS
	O14974	Postsynaptic Density	Homo sapiens	FALSE	DrLLPS
	Q86UN2	Stress Granule	Homo sapiens	FALSE	DrLLPS
	Q71U36	Nucleolus	Homo sapiens	FALSE	DrLLPS
	Q71U36	P-body	Homo sapiens	FALSE	DrLLPS
	Q71U36	Postsynaptic Density	Homo sapiens	FALSE	DrLLPS
	Q15843	Stress Granule	Homo sapiens	TRUE	DrLLPS
	P10827	Stress Granule	Homo sapiens	FALSE	DrLLPS
	P27635	Nucleolus	Homo sapiens	TRUE	DrLLPS
	P27635	P-body	Homo sapiens	TRUE	DrLLPS
	P27635	Stress Granule	Homo sapiens	TRUE	DrLLPS
	P23497	PML Nuclear Body	Homo sapiens	FALSE	DrLLPS
	P01133	Nuclear Speckle	Homo sapiens	FALSE	DrLLPS
	Q16637	Cajal Body	Homo sapiens	TRUE	DrLLPS
	Q16637	Gemini Cajal Body	Homo sapiens	TRUE	DrLLPS
	Q16637	P-body	Homo sapiens	TRUE	DrLLPS
	Q16637	Stress Granule	Homo sapiens	TRUE	DrLLPS
	Q16637	U-body	Homo sapiens	TRUE	DrLLPS
	Q9Y6I4	Stress Granule	Homo sapiens	TRUE	DrLLPS
	P13639	Nucleolus	Homo sapiens	TRUE	DrLLPS
	P13639	Stress Granule	Homo sapiens	TRUE	DrLLPS
	P13639	Postsynaptic Density	Homo sapiens	TRUE	DrLLPS
	O60828	Nucleolus	Homo sapiens	FALSE	DrLLPS
	O60828	Stress Granule	Homo sapiens	FALSE	DrLLPS
	P63279	PML Nuclear Body	Homo sapiens	TRUE	DrLLPS
	P63279	Stress Granule	Homo sapiens	TRUE	DrLLPS
	Q9UKF6	Histone Locus Body	Homo sapiens	FALSE	DrLLPS
	Q9UKF6	Stress Granule	Homo sapiens	FALSE	DrLLPS
	P51575	P-body	Homo sapiens	FALSE	DrLLPS
	Q9Y6A5	Centrosome	Homo sapiens	FALSE	DrLLPS
	Q9Y6A5	Stress Granule	Homo sapiens	FALSE	DrLLPS
	O76039	Nuclear Speckle	Homo sapiens	FALSE	DrLLPS
	O76039	Postsynaptic Density	Homo sapiens	FALSE	DrLLPS
	Q14444	Neuronal Granule	Homo sapiens	FALSE	DrLLPS
	Q14444	P-body	Homo sapiens	FALSE	DrLLPS
	Q14444	Stress Granule	Homo sapiens	FALSE	DrLLPS
	Q8IU60	P-body	Homo sapiens	FALSE	DrLLPS
	Q8IU60	Stress Granule	Homo sapiens	FALSE	DrLLPS
	P62820	Nucleolus	Homo sapiens	TRUE	DrLLPS
	P62820	Stress Granule	Homo sapiens	TRUE	DrLLPS
	P62820	Postsynaptic Density	Homo sapiens	TRUE	DrLLPS
	Q9NPI6	P-body	Homo sapiens	FALSE	DrLLPS
	Q9NPI6	Stress Granule	Homo sapiens	FALSE	DrLLPS
	Q9NPI6	Chromatoid body	Homo sapiens	FALSE	DrLLPS
	O60832	Nucleolus	Homo sapiens	TRUE	DrLLPS
	O60832	Stress Granule	Homo sapiens	TRUE	DrLLPS
	O75569	Stress Granule	Homo sapiens	FALSE	DrLLPS
	O75569	Postsynaptic Density	Homo sapiens	FALSE	DrLLPS
	Q8N5F7	Nuclear Speckle	Homo sapiens	FALSE	DrLLPS
	P68400	Nucleolus	Homo sapiens	TRUE	DrLLPS
	P68400	Centrosome	Homo sapiens	TRUE	DrLLPS
	P68400	Stress Granule	Homo sapiens	TRUE	DrLLPS
	P68400	Postsynaptic Density	Homo sapiens	TRUE	DrLLPS
	Q14232	Stress Granule	Homo sapiens	TRUE	DrLLPS
	O00410	Nucleolus	Homo sapiens	TRUE	DrLLPS
	O00410	Postsynaptic Density	Homo sapiens	TRUE	DrLLPS
	O14744	P-body	Homo sapiens	FALSE	DrLLPS
	O14744	Stress Granule	Homo sapiens	FALSE	DrLLPS
	O14744	Postsynaptic Density	Homo sapiens	FALSE	DrLLPS
	P01579	Stress Granule	Homo sapiens	TRUE	DrLLPS
	Q14240	Stress Granule	Homo sapiens	TRUE	DrLLPS
	Q14240	Postsynaptic Density	Homo sapiens	TRUE	DrLLPS
	Q9H0G5	Nuclear Speckle	Homo sapiens	FALSE	DrLLPS
	Q8WWM7	P-body	Homo sapiens	FALSE	DrLLPS
	Q8WWM7	Stress Granule	Homo sapiens	FALSE	DrLLPS
	Q6UN15	Histone Locus Body	Homo sapiens	FALSE	DrLLPS
	P50613	Nuclear Speckle	Homo sapiens	FALSE	DrLLPS
	P50613	Nucleolus	Homo sapiens	FALSE	DrLLPS
	P19525	Nucleolus	Homo sapiens	TRUE	DrLLPS
	P19525	Stress Granule	Homo sapiens	TRUE	DrLLPS
	P19525	Postsynaptic Density	Homo sapiens	TRUE	DrLLPS
	O00443	Stress Granule	Homo sapiens	FALSE	DrLLPS
	O43734	P-body	Homo sapiens	TRUE	DrLLPS
	Q13541	Centrosome	Homo sapiens	TRUE	DrLLPS
	Q13541	Stress Granule	Homo sapiens	TRUE	DrLLPS
	Q13111	Stress Granule	Homo sapiens	TRUE	DrLLPS
	Q8NHU6	P-body	Homo sapiens	FALSE	DrLLPS
	Q8NHU6	Stress Granule	Homo sapiens	FALSE	DrLLPS
	P55884	P-body	Homo sapiens	TRUE	DrLLPS
	P55884	Stress Granule	Homo sapiens	TRUE	DrLLPS
	Q92797	Histone Locus Body	Homo sapiens	FALSE	DrLLPS
	P23443	Stress Granule	Homo sapiens	FALSE	DrLLPS
	P62314	Cajal Body	Homo sapiens	FALSE	DrLLPS
	O00767	Stress Granule	Homo sapiens	FALSE	DrLLPS
	P27361	Centrosome	Homo sapiens	TRUE	DrLLPS
	P27361	Postsynaptic Density	Homo sapiens	TRUE	DrLLPS
	P61081	Stress Granule	Homo sapiens	TRUE	DrLLPS
	P61081	Postsynaptic Density	Homo sapiens	TRUE	DrLLPS
	P02745	Stress Granule	Homo sapiens	FALSE	DrLLPS
	P06730	P-body	Homo sapiens	TRUE	DrLLPS
	P06730	Stress Granule	Homo sapiens	TRUE	DrLLPS
	Q15620	Stress Granule	Homo sapiens	FALSE	DrLLPS
	P63165	Cajal Body	Homo sapiens	TRUE	DrLLPS
	P63165	Nuclear Speckle	Homo sapiens	TRUE	DrLLPS
	P63165	Nucleolus	Homo sapiens	TRUE	DrLLPS
	P63165	PML Nuclear Body	Homo sapiens	TRUE	DrLLPS
	P84090	Nuclear Speckle	Homo sapiens	FALSE	DrLLPS
	Q14149	PML Nuclear Body	Homo sapiens	FALSE	DrLLPS
	Q8TC59	Stress Granule	Homo sapiens	FALSE	DrLLPS
	Q9Y3F4	Gemini Cajal Body	Homo sapiens	FALSE	DrLLPS
	Q9Y3F4	Stress Granule	Homo sapiens	FALSE	DrLLPS
	Q9Y3F4	Postsynaptic Density	Homo sapiens	FALSE	DrLLPS
	P36897	Nuclear Speckle	Homo sapiens	FALSE	DrLLPS
	P36897	P-body	Homo sapiens	FALSE	DrLLPS
	P36897	Stress Granule	Homo sapiens	FALSE	DrLLPS
	P08238	Nucleolus	Homo sapiens	TRUE	DrLLPS
	P08238	P-body	Homo sapiens	TRUE	DrLLPS
	P08238	Stress Granule	Homo sapiens	TRUE	DrLLPS
	Q9UIW2	Stress Granule	Homo sapiens	FALSE	DrLLPS
	Q9UIW2	Postsynaptic Density	Homo sapiens	FALSE	DrLLPS
	P08865	Nucleolus	Homo sapiens	TRUE	DrLLPS
	P08865	P-body	Homo sapiens	TRUE	DrLLPS
	P08865	Stress Granule	Homo sapiens	TRUE	DrLLPS
	P08865	Postsynaptic Density	Homo sapiens	TRUE	DrLLPS
	Q9H840	Gemini Cajal Body	Homo sapiens	FALSE	DrLLPS
	Q9H840	Stress Granule	Homo sapiens	FALSE	DrLLPS
	P37108	Nucleolus	Homo sapiens	TRUE	DrLLPS
	P37108	Stress Granule	Homo sapiens	TRUE	DrLLPS
	Q9GZV9	Stress Granule	Homo sapiens	FALSE	DrLLPS
	P42345	Spindle Apparatus	Homo sapiens	TRUE	DrLLPS
	P42345	Stress Granule	Homo sapiens	TRUE	DrLLPS
	Q10586	Stress Granule	Homo sapiens	FALSE	DrLLPS
	P15880	Nucleolus	Homo sapiens	TRUE	DrLLPS
	P15880	Stress Granule	Homo sapiens	TRUE	DrLLPS
	Q9UKL3	Cajal Body	Homo sapiens	FALSE	DrLLPS
	Q9UKL3	Histone Locus Body	Homo sapiens	FALSE	DrLLPS
	P30153	Stress Granule	Homo sapiens	FALSE	DrLLPS
	P30153	Postsynaptic Density	Homo sapiens	FALSE	DrLLPS
	Q8NCA5	Stress Granule	Homo sapiens	FALSE	DrLLPS
	Q10570	Histone Locus Body	Homo sapiens	TRUE	DrLLPS
	P02649	Stress Granule	Homo sapiens	FALSE	DrLLPS
	P02649	Postsynaptic Density	Homo sapiens	FALSE	DrLLPS
	Q9Y6R1	P-body	Homo sapiens	FALSE	DrLLPS
	Q9Y6R1	Postsynaptic Density	Homo sapiens	FALSE	DrLLPS
	P60228	Nucleolus	Homo sapiens	TRUE	DrLLPS
	P60228	Stress Granule	Homo sapiens	TRUE	DrLLPS
	Q9NVP2	PML Nuclear Body	Homo sapiens	TRUE	DrLLPS
	Q9NWZ8	Gemini Cajal Body	Homo sapiens	FALSE	DrLLPS
	P26196	Nucleolus	Homo sapiens	FALSE	DrLLPS
	P26196	P-body	Homo sapiens	FALSE	DrLLPS
	P26196	Stress Granule	Homo sapiens	FALSE	DrLLPS
	P26196	Postsynaptic Density	Homo sapiens	FALSE	DrLLPS
	Q99613	Stress Granule	Homo sapiens	TRUE	DrLLPS
	O00165	P-body	Homo sapiens	TRUE	DrLLPS
	O75534	P-body	Homo sapiens	FALSE	DrLLPS
	O75534	Stress Granule	Homo sapiens	FALSE	DrLLPS
	O15520	Stress Granule	Homo sapiens	FALSE	DrLLPS
	Q16236	PML Nuclear Body	Homo sapiens	TRUE	DrLLPS
	P01116	Stress Granule	Homo sapiens	TRUE	DrLLPS
	P01116	Postsynaptic Density	Homo sapiens	TRUE	DrLLPS
	P61956	PML Nuclear Body	Homo sapiens	TRUE	DrLLPS
	O15294	Stress Granule	Homo sapiens	TRUE	DrLLPS
	O15294	Postsynaptic Density	Homo sapiens	TRUE	DrLLPS
	O43497	Stress Granule	Homo sapiens	FALSE	DrLLPS
	Q14152	Stress Granule	Homo sapiens	TRUE	DrLLPS
	O95639	Histone Locus Body	Homo sapiens	FALSE	DrLLPS
	Q99633	Stress Granule	Homo sapiens	FALSE	DrLLPS
	P04075	Nucleolus	Homo sapiens	FALSE	DrLLPS
	P04075	Stress Granule	Homo sapiens	FALSE	DrLLPS
	P04075	Postsynaptic Density	Homo sapiens	FALSE	DrLLPS
	P62987	Centrosome	Homo sapiens	TRUE	DrLLPS
	P62987	P-body	Homo sapiens	TRUE	DrLLPS
	P62987	Stress Granule	Homo sapiens	TRUE	DrLLPS
	Q96P66	Stress Granule	Homo sapiens	FALSE	DrLLPS
	Q13507	P-body	Homo sapiens	FALSE	DrLLPS
	Q13347	Stress Granule	Homo sapiens	TRUE	DrLLPS
	Q9HCD5	P-body	Homo sapiens	FALSE	DrLLPS
	O15371	Stress Granule	Homo sapiens	TRUE	DrLLPS
	Q9Y297	PML Nuclear Body	Homo sapiens	TRUE	DrLLPS
	Q9Y297	P-body	Homo sapiens	TRUE	DrLLPS
	Q92973	Stress Granule	Homo sapiens	TRUE	DrLLPS
	Q92973	Postsynaptic Density	Homo sapiens	TRUE	DrLLPS
	Q9UKV0	PML Nuclear Body	Homo sapiens	FALSE	DrLLPS
	P49765	Stress Granule	Homo sapiens	FALSE	DrLLPS
	O95985	P-body	Homo sapiens	FALSE	DrLLPS
	O95985	Stress Granule	Homo sapiens	FALSE	DrLLPS
	Q53GS7	P-body	Homo sapiens	TRUE	DrLLPS
	Q53GS7	Stress Granule	Homo sapiens	TRUE	DrLLPS
	Q8TEU7	Stress Granule	Homo sapiens	FALSE	DrLLPS
	Q14739	Stress Granule	Homo sapiens	FALSE	DrLLPS
	Q96F86	P-body	Homo sapiens	FALSE	DrLLPS
	Q96F86	Stress Granule	Homo sapiens	FALSE	DrLLPS
	O43541	Stress Granule	Homo sapiens	FALSE	DrLLPS
	P54646	Stress Granule	Homo sapiens	TRUE	DrLLPS
	Q6NYC1	Stress Granule	Homo sapiens	FALSE	DrLLPS
	Q86UT6	Mitochondrial RNA Granule	Homo sapiens	TRUE	DrLLPS
	Q05996	Stress Granule	Homo sapiens	FALSE	DrLLPS
	Q14332	Stress Granule	Homo sapiens	FALSE	DrLLPS
	P62913	Nucleolus	Homo sapiens	TRUE	DrLLPS
	P62913	P-body	Homo sapiens	TRUE	DrLLPS
	P62913	Stress Granule	Homo sapiens	TRUE	DrLLPS
	P21333	Postsynaptic Density	Homo sapiens	FALSE	DrLLPS
	Q8TDQ0	Stress Granule	Homo sapiens	FALSE	DrLLPS
	P08621	Gemini Cajal Body	Homo sapiens	FALSE	DrLLPS
	P08621	Nucleolus	Homo sapiens	FALSE	DrLLPS
	P02452	Stress Granule	Homo sapiens	FALSE	DrLLPS
	Q01543	P-body	Homo sapiens	FALSE	DrLLPS
	Q01543	Stress Granule	Homo sapiens	FALSE	DrLLPS
	Q13535	DNA Damage Foci	Homo sapiens	FALSE	DrLLPS
	Q13535	Nuclear Speckle	Homo sapiens	FALSE	DrLLPS
	Q13535	Nucleolus	Homo sapiens	FALSE	DrLLPS
	Q13535	PML Nuclear Body	Homo sapiens	FALSE	DrLLPS
	Q8ND56	P-body	Homo sapiens	FALSE	DrLLPS
	Q8ND56	Stress Granule	Homo sapiens	FALSE	DrLLPS
	Q96I25	Nuclear Speckle	Homo sapiens	FALSE	DrLLPS
	Q96I25	Stress Granule	Homo sapiens	FALSE	DrLLPS
	Q9BXW9	Nuclear Speckle	Homo sapiens	FALSE	DrLLPS
	Q9BXW9	PML Nuclear Body	Homo sapiens	FALSE	DrLLPS
	Q8IWB6	P-body	Homo sapiens	FALSE	DrLLPS
	P29372	Stress Granule	Homo sapiens	FALSE	DrLLPS
	Q969L4	Histone Locus Body	Homo sapiens	FALSE	DrLLPS
	P45983	Centrosome	Homo sapiens	TRUE	DrLLPS
	P45983	P-body	Homo sapiens	TRUE	DrLLPS
	P45983	Stress Granule	Homo sapiens	TRUE	DrLLPS
	P49711	Histone Locus Body	Homo sapiens	FALSE	DrLLPS
	P49711	PcG Body	Homo sapiens	FALSE	DrLLPS
	P49711	Centrosome	Homo sapiens	FALSE	DrLLPS
	P84103	Nuclear Speckle	Homo sapiens	FALSE	DrLLPS
	P84103	P-body	Homo sapiens	FALSE	DrLLPS
	P84103	Stress Granule	Homo sapiens	FALSE	DrLLPS
	Q8N543	Stress Granule	Homo sapiens	FALSE	DrLLPS
	Q92583	P-body	Homo sapiens	FALSE	DrLLPS
	Q92583	Stress Granule	Homo sapiens	FALSE	DrLLPS
	Q9UM07	Stress Granule	Homo sapiens	FALSE	DrLLPS
	P29122	P-body	Homo sapiens	FALSE	DrLLPS
	P55008	Stress Granule	Homo sapiens	FALSE	DrLLPS
	Q9BPY3	Cajal Body	Homo sapiens	FALSE	DrLLPS
	O43347	P-body	Homo sapiens	FALSE	DrLLPS
	O43347	Stress Granule	Homo sapiens	FALSE	DrLLPS
	P54132	Nucleolus	Homo sapiens	FALSE	DrLLPS
	P54132	PML Nuclear Body	Homo sapiens	FALSE	DrLLPS
	Q8N1F8	Stress Granule	Homo sapiens	FALSE	DrLLPS
	Q13555	Centrosome	Homo sapiens	FALSE	DrLLPS
	Q13555	Postsynaptic Density	Homo sapiens	FALSE	DrLLPS
	Q99523	P-body	Homo sapiens	FALSE	DrLLPS
	Q99523	Stress Granule	Homo sapiens	FALSE	DrLLPS
	A6NIX2	P-body	Homo sapiens	FALSE	DrLLPS
	Q9Y2L1	Nucleolus	Homo sapiens	TRUE	DrLLPS
	Q9Y2L1	Paraspeckle	Homo sapiens	TRUE	DrLLPS
	Q99873	Stress Granule	Homo sapiens	FALSE	DrLLPS
	P30876	Stress Granule	Homo sapiens	FALSE	DrLLPS
	Q86TB9	Cajal Body	Homo sapiens	FALSE	DrLLPS
	Q86TB9	P-body	Homo sapiens	FALSE	DrLLPS
	Q86TB9	Stress Granule	Homo sapiens	FALSE	DrLLPS
	P46781	Nucleolus	Homo sapiens	TRUE	DrLLPS
	P46781	Stress Granule	Homo sapiens	TRUE	DrLLPS
	Q8NI77	Centrosome	Homo sapiens	FALSE	DrLLPS
	Q8NI77	Stress Granule	Homo sapiens	FALSE	DrLLPS
	Q09472	PML Nuclear Body	Homo sapiens	TRUE	DrLLPS
	Q09472	Stress Granule	Homo sapiens	TRUE	DrLLPS
	P07550	Stress Granule	Homo sapiens	TRUE	DrLLPS
	P43405	Centrosome	Homo sapiens	FALSE	DrLLPS
	P43405	Stress Granule	Homo sapiens	FALSE	DrLLPS
	P43405	Receptor Cluster	Homo sapiens	FALSE	DrLLPS
	O76064	PML Nuclear Body	Homo sapiens	TRUE	DrLLPS
	Q9NR22	Stress Granule	Homo sapiens	FALSE	DrLLPS
	Q15366	Nucleolus	Homo sapiens	FALSE	DrLLPS
	Q15366	P-body	Homo sapiens	FALSE	DrLLPS
	Q15366	Stress Granule	Homo sapiens	FALSE	DrLLPS
	Q15366	Postsynaptic Density	Homo sapiens	FALSE	DrLLPS
	Q9NVI1	Nuclear Speckle	Homo sapiens	FALSE	DrLLPS
	Q9NVI1	Nucleolus	Homo sapiens	FALSE	DrLLPS
	Q03405	Stress Granule	Homo sapiens	FALSE	DrLLPS
	P55072	Nucleolus	Homo sapiens	TRUE	DrLLPS
	P55072	Stress Granule	Homo sapiens	TRUE	DrLLPS
	P55072	Postsynaptic Density	Homo sapiens	TRUE	DrLLPS
	O95359	Centrosome	Homo sapiens	FALSE	DrLLPS
	O95359	Stress Granule	Homo sapiens	FALSE	DrLLPS
	P13569	Receptor Cluster	Homo sapiens	FALSE	DrLLPS
	Q6P2E9	Nucleolus	Homo sapiens	FALSE	DrLLPS
	Q6P2E9	P-body	Homo sapiens	FALSE	DrLLPS
	Q6P2E9	Stress Granule	Homo sapiens	FALSE	DrLLPS
	P46926	P-body	Homo sapiens	FALSE	DrLLPS
	P05198	Nucleolus	Homo sapiens	TRUE	DrLLPS
	P05198	Stress Granule	Homo sapiens	TRUE	DrLLPS
	P05198	Postsynaptic Density	Homo sapiens	TRUE	DrLLPS
	P32455	P-body	Homo sapiens	FALSE	DrLLPS
	P32745	P-body	Homo sapiens	FALSE	DrLLPS
	P32745	Stress Granule	Homo sapiens	FALSE	DrLLPS
	P31645	P-body	Homo sapiens	FALSE	DrLLPS
	P31645	Stress Granule	Homo sapiens	FALSE	DrLLPS
	O14908	Stress Granule	Homo sapiens	FALSE	DrLLPS
	O14908	Postsynaptic Density	Homo sapiens	FALSE	DrLLPS
	P62495	Nucleolus	Homo sapiens	TRUE	DrLLPS
	P62495	P-body	Homo sapiens	TRUE	DrLLPS
	P62495	Stress Granule	Homo sapiens	TRUE	DrLLPS
	Q9NYB0	PML Nuclear Body	Homo sapiens	FALSE	DrLLPS
	P78509	Stress Granule	Homo sapiens	FALSE	DrLLPS
	P61927	Nucleolus	Homo sapiens	TRUE	DrLLPS
	P61927	P-body	Homo sapiens	TRUE	DrLLPS
	P61927	Stress Granule	Homo sapiens	TRUE	DrLLPS
	O95631	Stress Granule	Homo sapiens	FALSE	DrLLPS
	O95755	P-body	Homo sapiens	FALSE	DrLLPS
	O14746	Cajal Body	Homo sapiens	FALSE	DrLLPS
	O14746	Stress Granule	Homo sapiens	FALSE	DrLLPS
	Q9GZM8	Centrosome	Homo sapiens	FALSE	DrLLPS
	Q9GZM8	P-body	Homo sapiens	FALSE	DrLLPS
	Q9GZM8	Stress Granule	Homo sapiens	FALSE	DrLLPS
	P11234	Stress Granule	Homo sapiens	TRUE	DrLLPS
	O60760	Stress Granule	Homo sapiens	FALSE	DrLLPS
	P51805	P-body	Homo sapiens	FALSE	DrLLPS
	P51805	Postsynaptic Density	Homo sapiens	FALSE	DrLLPS
	Q14676	DNA Damage Foci	Homo sapiens	FALSE	DrLLPS
	Q14676	OPT Domain	Homo sapiens	FALSE	DrLLPS
	Q13018	Stress Granule	Homo sapiens	FALSE	DrLLPS
	O75821	Stress Granule	Homo sapiens	TRUE	DrLLPS
	P59534	Stress Granule	Homo sapiens	FALSE	DrLLPS
	P54652	Nucleolus	Homo sapiens	TRUE	DrLLPS
	P54652	Centrosome	Homo sapiens	TRUE	DrLLPS
	P54652	P-body	Homo sapiens	TRUE	DrLLPS
	P54652	Stress Granule	Homo sapiens	TRUE	DrLLPS
	P54652	Postsynaptic Density	Homo sapiens	TRUE	DrLLPS
	Q9UBS0	Centrosome	Homo sapiens	FALSE	DrLLPS
	Q9UBS0	Stress Granule	Homo sapiens	FALSE	DrLLPS
	A0A096LP55	Stress Granule	Homo sapiens	FALSE	DrLLPS
	Q86U42	Nuclear Speckle	Homo sapiens	FALSE	DrLLPS
	Q86U42	Paraspeckle	Homo sapiens	FALSE	DrLLPS
	P51798	P-body	Homo sapiens	FALSE	DrLLPS
	P51798	Stress Granule	Homo sapiens	FALSE	DrLLPS
	Q12888	DNA Damage Foci	Homo sapiens	FALSE	DrLLPS
	Q14957	P-body	Homo sapiens	FALSE	DrLLPS
	Q9BQA5	Histone Locus Body	Homo sapiens	FALSE	DrLLPS
	P55344	Stress Granule	Homo sapiens	FALSE	DrLLPS
	Q8IY17	Postsynaptic Density	Homo sapiens	FALSE	DrLLPS
	Q7Z434	Stress Granule	Homo sapiens	FALSE	DrLLPS
	Q9BZP6	P-body	Homo sapiens	FALSE	DrLLPS
	O43781	Nuclear Speckle	Homo sapiens	FALSE	DrLLPS
	O43781	Spindle Apparatus	Homo sapiens	FALSE	DrLLPS
	O43781	Stress Granule	Homo sapiens	FALSE	DrLLPS
	Q8TEQ6	Gemini Cajal Body	Homo sapiens	FALSE	DrLLPS
	Q8TCB0	P-body	Homo sapiens	FALSE	DrLLPS
	Q9HCX4	Stress Granule	Homo sapiens	FALSE	DrLLPS
	Q9H2U1	Nucleolus	Homo sapiens	FALSE	DrLLPS
	Q9H2U1	P-body	Homo sapiens	FALSE	DrLLPS
	Q9H2U1	Stress Granule	Homo sapiens	FALSE	DrLLPS
	Q9H0A6	P-body	Homo sapiens	TRUE	DrLLPS
	Q9H0A6	Stress Granule	Homo sapiens	TRUE	DrLLPS
	Q15365	Nuclear Speckle	Homo sapiens	FALSE	DrLLPS
	Q15365	Nucleolus	Homo sapiens	FALSE	DrLLPS
	Q15365	P-body	Homo sapiens	FALSE	DrLLPS
	Q15365	Stress Granule	Homo sapiens	FALSE	DrLLPS
	Q15365	Postsynaptic Density	Homo sapiens	FALSE	DrLLPS
	Q05084	Stress Granule	Homo sapiens	FALSE	DrLLPS
	Q96RU7	PML Nuclear Body	Homo sapiens	TRUE	DrLLPS
	O43660	Nuclear Speckle	Homo sapiens	FALSE	DrLLPS
	O43660	Nucleolus	Homo sapiens	FALSE	DrLLPS
	O43660	Stress Granule	Homo sapiens	FALSE	DrLLPS
	Q9Y3Z3	Stress Granule	Homo sapiens	FALSE	DrLLPS
	O14511	Stress Granule	Homo sapiens	FALSE	DrLLPS
	O94901	PML Nuclear Body	Homo sapiens	FALSE	DrLLPS
	Q15554	PML Nuclear Body	Homo sapiens	FALSE	DrLLPS
	P50750	Nuclear Speckle	Homo sapiens	FALSE	DrLLPS
	P50750	Nucleolus	Homo sapiens	FALSE	DrLLPS
	O14983	Stress Granule	Homo sapiens	FALSE	DrLLPS
	O14983	Postsynaptic Density	Homo sapiens	FALSE	DrLLPS
	Q92793	Cajal Body	Homo sapiens	TRUE	DrLLPS
	Q92793	PML Nuclear Body	Homo sapiens	TRUE	DrLLPS
	P35573	P-body	Homo sapiens	FALSE	DrLLPS
	P35573	Postsynaptic Density	Homo sapiens	FALSE	DrLLPS
	Q13427	Nuclear Speckle	Homo sapiens	TRUE	DrLLPS
	Q13427	Stress Granule	Homo sapiens	TRUE	DrLLPS
	P0DP25	Stress Granule	Homo sapiens	FALSE	DrLLPS
	P0DP25	Postsynaptic Density	Homo sapiens	FALSE	DrLLPS
	Q9UBI6	Stress Granule	Homo sapiens	FALSE	DrLLPS
	Q9UBI6	Postsynaptic Density	Homo sapiens	FALSE	DrLLPS
	P57678	Gemini Cajal Body	Homo sapiens	FALSE	DrLLPS
	O60237	P-body	Homo sapiens	FALSE	DrLLPS
	O60237	Stress Granule	Homo sapiens	FALSE	DrLLPS
	P51452	Stress Granule	Homo sapiens	FALSE	DrLLPS
	P51452	Postsynaptic Density	Homo sapiens	FALSE	DrLLPS
	P18583	Nuclear Speckle	Homo sapiens	FALSE	DrLLPS
	Q8TCF1	Stress Granule	Homo sapiens	FALSE	DrLLPS
	Q15154	Centrosome	Homo sapiens	FALSE	DrLLPS
	Q15154	Pericentriolar Compartment	Homo sapiens	FALSE	DrLLPS
	Q8N6T7	Stress Granule	Homo sapiens	TRUE	DrLLPS
	P54274	PML Nuclear Body	Homo sapiens	FALSE	DrLLPS
	P43119	Stress Granule	Homo sapiens	FALSE	DrLLPS
	Q99986	Cajal Body	Homo sapiens	FALSE	DrLLPS
	Q99986	Nucleolus	Homo sapiens	FALSE	DrLLPS
	Q9Y520	P-body	Homo sapiens	FALSE	DrLLPS
	Q9Y520	Stress Granule	Homo sapiens	FALSE	DrLLPS
	P60842	Nucleolus	Homo sapiens	TRUE	DrLLPS
	P60842	Stress Granule	Homo sapiens	TRUE	DrLLPS
	P07737	Nucleolus	Homo sapiens	FALSE	DrLLPS
	P07737	Stress Granule	Homo sapiens	FALSE	DrLLPS
	P07737	Postsynaptic Density	Homo sapiens	FALSE	DrLLPS
	P13385	P-body	Homo sapiens	FALSE	DrLLPS
	Q14055	P-body	Homo sapiens	FALSE	DrLLPS
	O76094	Nucleolus	Homo sapiens	TRUE	DrLLPS
	O76094	Stress Granule	Homo sapiens	TRUE	DrLLPS
	Q9NZI8	P-body	Homo sapiens	TRUE	DrLLPS
	Q9NZI8	Stress Granule	Homo sapiens	TRUE	DrLLPS
	Q9UJY1	Stress Granule	Homo sapiens	TRUE	DrLLPS
	Q9UJY1	Postsynaptic Density	Homo sapiens	TRUE	DrLLPS
	Q96QC0	Stress Granule	Homo sapiens	FALSE	DrLLPS
	Q9NY26	Cajal Body	Homo sapiens	FALSE	DrLLPS
	Q99527	Stress Granule	Homo sapiens	FALSE	DrLLPS
	Q14191	Nucleolus	Homo sapiens	FALSE	DrLLPS
	Q14191	PML Nuclear Body	Homo sapiens	FALSE	DrLLPS
	Q14191	Centrosome	Homo sapiens	FALSE	DrLLPS
	Q01196	PML Nuclear Body	Homo sapiens	FALSE	DrLLPS
	P49913	Receptor Cluster	Homo sapiens	FALSE	DrLLPS
	Q9NY59	P-body	Homo sapiens	FALSE	DrLLPS
	P78317	PML Nuclear Body	Homo sapiens	TRUE	DrLLPS
	Q9GZM5	P-body	Homo sapiens	FALSE	DrLLPS
	Q86Y37	PML Nuclear Body	Homo sapiens	TRUE	DrLLPS
	Q9UKB1	P-body	Homo sapiens	TRUE	DrLLPS
	Q86UE8	Stress Granule	Homo sapiens	FALSE	DrLLPS
	Q9NRA8	P-body	Homo sapiens	FALSE	DrLLPS
	Q9NRA8	Stress Granule	Homo sapiens	FALSE	DrLLPS
	P78527	DNA Damage Foci	Homo sapiens	FALSE	DrLLPS
	P78527	Nucleolus	Homo sapiens	FALSE	DrLLPS
	P78527	Centrosome	Homo sapiens	FALSE	DrLLPS
	P78527	Stress Granule	Homo sapiens	FALSE	DrLLPS
	Q9NYY3	Centrosome	Homo sapiens	FALSE	DrLLPS
	Q9HCF6	Stress Granule	Homo sapiens	FALSE	DrLLPS
	P23588	Stress Granule	Homo sapiens	TRUE	DrLLPS
	O15273	Stress Granule	Homo sapiens	FALSE	DrLLPS
	Q5VV67	Stress Granule	Homo sapiens	FALSE	DrLLPS
	P38398	PML Nuclear Body	Homo sapiens	TRUE	DrLLPS
	P38398	Centrosome	Homo sapiens	TRUE	DrLLPS
	Q9BS26	Stress Granule	Homo sapiens	TRUE	DrLLPS
	P40763	Nuclear Speckle	Homo sapiens	TRUE	DrLLPS
	P40763	Centrosome	Homo sapiens	TRUE	DrLLPS
	Q8WXD5	Gemini Cajal Body	Homo sapiens	FALSE	DrLLPS
	Q9GZU5	Stress Granule	Homo sapiens	FALSE	DrLLPS
	Q8NDH6	Stress Granule	Homo sapiens	FALSE	DrLLPS
	O00585	Stress Granule	Homo sapiens	FALSE	DrLLPS
	O14893	Gemini Cajal Body	Homo sapiens	FALSE	DrLLPS
	Q9UBL9	Stress Granule	Homo sapiens	FALSE	DrLLPS
	P47893	P-body	Homo sapiens	FALSE	DrLLPS
	P47893	Stress Granule	Homo sapiens	FALSE	DrLLPS
	Q92993	P-body	Homo sapiens	TRUE	DrLLPS
	P61278	Stress Granule	Homo sapiens	FALSE	DrLLPS
	Q92630	Stress Granule	Homo sapiens	FALSE	DrLLPS
	O95968	Stress Granule	Homo sapiens	FALSE	DrLLPS
	P04792	Nucleolus	Homo sapiens	TRUE	DrLLPS
	P04792	P-body	Homo sapiens	TRUE	DrLLPS
	P04792	Stress Granule	Homo sapiens	TRUE	DrLLPS
	P04792	Postsynaptic Density	Homo sapiens	TRUE	DrLLPS
	Q8N187	Stress Granule	Homo sapiens	FALSE	DrLLPS
	Q99502	P-body	Homo sapiens	FALSE	DrLLPS
	Q92794	PML Nuclear Body	Homo sapiens	FALSE	DrLLPS
	Q9NZJ5	Stress Granule	Homo sapiens	TRUE	DrLLPS
	Q96B36	PML Nuclear Body	Homo sapiens	TRUE	DrLLPS
	Q96B36	P-body	Homo sapiens	TRUE	DrLLPS
	Q15286	Stress Granule	Homo sapiens	FALSE	DrLLPS
	Q15286	Postsynaptic Density	Homo sapiens	FALSE	DrLLPS
	Q6ISU1	Stress Granule	Homo sapiens	FALSE	DrLLPS
	Q6ZNA4	PcG Body	Homo sapiens	TRUE	DrLLPS
	Q6ZNA4	PML Nuclear Body	Homo sapiens	TRUE	DrLLPS
	Q14432	Receptor Cluster	Homo sapiens	FALSE	DrLLPS
	O75369	Stress Granule	Homo sapiens	FALSE	DrLLPS
	Q8IYW5	PML Nuclear Body	Homo sapiens	TRUE	DrLLPS
	P15018	Stress Granule	Homo sapiens	FALSE	DrLLPS
	Q9NR80	Stress Granule	Homo sapiens	FALSE	DrLLPS
	Q9BYX4	Stress Granule	Homo sapiens	FALSE	DrLLPS
	O95817	Stress Granule	Homo sapiens	TRUE	DrLLPS
	O95817	Postsynaptic Density	Homo sapiens	TRUE	DrLLPS
	P12035	P-body	Homo sapiens	FALSE	DrLLPS
	P12035	Stress Granule	Homo sapiens	FALSE	DrLLPS
	Q8WUJ0	P-body	Homo sapiens	FALSE	DrLLPS
	Q8WUJ0	Stress Granule	Homo sapiens	FALSE	DrLLPS
	Q9H461	Stress Granule	Homo sapiens	FALSE	DrLLPS
	P43243	P-body	Homo sapiens	FALSE	DrLLPS
	P43243	Stress Granule	Homo sapiens	FALSE	DrLLPS
	P47804	P-body	Homo sapiens	FALSE	DrLLPS
	P16104	DNA Damage Foci	Homo sapiens	FALSE	DrLLPS
	P16104	Nucleolus	Homo sapiens	FALSE	DrLLPS
	P16104	PML Nuclear Body	Homo sapiens	FALSE	DrLLPS
	P16104	Centrosome	Homo sapiens	FALSE	DrLLPS
	P16104	Stress Granule	Homo sapiens	FALSE	DrLLPS
	Q15672	P-body	Homo sapiens	FALSE	DrLLPS
	O95402	Cajal Body	Homo sapiens	FALSE	DrLLPS
	O95402	Stress Granule	Homo sapiens	FALSE	DrLLPS
	P61026	Nucleolus	Homo sapiens	FALSE	DrLLPS
	P61026	Stress Granule	Homo sapiens	FALSE	DrLLPS
	P61026	Postsynaptic Density	Homo sapiens	FALSE	DrLLPS
	P26374	Stress Granule	Homo sapiens	FALSE	DrLLPS
	Q01851	Stress Granule	Homo sapiens	FALSE	DrLLPS
	P49792	P-body	Homo sapiens	TRUE	DrLLPS
	P49792	Spindle Apparatus	Homo sapiens	TRUE	DrLLPS
	P02538	P-body	Homo sapiens	FALSE	DrLLPS
	P02538	Stress Granule	Homo sapiens	FALSE	DrLLPS
	Q8NHL6	P-body	Homo sapiens	FALSE	DrLLPS
	P0DMV8	Nuclear Speckle	Homo sapiens	TRUE	DrLLPS
	P0DMV8	Stress Granule	Homo sapiens	TRUE	DrLLPS
	P18031	Receptor Cluster	Homo sapiens	FALSE	DrLLPS
	Q13642	Stress Granule	Homo sapiens	FALSE	DrLLPS
	Q9H6F5	Nucleolus	Homo sapiens	FALSE	DrLLPS
	Q96GQ7	Nucleolus	Homo sapiens	TRUE	DrLLPS
	Q96GQ7	P-body	Homo sapiens	TRUE	DrLLPS
	Q63ZY3	Stress Granule	Homo sapiens	FALSE	DrLLPS
	Q63ZY3	Postsynaptic Density	Homo sapiens	FALSE	DrLLPS
	Q9BSC4	Nucleolus	Homo sapiens	TRUE	DrLLPS
	Q04917	Stress Granule	Homo sapiens	FALSE	DrLLPS
	Q04917	Postsynaptic Density	Homo sapiens	FALSE	DrLLPS
	P34897	Nucleolus	Homo sapiens	FALSE	DrLLPS
	P34897	Postsynaptic Density	Homo sapiens	FALSE	DrLLPS
	Q9Y2K7	Nucleolus	Homo sapiens	TRUE	DrLLPS
	P78563	Nucleolus	Homo sapiens	FALSE	DrLLPS
	O60869	Nucleolus	Homo sapiens	TRUE	DrLLPS
	O76021	Nucleolus	Homo sapiens	FALSE	DrLLPS
	Q9Y3B2	Nucleolus	Homo sapiens	FALSE	DrLLPS
	Q6UW02	Stress Granule	Homo sapiens	FALSE	DrLLPS
	Q9BSJ2	Centrosome	Homo sapiens	FALSE	DrLLPS
	O43684	Nucleolus	Homo sapiens	FALSE	DrLLPS
	P30044	Nucleolus	Homo sapiens	FALSE	DrLLPS
	P30044	Postsynaptic Density	Homo sapiens	FALSE	DrLLPS
	P46782	Nucleolus	Homo sapiens	TRUE	DrLLPS
	P46782	Postsynaptic Density	Homo sapiens	TRUE	DrLLPS
	Q6PFW1	Stress Granule	Homo sapiens	FALSE	DrLLPS
	O75616	Mitochondrial RNA Granule	Homo sapiens	FALSE	DrLLPS
	Q12796	P-body	Homo sapiens	FALSE	DrLLPS
	P10155	Stress Granule	Homo sapiens	FALSE	DrLLPS
	P09327	Nucleolus	Homo sapiens	FALSE	DrLLPS
	Q96RT7	Centrosome	Homo sapiens	FALSE	DrLLPS
	Q9UDY4	Nucleolus	Homo sapiens	TRUE	DrLLPS
	Q9UDY4	Postsynaptic Density	Homo sapiens	TRUE	DrLLPS
	Q99459	Nuclear Speckle	Homo sapiens	FALSE	DrLLPS
	Q99459	Stress Granule	Homo sapiens	FALSE	DrLLPS
	Q9HB58	PML Nuclear Body	Homo sapiens	FALSE	DrLLPS
	P33992	Nucleolus	Homo sapiens	FALSE	DrLLPS
	P33992	Centrosome	Homo sapiens	FALSE	DrLLPS
	P33992	Stress Granule	Homo sapiens	FALSE	DrLLPS
	P11171	Centrosome	Homo sapiens	FALSE	DrLLPS
	P11171	Postsynaptic Density	Homo sapiens	FALSE	DrLLPS
	O43447	Nucleolus	Homo sapiens	TRUE	DrLLPS
	Q9UQ35	Nuclear Speckle	Homo sapiens	FALSE	DrLLPS
	Q13257	Centrosome	Homo sapiens	FALSE	DrLLPS
	Q5C9Z4	Nucleolus	Homo sapiens	FALSE	DrLLPS
	O94832	P-body	Homo sapiens	FALSE	DrLLPS
	O94832	Postsynaptic Density	Homo sapiens	FALSE	DrLLPS
	Q9UNS2	Centrosome	Homo sapiens	TRUE	DrLLPS
	Q96C10	Stress Granule	Homo sapiens	FALSE	DrLLPS
	Q9UNM6	Nucleolus	Homo sapiens	TRUE	DrLLPS
	Q92616	Nucleolus	Homo sapiens	TRUE	DrLLPS
	Q06210	Stress Granule	Homo sapiens	FALSE	DrLLPS
	P61254	Nucleolus	Homo sapiens	TRUE	DrLLPS
	P61254	P-body	Homo sapiens	TRUE	DrLLPS
	P35251	Nucleolus	Homo sapiens	TRUE	DrLLPS
	P26378	Stress Granule	Homo sapiens	FALSE	DrLLPS
	O43504	Centrosome	Homo sapiens	TRUE	DrLLPS
	P17844	Nucleolus	Homo sapiens	TRUE	DrLLPS
	P17844	Stress Granule	Homo sapiens	TRUE	DrLLPS
	Q3YBR2	Stress Granule	Homo sapiens	FALSE	DrLLPS
	P78371	Nucleolus	Homo sapiens	TRUE	DrLLPS
	P78371	Postsynaptic Density	Homo sapiens	TRUE	DrLLPS
	Q9UFF9	P-body	Homo sapiens	FALSE	DrLLPS
	Q9UFF9	Stress Granule	Homo sapiens	FALSE	DrLLPS
	P48643	Nucleolus	Homo sapiens	TRUE	DrLLPS
	P48643	Postsynaptic Density	Homo sapiens	TRUE	DrLLPS
	P28370	Nucleolus	Homo sapiens	FALSE	DrLLPS
	P25398	Nucleolus	Homo sapiens	TRUE	DrLLPS
	Q15181	Nucleolus	Homo sapiens	FALSE	DrLLPS
	Q9P2R7	Nucleolus	Homo sapiens	FALSE	DrLLPS
	Q9P2R7	Postsynaptic Density	Homo sapiens	FALSE	DrLLPS
	Q9HAV4	Nucleolus	Homo sapiens	TRUE	DrLLPS
	Q14137	Nucleolus	Homo sapiens	TRUE	DrLLPS
	Q13547	DNA Damage Foci	Homo sapiens	FALSE	DrLLPS
	Q13547	Nucleolus	Homo sapiens	FALSE	DrLLPS
	Q13547	Centrosome	Homo sapiens	FALSE	DrLLPS
	P62277	Nucleolus	Homo sapiens	TRUE	DrLLPS
	P62277	Postsynaptic Density	Homo sapiens	TRUE	DrLLPS
	P61289	Cajal Body	Homo sapiens	TRUE	DrLLPS
	Q6QNY1	Centrosome	Homo sapiens	TRUE	DrLLPS
	P04181	Nucleolus	Homo sapiens	FALSE	DrLLPS
	O15523	Stress Granule	Homo sapiens	TRUE	DrLLPS
	P11388	Nucleolus	Homo sapiens	FALSE	DrLLPS
	P11388	Centrosome	Homo sapiens	FALSE	DrLLPS
	P11388	P-body	Homo sapiens	FALSE	DrLLPS
	P28074	PML Nuclear Body	Homo sapiens	TRUE	DrLLPS
	Q03933	Nuclear Stress Body	Homo sapiens	TRUE	DrLLPS
	P10415	PML Nuclear Body	Homo sapiens	TRUE	DrLLPS
	P40938	Nucleolus	Homo sapiens	FALSE	DrLLPS
	P40938	Stress Granule	Homo sapiens	FALSE	DrLLPS
	P15121	Nucleolus	Homo sapiens	FALSE	DrLLPS
	P14868	Nucleolus	Homo sapiens	TRUE	DrLLPS
	P14868	Postsynaptic Density	Homo sapiens	TRUE	DrLLPS
	P55209	Nucleolus	Homo sapiens	TRUE	DrLLPS
	Q969T9	Stress Granule	Homo sapiens	FALSE	DrLLPS
	P06576	Nucleolus	Homo sapiens	FALSE	DrLLPS
	P06576	Postsynaptic Density	Homo sapiens	FALSE	DrLLPS
	O43432	Stress Granule	Homo sapiens	TRUE	DrLLPS
	Q13409	Centrosome	Homo sapiens	FALSE	DrLLPS
	Q13409	Postsynaptic Density	Homo sapiens	FALSE	DrLLPS
	Q13505	Nucleolus	Homo sapiens	TRUE	DrLLPS
	Q13505	Postsynaptic Density	Homo sapiens	TRUE	DrLLPS
	Q9H6P5	Nucleolus	Homo sapiens	FALSE	DrLLPS
	Q9GZV4	Nucleolus	Homo sapiens	TRUE	DrLLPS
	Q9GZV4	Stress Granule	Homo sapiens	TRUE	DrLLPS
	O75691	Nucleolus	Homo sapiens	FALSE	DrLLPS
	Q15555	Stress Granule	Homo sapiens	FALSE	DrLLPS
	Q15555	Postsynaptic Density	Homo sapiens	FALSE	DrLLPS
	Q92904	Stress Granule	Homo sapiens	FALSE	DrLLPS
	P68431	Nucleolus	Homo sapiens	FALSE	DrLLPS
	Q9Y5B9	Nucleolus	Homo sapiens	TRUE	DrLLPS
	P35606	Stress Granule	Homo sapiens	TRUE	DrLLPS
	P49760	Nuclear Speckle	Homo sapiens	FALSE	DrLLPS
	Q9H0D6	Nucleolus	Homo sapiens	TRUE	DrLLPS
	Q9H0D6	P-body	Homo sapiens	TRUE	DrLLPS
	Q9H0D6	Stress Granule	Homo sapiens	TRUE	DrLLPS
	P22455	Nucleolus	Homo sapiens	FALSE	DrLLPS
	P07333	Nucleolus	Homo sapiens	FALSE	DrLLPS
	P04350	Nucleolus	Homo sapiens	FALSE	DrLLPS
	P04350	Postsynaptic Density	Homo sapiens	FALSE	DrLLPS
	Q99623	Nucleolus	Homo sapiens	TRUE	DrLLPS
	Q99623	Stress Granule	Homo sapiens	TRUE	DrLLPS
	Q99623	Postsynaptic Density	Homo sapiens	TRUE	DrLLPS
	P61626	P-body	Homo sapiens	FALSE	DrLLPS
	O95757	Nucleolus	Homo sapiens	TRUE	DrLLPS
	O95757	Postsynaptic Density	Homo sapiens	TRUE	DrLLPS
	Q8IZT6	Centrosome	Homo sapiens	FALSE	DrLLPS
	Q16658	Stress Granule	Homo sapiens	FALSE	DrLLPS
	Q16658	Postsynaptic Density	Homo sapiens	FALSE	DrLLPS
	Q9UQE7	Nucleolus	Homo sapiens	FALSE	DrLLPS
	Q9UQE7	Centrosome	Homo sapiens	FALSE	DrLLPS
	Q9UQE7	P-body	Homo sapiens	FALSE	DrLLPS
	Q13561	Centrosome	Homo sapiens	FALSE	DrLLPS
	Q13561	Postsynaptic Density	Homo sapiens	FALSE	DrLLPS
	O95336	Nucleolus	Homo sapiens	FALSE	DrLLPS
	Q8TAP6	Centrosome	Homo sapiens	FALSE	DrLLPS
	O00422	Nucleolus	Homo sapiens	FALSE	DrLLPS
	P62847	Nucleolus	Homo sapiens	TRUE	DrLLPS
	P62847	Stress Granule	Homo sapiens	TRUE	DrLLPS
	Q9Y3I0	Nucleolus	Homo sapiens	FALSE	DrLLPS
	Q9Y3I0	P-body	Homo sapiens	FALSE	DrLLPS
	Q9Y3I0	Stress Granule	Homo sapiens	FALSE	DrLLPS
	Q9Y3I0	Postsynaptic Density	Homo sapiens	FALSE	DrLLPS
	Q12874	Nuclear Speckle	Homo sapiens	FALSE	DrLLPS
	Q12874	Nucleolus	Homo sapiens	FALSE	DrLLPS
	Q12874	Stress Granule	Homo sapiens	FALSE	DrLLPS
	Q9P0L9	Centrosome	Homo sapiens	FALSE	DrLLPS
	Q12986	P-body	Homo sapiens	TRUE	DrLLPS
	Q12986	Stress Granule	Homo sapiens	TRUE	DrLLPS
	Q9BRA2	Stress Granule	Homo sapiens	FALSE	DrLLPS
	Q02413	P-body	Homo sapiens	FALSE	DrLLPS
	Q9BR76	Stress Granule	Homo sapiens	FALSE	DrLLPS
	Q9BR76	Postsynaptic Density	Homo sapiens	FALSE	DrLLPS
	P78312	P-body	Homo sapiens	FALSE	DrLLPS
	P78312	Stress Granule	Homo sapiens	FALSE	DrLLPS
	P33981	Centrosome	Homo sapiens	FALSE	DrLLPS
	P0DPB6	Nucleolus	Homo sapiens	FALSE	DrLLPS
	P06400	Centrosome	Homo sapiens	FALSE	DrLLPS
	P09661	Cajal Body	Homo sapiens	FALSE	DrLLPS
	P09661	Nuclear Speckle	Homo sapiens	FALSE	DrLLPS
	P09661	Nucleolus	Homo sapiens	FALSE	DrLLPS
	Q8WVM0	Mitochondrial RNA Granule	Homo sapiens	FALSE	DrLLPS
	O15527	Nuclear Speckle	Homo sapiens	FALSE	DrLLPS
	O15527	Centrosome	Homo sapiens	FALSE	DrLLPS
	O15527	Stress Granule	Homo sapiens	FALSE	DrLLPS
	Q16775	P-body	Homo sapiens	FALSE	DrLLPS
	Q15029	Nucleolus	Homo sapiens	FALSE	DrLLPS
	Q15029	P-body	Homo sapiens	FALSE	DrLLPS
	P0DMV9	Nucleolus	Homo sapiens	TRUE	DrLLPS
	P0DMV9	Centrosome	Homo sapiens	TRUE	DrLLPS
	P0DMV9	Postsynaptic Density	Homo sapiens	TRUE	DrLLPS
	Q9NY61	Nucleolus	Homo sapiens	TRUE	DrLLPS
	Q8TEM1	Nucleolus	Homo sapiens	TRUE	DrLLPS
	Q92759	Nucleolus	Homo sapiens	FALSE	DrLLPS
	O60341	Centrosome	Homo sapiens	FALSE	DrLLPS
	P06733	Nucleolus	Homo sapiens	FALSE	DrLLPS
	P06733	Postsynaptic Density	Homo sapiens	FALSE	DrLLPS
	A8K8P3	Centrosome	Homo sapiens	FALSE	DrLLPS
	Q9Y3A5	Nucleolus	Homo sapiens	TRUE	DrLLPS
	Q9GZR7	Nucleolus	Homo sapiens	FALSE	DrLLPS
	Q96NI6	Nucleolus	Homo sapiens	FALSE	DrLLPS
	Q9Y2K5	P-body	Homo sapiens	FALSE	DrLLPS
	Q9Y2K5	Stress Granule	Homo sapiens	FALSE	DrLLPS
	Q96BH1	Stress Granule	Homo sapiens	TRUE	DrLLPS
	O75530	PcG Body	Homo sapiens	TRUE	DrLLPS
	Q99832	Nucleolus	Homo sapiens	TRUE	DrLLPS
	Q99832	Postsynaptic Density	Homo sapiens	TRUE	DrLLPS
	Q9NUD5	P-body	Homo sapiens	FALSE	DrLLPS
	Q9NUD5	Stress Granule	Homo sapiens	FALSE	DrLLPS
	P53396	Nucleolus	Homo sapiens	FALSE	DrLLPS
	P53396	Postsynaptic Density	Homo sapiens	FALSE	DrLLPS
	Q9UBQ5	Nucleolus	Homo sapiens	TRUE	DrLLPS
	Q9UBQ5	Stress Granule	Homo sapiens	TRUE	DrLLPS
	P62753	Nucleolus	Homo sapiens	TRUE	DrLLPS
	P62753	Stress Granule	Homo sapiens	TRUE	DrLLPS
	P47914	Nucleolus	Homo sapiens	TRUE	DrLLPS
	Q9Y276	Nucleolus	Homo sapiens	FALSE	DrLLPS
	Q96QD9	Nuclear Speckle	Homo sapiens	FALSE	DrLLPS
	P42696	Nucleolus	Homo sapiens	FALSE	DrLLPS
	Q9ULC4	Nucleolus	Homo sapiens	TRUE	DrLLPS
	Q15032	P-body	Homo sapiens	FALSE	DrLLPS
	Q15032	Stress Granule	Homo sapiens	FALSE	DrLLPS
	P62241	Nucleolus	Homo sapiens	TRUE	DrLLPS
	Q06609	DNA Damage Foci	Homo sapiens	FALSE	DrLLPS
	Q9UKD2	Nucleolus	Homo sapiens	TRUE	DrLLPS
	P78406	Nucleolus	Homo sapiens	TRUE	DrLLPS
	Q96JB5	Centrosome	Homo sapiens	TRUE	DrLLPS
	Q96JB5	Postsynaptic Density	Homo sapiens	TRUE	DrLLPS
	Q15435	Postsynaptic Density	Homo sapiens	FALSE	DrLLPS
	Q13573	Nucleolus	Homo sapiens	FALSE	DrLLPS
	P51659	Nucleolus	Homo sapiens	FALSE	DrLLPS
	P51659	Postsynaptic Density	Homo sapiens	FALSE	DrLLPS
	Q9UNH5	Centrosome	Homo sapiens	FALSE	DrLLPS
	P02768	P-body	Homo sapiens	FALSE	DrLLPS
	P55036	Centrosome	Homo sapiens	TRUE	DrLLPS
	Q9NPE3	Nucleolus	Homo sapiens	TRUE	DrLLPS
	Q96SI9	P-body	Homo sapiens	FALSE	DrLLPS
	Q5T8D3	Stress Granule	Homo sapiens	TRUE	DrLLPS
	Q5T8D3	Postsynaptic Density	Homo sapiens	TRUE	DrLLPS
	P00338	Nucleolus	Homo sapiens	FALSE	DrLLPS
	P00338	Postsynaptic Density	Homo sapiens	FALSE	DrLLPS
	P62249	Nucleolus	Homo sapiens	TRUE	DrLLPS
	P62249	P-body	Homo sapiens	TRUE	DrLLPS
	P62249	Postsynaptic Density	Homo sapiens	TRUE	DrLLPS
	P49454	Centrosome	Homo sapiens	FALSE	DrLLPS
	Q5VWX1	Nucleolus	Homo sapiens	FALSE	DrLLPS
	Q5VWX1	Sam68 Nuclear Body	Homo sapiens	FALSE	DrLLPS
	Q14204	Nucleolus	Homo sapiens	FALSE	DrLLPS
	Q14204	Centrosome	Homo sapiens	FALSE	DrLLPS
	Q14204	Stress Granule	Homo sapiens	FALSE	DrLLPS
	Q14204	Postsynaptic Density	Homo sapiens	FALSE	DrLLPS
	Q9NX58	Nucleolus	Homo sapiens	FALSE	DrLLPS
	O15360	Centrosome	Homo sapiens	FALSE	DrLLPS
	O95433	Stress Granule	Homo sapiens	TRUE	DrLLPS
	O95433	Postsynaptic Density	Homo sapiens	TRUE	DrLLPS
	Q9H5V9	Nucleolus	Homo sapiens	FALSE	DrLLPS
	P49815	Centrosome	Homo sapiens	TRUE	DrLLPS
	P49815	Postsynaptic Density	Homo sapiens	TRUE	DrLLPS
	Q9UMS4	Nuclear Speckle	Homo sapiens	TRUE	DrLLPS
	Q9UMS4	Nucleolus	Homo sapiens	TRUE	DrLLPS
	O43663	PcG Body	Homo sapiens	FALSE	DrLLPS
	P32780	Nucleolus	Homo sapiens	FALSE	DrLLPS
	Q96CT7	Centrosome	Homo sapiens	FALSE	DrLLPS
	Q96CT7	Stress Granule	Homo sapiens	FALSE	DrLLPS
	Q96CT7	Postsynaptic Density	Homo sapiens	FALSE	DrLLPS
	Q9Y5J7	Nucleolus	Homo sapiens	TRUE	DrLLPS
	Q8TDC3	Centrosome	Homo sapiens	TRUE	DrLLPS
	Q8TDC3	Postsynaptic Density	Homo sapiens	TRUE	DrLLPS
	Q9UJV9	Nucleolus	Homo sapiens	FALSE	DrLLPS
	Q9UJV9	P-body	Homo sapiens	FALSE	DrLLPS
	O75935	Centrosome	Homo sapiens	FALSE	DrLLPS
	O75935	Postsynaptic Density	Homo sapiens	FALSE	DrLLPS
	Q9NRW1	Nucleolus	Homo sapiens	FALSE	DrLLPS
	Q9NRW1	Postsynaptic Density	Homo sapiens	FALSE	DrLLPS
	P23297	Centrosome	Homo sapiens	TRUE	DrLLPS
	P04629	Centrosome	Homo sapiens	FALSE	DrLLPS
	Q9NV06	Nucleolus	Homo sapiens	TRUE	DrLLPS
	Q6W2J9	Nucleolus	Homo sapiens	FALSE	DrLLPS
	Q9UL19	Centrosome	Homo sapiens	FALSE	DrLLPS
	P62841	Nucleolus	Homo sapiens	TRUE	DrLLPS
	P49768	Centrosome	Homo sapiens	FALSE	DrLLPS
	O43143	Nucleolus	Homo sapiens	TRUE	DrLLPS
	O43143	P-body	Homo sapiens	TRUE	DrLLPS
	P53999	Nucleolus	Homo sapiens	FALSE	DrLLPS
	P07199	Nucleolus	Homo sapiens	FALSE	DrLLPS
	P07199	Stress Granule	Homo sapiens	FALSE	DrLLPS
	P11177	Nucleolus	Homo sapiens	FALSE	DrLLPS
	P11177	Postsynaptic Density	Homo sapiens	FALSE	DrLLPS
	P62424	Nucleolus	Homo sapiens	TRUE	DrLLPS
	P62424	Postsynaptic Density	Homo sapiens	TRUE	DrLLPS
	O15145	Nucleolus	Homo sapiens	FALSE	DrLLPS
	O15145	Postsynaptic Density	Homo sapiens	FALSE	DrLLPS
	P49720	Nucleolus	Homo sapiens	TRUE	DrLLPS
	Q6UB35	Nucleolus	Homo sapiens	FALSE	DrLLPS
	Q6UB35	Postsynaptic Density	Homo sapiens	FALSE	DrLLPS
	P23396	Nucleolus	Homo sapiens	TRUE	DrLLPS
	P23396	P-body	Homo sapiens	TRUE	DrLLPS
	P23396	Stress Granule	Homo sapiens	TRUE	DrLLPS
	P23396	Postsynaptic Density	Homo sapiens	TRUE	DrLLPS
	Q92540	Nucleolus	Homo sapiens	FALSE	DrLLPS
	Q92540	P-body	Homo sapiens	FALSE	DrLLPS
	Q92540	Stress Granule	Homo sapiens	FALSE	DrLLPS
	Q0ZGT2	Stress Granule	Homo sapiens	FALSE	DrLLPS
	P49750	Stress Granule	Homo sapiens	FALSE	DrLLPS
	Q93052	Stress Granule	Homo sapiens	FALSE	DrLLPS
	Q6MZM0	Nucleolus	Homo sapiens	FALSE	DrLLPS
	P82914	Nucleolus	Homo sapiens	FALSE	DrLLPS
	P17987	Centrosome	Homo sapiens	TRUE	DrLLPS
	P17987	Stress Granule	Homo sapiens	TRUE	DrLLPS
	P17987	Postsynaptic Density	Homo sapiens	TRUE	DrLLPS
	A5YKK6	P-body	Homo sapiens	FALSE	DrLLPS
	A5YKK6	Stress Granule	Homo sapiens	FALSE	DrLLPS
	O75764	Nucleolus	Homo sapiens	FALSE	DrLLPS
	Q7Z6E9	Nucleolus	Homo sapiens	TRUE	DrLLPS
	Q00325	Nucleolus	Homo sapiens	FALSE	DrLLPS
	Q00325	Postsynaptic Density	Homo sapiens	FALSE	DrLLPS
	Q8N8A6	Nucleolus	Homo sapiens	FALSE	DrLLPS
	P62917	Nucleolus	Homo sapiens	TRUE	DrLLPS
	P62917	Postsynaptic Density	Homo sapiens	TRUE	DrLLPS
	P49961	Stress Granule	Homo sapiens	FALSE	DrLLPS
	Q8IWA0	Nucleolus	Homo sapiens	TRUE	DrLLPS
	Q8IZH2	P-body	Homo sapiens	FALSE	DrLLPS
	Q8IZH2	Stress Granule	Homo sapiens	FALSE	DrLLPS
	Q96CW5	Centrosome	Homo sapiens	FALSE	DrLLPS
	Q96CW5	P-body	Homo sapiens	FALSE	DrLLPS
	P50579	Stress Granule	Homo sapiens	FALSE	DrLLPS
	Q9UJ70	Nuclear Speckle	Homo sapiens	FALSE	DrLLPS
	O43583	Nucleolus	Homo sapiens	TRUE	DrLLPS
	Q9BRX2	Nucleolus	Homo sapiens	TRUE	DrLLPS
	Q9BRX2	Stress Granule	Homo sapiens	TRUE	DrLLPS
	Q96EU6	Nucleolus	Homo sapiens	TRUE	DrLLPS
	O14617	Nucleolus	Homo sapiens	FALSE	DrLLPS
	O14617	Postsynaptic Density	Homo sapiens	FALSE	DrLLPS
	P62308	Cajal Body	Homo sapiens	FALSE	DrLLPS
	Q9NY93	Nucleolus	Homo sapiens	FALSE	DrLLPS
	Q9Y224	Nucleolus	Homo sapiens	FALSE	DrLLPS
	Q9Y224	Neuronal Granule	Homo sapiens	FALSE	DrLLPS
	Q9Y224	Stress Granule	Homo sapiens	FALSE	DrLLPS
	Q9BX68	Nucleolus	Homo sapiens	FALSE	DrLLPS
	Q9NX63	Stress Granule	Homo sapiens	TRUE	DrLLPS
	Q9NX63	Postsynaptic Density	Homo sapiens	TRUE	DrLLPS
	Q9Y315	Stress Granule	Homo sapiens	FALSE	DrLLPS
	Q96A72	Stress Granule	Homo sapiens	FALSE	DrLLPS
	Q6PJT7	Stress Granule	Homo sapiens	FALSE	DrLLPS
	Q99627	Centrosome	Homo sapiens	TRUE	DrLLPS
	Q6GMV2	Stress Granule	Homo sapiens	FALSE	DrLLPS
	Q9Y2X3	Cajal Body	Homo sapiens	TRUE	DrLLPS
	Q9Y2X3	Nucleolus	Homo sapiens	TRUE	DrLLPS
	Q9Y2X3	P-body	Homo sapiens	TRUE	DrLLPS
	Q9Y2X3	Stress Granule	Homo sapiens	TRUE	DrLLPS
	Q92841	Nucleolus	Homo sapiens	FALSE	DrLLPS
	Q92841	Postsynaptic Density	Homo sapiens	FALSE	DrLLPS
	Q6PI48	Mitochondrial RNA Granule	Homo sapiens	FALSE	DrLLPS
	P01023	PML Nuclear Body	Homo sapiens	FALSE	DrLLPS
	Q9H9G7	P-body	Homo sapiens	FALSE	DrLLPS
	Q9H9G7	Stress Granule	Homo sapiens	FALSE	DrLLPS
	P55039	Nucleolus	Homo sapiens	TRUE	DrLLPS
	Q9UHA3	Nucleolus	Homo sapiens	TRUE	DrLLPS
	P49207	Nucleolus	Homo sapiens	TRUE	DrLLPS
	P29803	Nucleolus	Homo sapiens	FALSE	DrLLPS
	Q9UBV8	Stress Granule	Homo sapiens	FALSE	DrLLPS
	Q8WWY3	Nucleolus	Homo sapiens	FALSE	DrLLPS
	P21802	Nucleolus	Homo sapiens	FALSE	DrLLPS
	Q14008	Nucleolus	Homo sapiens	FALSE	DrLLPS
	Q14008	Centrosome	Homo sapiens	FALSE	DrLLPS
	Q14008	Postsynaptic Density	Homo sapiens	FALSE	DrLLPS
	Q96T88	Nucleolus	Homo sapiens	TRUE	DrLLPS
	Q9H4B6	Centrosome	Homo sapiens	FALSE	DrLLPS
	Q6IQ16	Cajal Body	Homo sapiens	TRUE	DrLLPS
	Q6ZUT6	Stress Granule	Homo sapiens	FALSE	DrLLPS
	P29144	Centrosome	Homo sapiens	FALSE	DrLLPS
	P50914	Nucleolus	Homo sapiens	TRUE	DrLLPS
	P50914	Postsynaptic Density	Homo sapiens	TRUE	DrLLPS
	P62879	Stress Granule	Homo sapiens	TRUE	DrLLPS
	Q9H000	P-body	Homo sapiens	TRUE	DrLLPS
	Q9H000	Stress Granule	Homo sapiens	TRUE	DrLLPS
	Q99460	Centrosome	Homo sapiens	TRUE	DrLLPS
	P21912	Nucleolus	Homo sapiens	FALSE	DrLLPS
	Q16665	Nuclear Speckle	Homo sapiens	TRUE	DrLLPS
	O15013	Centrosome	Homo sapiens	FALSE	DrLLPS
	Q9HD33	Nucleolus	Homo sapiens	FALSE	DrLLPS
	Q9HD33	Mitochondrial RNA Granule	Homo sapiens	FALSE	DrLLPS
	Q9NVX2	Nucleolus	Homo sapiens	TRUE	DrLLPS
	P11309	Centrosome	Homo sapiens	FALSE	DrLLPS
	Q08AM6	Centrosome	Homo sapiens	TRUE	DrLLPS
	Q08AM6	Postsynaptic Density	Homo sapiens	TRUE	DrLLPS
	P50995	Centrosome	Homo sapiens	FALSE	DrLLPS
	P50995	Stress Granule	Homo sapiens	FALSE	DrLLPS
	P50995	Postsynaptic Density	Homo sapiens	FALSE	DrLLPS
	P09001	Nucleolus	Homo sapiens	FALSE	DrLLPS
	O14818	Nucleolus	Homo sapiens	TRUE	DrLLPS
	Q15061	Nucleolus	Homo sapiens	TRUE	DrLLPS
	Q9Y3A2	Nucleolus	Homo sapiens	FALSE	DrLLPS
	Q9Y3A2	P-body	Homo sapiens	FALSE	DrLLPS
	Q9NQC7	Postsynaptic Density	Homo sapiens	TRUE	DrLLPS
	P62745	Postsynaptic Density	Homo sapiens	FALSE	DrLLPS
	O60573	P-body	Homo sapiens	TRUE	DrLLPS
	O60573	Stress Granule	Homo sapiens	TRUE	DrLLPS
	Q9Y4W6	Nucleolus	Homo sapiens	TRUE	DrLLPS
	Q9Y4W6	Postsynaptic Density	Homo sapiens	TRUE	DrLLPS
	Q13418	Centrosome	Homo sapiens	FALSE	DrLLPS
	Q02297	Nucleolus	Homo sapiens	FALSE	DrLLPS
	Q8IZU3	Stress Granule	Homo sapiens	FALSE	DrLLPS
	Q9NYV6	Nucleolus	Homo sapiens	FALSE	DrLLPS
	P53990	Centrosome	Homo sapiens	FALSE	DrLLPS
	P53990	Postsynaptic Density	Homo sapiens	FALSE	DrLLPS
	Q9NYL9	Stress Granule	Homo sapiens	FALSE	DrLLPS
	Q9H6S0	P-body	Homo sapiens	FALSE	DrLLPS
	Q9H6S0	Stress Granule	Homo sapiens	FALSE	DrLLPS
	Q9NZA1	Nucleolus	Homo sapiens	FALSE	DrLLPS
	O75150	Nucleolus	Homo sapiens	TRUE	DrLLPS
	O75150	PML Nuclear Body	Homo sapiens	TRUE	DrLLPS
	Q9Y2R4	Nucleolus	Homo sapiens	FALSE	DrLLPS
	Q99567	Stress Granule	Homo sapiens	TRUE	DrLLPS
	O43615	Nucleolus	Homo sapiens	TRUE	DrLLPS
	P41236	Centrosome	Homo sapiens	FALSE	DrLLPS
	P26358	Nucleolus	Homo sapiens	FALSE	DrLLPS
	Q9NX24	Nucleolus	Homo sapiens	TRUE	DrLLPS
	Q04760	Stress Granule	Homo sapiens	FALSE	DrLLPS
	Q9BYD3	Nucleolus	Homo sapiens	FALSE	DrLLPS
	Q9H8M7	Nucleolus	Homo sapiens	TRUE	DrLLPS
	Q9BUQ8	Nucleolus	Homo sapiens	FALSE	DrLLPS
	Q9P1U0	Nucleolus	Homo sapiens	FALSE	DrLLPS
	O96008	Nucleolus	Homo sapiens	TRUE	DrLLPS
	Q96FC9	Centrosome	Homo sapiens	FALSE	DrLLPS
	Q13813	P-body	Homo sapiens	FALSE	DrLLPS
	Q13813	Postsynaptic Density	Homo sapiens	FALSE	DrLLPS
	Q8WWK9	Centrosome	Homo sapiens	FALSE	DrLLPS
	Q8WWK9	Spindle Apparatus	Homo sapiens	FALSE	DrLLPS
	Q02218	Nucleolus	Homo sapiens	FALSE	DrLLPS
	Q02218	Postsynaptic Density	Homo sapiens	FALSE	DrLLPS
	Q6IA86	Stress Granule	Homo sapiens	FALSE	DrLLPS
	Q6P2Q9	Nuclear Speckle	Homo sapiens	TRUE	DrLLPS
	Q6P2Q9	Nucleolus	Homo sapiens	TRUE	DrLLPS
	Q03701	Nucleolus	Homo sapiens	FALSE	DrLLPS
	Q12849	P-body	Homo sapiens	FALSE	DrLLPS
	Q12849	Stress Granule	Homo sapiens	FALSE	DrLLPS
	Q12849	Mitochondrial RNA Granule	Homo sapiens	FALSE	DrLLPS
	P42766	Nucleolus	Homo sapiens	TRUE	DrLLPS
	P42766	Postsynaptic Density	Homo sapiens	TRUE	DrLLPS
	Q04837	Nucleolus	Homo sapiens	FALSE	DrLLPS
	Q04837	Postsynaptic Density	Homo sapiens	FALSE	DrLLPS
	P23193	Nucleolus	Homo sapiens	FALSE	DrLLPS
	P23193	Stress Granule	Homo sapiens	FALSE	DrLLPS
	Q92621	Nucleolus	Homo sapiens	TRUE	DrLLPS
	Q92621	Stress Granule	Homo sapiens	TRUE	DrLLPS
	P08574	Nucleolus	Homo sapiens	FALSE	DrLLPS
	Q9Y5S9	Nucleolus	Homo sapiens	FALSE	DrLLPS
	Q9NXZ2	Nucleolus	Homo sapiens	FALSE	DrLLPS
	Q13200	Centrosome	Homo sapiens	TRUE	DrLLPS
	Q13200	Stress Granule	Homo sapiens	TRUE	DrLLPS
	Q13200	Postsynaptic Density	Homo sapiens	TRUE	DrLLPS
	O43602	Centrosome	Homo sapiens	FALSE	DrLLPS
	O43602	Postsynaptic Density	Homo sapiens	FALSE	DrLLPS
	P62875	Nucleolus	Homo sapiens	FALSE	DrLLPS
	Q9BXP5	Stress Granule	Homo sapiens	FALSE	DrLLPS
	P39656	Nucleolus	Homo sapiens	TRUE	DrLLPS
	Q92930	Nucleolus	Homo sapiens	TRUE	DrLLPS
	Q92930	Postsynaptic Density	Homo sapiens	TRUE	DrLLPS
	P23921	Nucleolus	Homo sapiens	FALSE	DrLLPS
	Q8NCQ7	Nucleolus	Homo sapiens	FALSE	DrLLPS
	O95833	Nucleolus	Homo sapiens	FALSE	DrLLPS
	Q86UK7	P-body	Homo sapiens	TRUE	DrLLPS
	Q86UK7	Stress Granule	Homo sapiens	TRUE	DrLLPS
	Q15046	Nucleolus	Homo sapiens	TRUE	DrLLPS
	Q15046	Postsynaptic Density	Homo sapiens	TRUE	DrLLPS
	Q5T447	Paraspeckle	Homo sapiens	TRUE	DrLLPS
	A0FGR9	Nucleolus	Homo sapiens	FALSE	DrLLPS
	Q02543	Nucleolus	Homo sapiens	TRUE	DrLLPS
	P61923	Nucleolus	Homo sapiens	TRUE	DrLLPS
	Q12834	Centrosome	Homo sapiens	TRUE	DrLLPS
	Q9BX66	Stress Granule	Homo sapiens	FALSE	DrLLPS
	Q9BX66	Postsynaptic Density	Homo sapiens	FALSE	DrLLPS
	Q504Q3	P-body	Homo sapiens	FALSE	DrLLPS
	Q504Q3	Stress Granule	Homo sapiens	FALSE	DrLLPS
	Q16667	Centrosome	Homo sapiens	FALSE	DrLLPS
	Q8NHV4	Centrosome	Homo sapiens	FALSE	DrLLPS
	Q58A45	P-body	Homo sapiens	FALSE	DrLLPS
	Q58A45	Stress Granule	Homo sapiens	FALSE	DrLLPS
	Q8WUD1	Nucleolus	Homo sapiens	FALSE	DrLLPS
	Q9H4Y5	Nucleolus	Homo sapiens	FALSE	DrLLPS
	P25205	Nucleolus	Homo sapiens	FALSE	DrLLPS
	Q13042	Centrosome	Homo sapiens	TRUE	DrLLPS
	Q8IZD4	P-body	Homo sapiens	FALSE	DrLLPS
	Q8IZD4	Stress Granule	Homo sapiens	FALSE	DrLLPS
	P46940	Postsynaptic Density	Homo sapiens	FALSE	DrLLPS
	P09132	Nucleolus	Homo sapiens	TRUE	DrLLPS
	P42771	Nucleolus	Homo sapiens	FALSE	DrLLPS
	Q9BX40	P-body	Homo sapiens	FALSE	DrLLPS
	Q9BX40	Stress Granule	Homo sapiens	FALSE	DrLLPS
	Q92597	Centrosome	Homo sapiens	FALSE	DrLLPS
	Q92597	Postsynaptic Density	Homo sapiens	FALSE	DrLLPS
	Q8WTT2	Nucleolus	Homo sapiens	FALSE	DrLLPS
	P07237	Nucleolus	Homo sapiens	TRUE	DrLLPS
	P07237	Stress Granule	Homo sapiens	TRUE	DrLLPS
	Q01518	Stress Granule	Homo sapiens	FALSE	DrLLPS
	Q01518	Postsynaptic Density	Homo sapiens	FALSE	DrLLPS
	Q9HCS7	P-body	Homo sapiens	FALSE	DrLLPS
	P42285	Nucleolus	Homo sapiens	FALSE	DrLLPS
	Q9NPD3	Nucleolus	Homo sapiens	FALSE	DrLLPS
	Q9NZN3	Nucleolus	Homo sapiens	FALSE	DrLLPS
	Q9NZN3	Postsynaptic Density	Homo sapiens	FALSE	DrLLPS
	Q15833	Nucleolus	Homo sapiens	FALSE	DrLLPS
	Q96B26	Nucleolus	Homo sapiens	FALSE	DrLLPS
	P35232	Nucleolus	Homo sapiens	TRUE	DrLLPS
	P35232	Postsynaptic Density	Homo sapiens	TRUE	DrLLPS
	P63167	Centrosome	Homo sapiens	FALSE	DrLLPS
	P63167	Postsynaptic Density	Homo sapiens	FALSE	DrLLPS
	P59998	Nucleolus	Homo sapiens	FALSE	DrLLPS
	O95684	Centrosome	Homo sapiens	FALSE	DrLLPS
	Q7L014	Nuclear Speckle	Homo sapiens	FALSE	DrLLPS
	Q7L014	Nucleolus	Homo sapiens	FALSE	DrLLPS
	Q8NEJ9	Nucleolus	Homo sapiens	TRUE	DrLLPS
	Q8NEJ9	Sam68 Nuclear Body	Homo sapiens	TRUE	DrLLPS
	P60673	Nucleolus	Homo sapiens	FALSE	DrLLPS
	O95072	Centrosome	Homo sapiens	FALSE	DrLLPS
	O43395	Nucleolus	Homo sapiens	FALSE	DrLLPS
	Q8IX01	Stress Granule	Homo sapiens	FALSE	DrLLPS
	Q9UM13	Centrosome	Homo sapiens	TRUE	DrLLPS
	Q96A57	Stress Granule	Homo sapiens	FALSE	DrLLPS
	O00425	P-body	Homo sapiens	FALSE	DrLLPS
	O00425	Stress Granule	Homo sapiens	FALSE	DrLLPS
	Q16836	Nucleolus	Homo sapiens	FALSE	DrLLPS
	Q16836	Postsynaptic Density	Homo sapiens	FALSE	DrLLPS
	P52272	Nucleolus	Homo sapiens	FALSE	DrLLPS
	P52272	P-body	Homo sapiens	FALSE	DrLLPS
	P52272	Stress Granule	Homo sapiens	FALSE	DrLLPS
	P52272	Postsynaptic Density	Homo sapiens	FALSE	DrLLPS
	P06493	Cajal Body	Homo sapiens	TRUE	DrLLPS
	P06493	Nuclear Speckle	Homo sapiens	TRUE	DrLLPS
	P06493	Nucleolus	Homo sapiens	TRUE	DrLLPS
	P06493	Centrosome	Homo sapiens	TRUE	DrLLPS
	P06493	Stress Granule	Homo sapiens	TRUE	DrLLPS
	R4GMX3	PcG Body	Homo sapiens	FALSE	DrLLPS
	Q9NQ55	Nucleolus	Homo sapiens	FALSE	DrLLPS
	Q9ULX6	Stress Granule	Homo sapiens	FALSE	DrLLPS
	P18754	Nucleolus	Homo sapiens	TRUE	DrLLPS
	P18754	Stress Granule	Homo sapiens	TRUE	DrLLPS
	Q6ZRV2	Nuclear Speckle	Homo sapiens	FALSE	DrLLPS
	O75937	Nucleolus	Homo sapiens	TRUE	DrLLPS
	O75937	Stress Granule	Homo sapiens	TRUE	DrLLPS
	P49411	Nucleolus	Homo sapiens	TRUE	DrLLPS
	P49411	Stress Granule	Homo sapiens	TRUE	DrLLPS
	P49411	Postsynaptic Density	Homo sapiens	TRUE	DrLLPS
	Q9UJZ1	Nucleolus	Homo sapiens	FALSE	DrLLPS
	Q9UJZ1	Postsynaptic Density	Homo sapiens	FALSE	DrLLPS
	Q8TF46	P-body	Homo sapiens	FALSE	DrLLPS
	Q8TF46	Stress Granule	Homo sapiens	FALSE	DrLLPS
	Q99615	Stress Granule	Homo sapiens	TRUE	DrLLPS
	Q7Z478	Nucleolus	Homo sapiens	TRUE	DrLLPS
	Q01814	Nucleolus	Homo sapiens	FALSE	DrLLPS
	Q01814	Postsynaptic Density	Homo sapiens	FALSE	DrLLPS
	Q5SW96	Centrosome	Homo sapiens	FALSE	DrLLPS
	Q9UGJ1	Centrosome	Homo sapiens	FALSE	DrLLPS
	P21964	Centrosome	Homo sapiens	FALSE	DrLLPS
	P27144	Nucleolus	Homo sapiens	FALSE	DrLLPS
	Q6P587	Nucleolus	Homo sapiens	FALSE	DrLLPS
	Q86UW6	P-body	Homo sapiens	TRUE	DrLLPS
	Q86UW6	Stress Granule	Homo sapiens	TRUE	DrLLPS
	Q9UBU8	Nucleolus	Homo sapiens	FALSE	DrLLPS
	Q5HY92	Centrosome	Homo sapiens	FALSE	DrLLPS
	Q9UJT2	Centrosome	Homo sapiens	FALSE	DrLLPS
	Q9H8H2	Nucleolus	Homo sapiens	FALSE	DrLLPS
	P26368	Nuclear Speckle	Homo sapiens	FALSE	DrLLPS
	P26368	Nucleolus	Homo sapiens	FALSE	DrLLPS
	O60641	Nucleolus	Homo sapiens	FALSE	DrLLPS
	O60641	Postsynaptic Density	Homo sapiens	FALSE	DrLLPS
	Q9UI10	Nucleolus	Homo sapiens	TRUE	DrLLPS
	P12956	Nucleolus	Homo sapiens	FALSE	DrLLPS
	P12956	P-body	Homo sapiens	FALSE	DrLLPS
	Q9NZB2	P-body	Homo sapiens	FALSE	DrLLPS
	Q9NZB2	Stress Granule	Homo sapiens	FALSE	DrLLPS
	P10242	PML Nuclear Body	Homo sapiens	TRUE	DrLLPS
	Q5TZA2	Centrosome	Homo sapiens	FALSE	DrLLPS
	Q5TZA2	Stress Granule	Homo sapiens	FALSE	DrLLPS
	O43242	Centrosome	Homo sapiens	TRUE	DrLLPS
	Q8TF40	Centrosome	Homo sapiens	TRUE	DrLLPS
	P27695	Nucleolus	Homo sapiens	FALSE	DrLLPS
	P27695	Stress Granule	Homo sapiens	FALSE	DrLLPS
	O95983	Centrosome	Homo sapiens	FALSE	DrLLPS
	Q9NRM2	Cajal Body	Homo sapiens	FALSE	DrLLPS
	P26641	Nucleolus	Homo sapiens	TRUE	DrLLPS
	P26641	Stress Granule	Homo sapiens	TRUE	DrLLPS
	Q9UBP6	PML Nuclear Body	Homo sapiens	FALSE	DrLLPS
	P55081	Stress Granule	Homo sapiens	FALSE	DrLLPS
	Q9NV31	Nucleolus	Homo sapiens	TRUE	DrLLPS
	Q15814	Centrosome	Homo sapiens	TRUE	DrLLPS
	P20042	Nucleolus	Homo sapiens	TRUE	DrLLPS
	P20042	Stress Granule	Homo sapiens	TRUE	DrLLPS
	Q96NC0	Nucleolus	Homo sapiens	FALSE	DrLLPS
	P51648	Stress Granule	Homo sapiens	FALSE	DrLLPS
	P51648	Postsynaptic Density	Homo sapiens	FALSE	DrLLPS
	P38936	Centrosome	Homo sapiens	FALSE	DrLLPS
	Q9Y4L1	Nucleolus	Homo sapiens	TRUE	DrLLPS
	Q9H1J1	Nucleolus	Homo sapiens	TRUE	DrLLPS
	Q9H1J1	Stress Granule	Homo sapiens	TRUE	DrLLPS
	Q9NQ29	Nuclear Speckle	Homo sapiens	FALSE	DrLLPS
	O00566	Nucleolus	Homo sapiens	TRUE	DrLLPS
	Q8NDD1	Nucleolus	Homo sapiens	FALSE	DrLLPS
	O75940	Nucleolus	Homo sapiens	FALSE	DrLLPS
	O00584	P-body	Homo sapiens	FALSE	DrLLPS
	Q8IY81	Nucleolus	Homo sapiens	FALSE	DrLLPS
	Q8IY81	Stress Granule	Homo sapiens	FALSE	DrLLPS
	A0A0U1RRE5	P-body	Homo sapiens	FALSE	DrLLPS
	Q9UHC1	Nucleolus	Homo sapiens	FALSE	DrLLPS
	Q8WYA6	Nuclear Speckle	Homo sapiens	FALSE	DrLLPS
	Q8WYA6	Nucleolus	Homo sapiens	FALSE	DrLLPS
	Q9NYF8	Stress Granule	Homo sapiens	TRUE	DrLLPS
	Q96EA4	Centrosome	Homo sapiens	FALSE	DrLLPS
	O75127	Mitochondrial RNA Granule	Homo sapiens	FALSE	DrLLPS
	Q86VQ0	Centrosome	Homo sapiens	FALSE	DrLLPS
	P40227	Nucleolus	Homo sapiens	TRUE	DrLLPS
	P40227	Stress Granule	Homo sapiens	TRUE	DrLLPS
	P40227	Postsynaptic Density	Homo sapiens	TRUE	DrLLPS
	Q8NC69	PML Nuclear Body	Homo sapiens	TRUE	DrLLPS
	Q6UWX4	PML Nuclear Body	Homo sapiens	FALSE	DrLLPS
	P60484	Centrosome	Homo sapiens	TRUE	DrLLPS
	Q9ULM6	P-body	Homo sapiens	FALSE	DrLLPS
	Q9ULM6	Stress Granule	Homo sapiens	FALSE	DrLLPS
	Q9BTW9	Centrosome	Homo sapiens	TRUE	DrLLPS
	Q9BTW9	Postsynaptic Density	Homo sapiens	TRUE	DrLLPS
	P10809	Nucleolus	Homo sapiens	TRUE	DrLLPS
	P10809	Stress Granule	Homo sapiens	TRUE	DrLLPS
	P10809	Postsynaptic Density	Homo sapiens	TRUE	DrLLPS
	Q9UPN4	Centrosome	Homo sapiens	FALSE	DrLLPS
	Q03164	Nucleolus	Homo sapiens	FALSE	DrLLPS
	P42336	Centrosome	Homo sapiens	TRUE	DrLLPS
	Q9NQT5	Nucleolus	Homo sapiens	FALSE	DrLLPS
	Q71RC2	P-body	Homo sapiens	FALSE	DrLLPS
	Q71RC2	Stress Granule	Homo sapiens	FALSE	DrLLPS
	Q66K74	Centrosome	Homo sapiens	TRUE	DrLLPS
	Q96EZ8	Centrosome	Homo sapiens	FALSE	DrLLPS
	O15524	Centrosome	Homo sapiens	TRUE	DrLLPS
	Q9NVX0	Centrosome	Homo sapiens	FALSE	DrLLPS
	Q9H0S4	Nucleolus	Homo sapiens	FALSE	DrLLPS
	Q9H0S4	Stress Granule	Homo sapiens	FALSE	DrLLPS
	P13861	Centrosome	Homo sapiens	TRUE	DrLLPS
	P13861	Postsynaptic Density	Homo sapiens	TRUE	DrLLPS
	Q9Y333	Nucleolus	Homo sapiens	FALSE	DrLLPS
	P31689	Nucleolus	Homo sapiens	TRUE	DrLLPS
	P31689	Postsynaptic Density	Homo sapiens	TRUE	DrLLPS
	P61758	Stress Granule	Homo sapiens	TRUE	DrLLPS
	Q8TDN6	Nucleolus	Homo sapiens	FALSE	DrLLPS
	Q8TDN6	P-body	Homo sapiens	FALSE	DrLLPS
	Q13098	Centrosome	Homo sapiens	TRUE	DrLLPS
	Q5JTZ9	Mitochondrial RNA Granule	Homo sapiens	FALSE	DrLLPS
	Q8IY57	Nucleolus	Homo sapiens	TRUE	DrLLPS
	Q9Y6F1	Centrosome	Homo sapiens	FALSE	DrLLPS
	Q8NBQ7	Nucleolus	Homo sapiens	FALSE	DrLLPS
	P54198	PML Nuclear Body	Homo sapiens	TRUE	DrLLPS
	O00505	Nucleolus	Homo sapiens	TRUE	DrLLPS
	O00505	Stress Granule	Homo sapiens	TRUE	DrLLPS
	Q13415	Centrosome	Homo sapiens	FALSE	DrLLPS
	Q13315	DNA Damage Foci	Homo sapiens	TRUE	DrLLPS
	Q13315	Nucleolus	Homo sapiens	TRUE	DrLLPS
	Q13315	Centrosome	Homo sapiens	TRUE	DrLLPS
	Q9NU22	Nucleolus	Homo sapiens	FALSE	DrLLPS
	P54727	Stress Granule	Homo sapiens	TRUE	DrLLPS
	P09874	Nucleolus	Homo sapiens	FALSE	DrLLPS
	P09874	Centrosome	Homo sapiens	FALSE	DrLLPS
	P09874	Stress Granule	Homo sapiens	FALSE	DrLLPS
	P09874	Postsynaptic Density	Homo sapiens	FALSE	DrLLPS
	Q14493	Stress Granule	Homo sapiens	FALSE	DrLLPS
	Q86XP3	Nucleolus	Homo sapiens	FALSE	DrLLPS
	P22392	Nucleolus	Homo sapiens	FALSE	DrLLPS
	P63096	Centrosome	Homo sapiens	FALSE	DrLLPS
	P63096	Postsynaptic Density	Homo sapiens	FALSE	DrLLPS
	P62491	Nucleolus	Homo sapiens	TRUE	DrLLPS
	Q96GM8	Cajal Body	Homo sapiens	FALSE	DrLLPS
	Q13868	Nucleolus	Homo sapiens	FALSE	DrLLPS
	Q15468	Centrosome	Homo sapiens	FALSE	DrLLPS
	Q13425	Stress Granule	Homo sapiens	FALSE	DrLLPS
	Q13425	Postsynaptic Density	Homo sapiens	FALSE	DrLLPS
	P62195	Centrosome	Homo sapiens	TRUE	DrLLPS
	Q86V48	P-body	Homo sapiens	FALSE	DrLLPS
	Q86V48	Stress Granule	Homo sapiens	FALSE	DrLLPS
	Q9NRX1	Nucleolus	Homo sapiens	TRUE	DrLLPS
	Q15050	Nucleolus	Homo sapiens	TRUE	DrLLPS
	P14678	Nucleolus	Homo sapiens	FALSE	DrLLPS
	Q15560	Nucleolus	Homo sapiens	FALSE	DrLLPS
	Q9UQ80	Nucleolus	Homo sapiens	FALSE	DrLLPS
	Q9NT62	Stress Granule	Homo sapiens	TRUE	DrLLPS
	Q8N5K1	Nucleolus	Homo sapiens	TRUE	DrLLPS
	Q9H7B2	Nucleolus	Homo sapiens	TRUE	DrLLPS
	Q9H7B2	P-body	Homo sapiens	TRUE	DrLLPS
	Q8IXJ6	Centrosome	Homo sapiens	TRUE	DrLLPS
	Q8IXJ6	Postsynaptic Density	Homo sapiens	TRUE	DrLLPS
	P55769	Nucleolus	Homo sapiens	TRUE	DrLLPS
	Q8N0Z3	Centrosome	Homo sapiens	FALSE	DrLLPS
	Q53HL2	Nucleolus	Homo sapiens	FALSE	DrLLPS
	Q8N122	Stress Granule	Homo sapiens	TRUE	DrLLPS
	O00567	Cajal Body	Homo sapiens	TRUE	DrLLPS
	O00567	Nucleolus	Homo sapiens	TRUE	DrLLPS
	O00567	P-body	Homo sapiens	TRUE	DrLLPS
	Q96QR8	Stress Granule	Homo sapiens	FALSE	DrLLPS
	Q96QR8	Postsynaptic Density	Homo sapiens	FALSE	DrLLPS
	Q99547	Nucleolus	Homo sapiens	FALSE	DrLLPS
	P61236	Centrosome	Homo sapiens	FALSE	DrLLPS
	Q86YF9	Stress Granule	Homo sapiens	FALSE	DrLLPS
	O15091	Mitochondrial RNA Granule	Homo sapiens	FALSE	DrLLPS
	Q9BW11	PML Nuclear Body	Homo sapiens	FALSE	DrLLPS
	O94788	Nucleolus	Homo sapiens	FALSE	DrLLPS
	Q13442	Stress Granule	Homo sapiens	FALSE	DrLLPS
	P52434	Nucleolus	Homo sapiens	FALSE	DrLLPS
	Q9C040	Stress Granule	Homo sapiens	TRUE	DrLLPS
	Q9C040	Postsynaptic Density	Homo sapiens	TRUE	DrLLPS
	Q01081	Nucleolus	Homo sapiens	FALSE	DrLLPS
	Q01081	Stress Granule	Homo sapiens	FALSE	DrLLPS
	Q9Y324	Nucleolus	Homo sapiens	TRUE	DrLLPS
	P02489	Stress Granule	Homo sapiens	TRUE	DrLLPS
	O75818	Nucleolus	Homo sapiens	FALSE	DrLLPS
	P0CG48	Nucleolus	Homo sapiens	TRUE	DrLLPS
	P0CG48	Postsynaptic Density	Homo sapiens	TRUE	DrLLPS
	O15042	Nuclear Speckle	Homo sapiens	FALSE	DrLLPS
	Q9BVP2	Nucleolus	Homo sapiens	FALSE	DrLLPS
	O15347	Nucleolus	Homo sapiens	FALSE	DrLLPS
	O15347	Stress Granule	Homo sapiens	FALSE	DrLLPS
	Q9UHD1	Stress Granule	Homo sapiens	TRUE	DrLLPS
	Q04695	Nucleolus	Homo sapiens	FALSE	DrLLPS
	P62306	Stress Granule	Homo sapiens	FALSE	DrLLPS
	Q9BRK4	Centrosome	Homo sapiens	FALSE	DrLLPS
	Q9Y3A4	Nucleolus	Homo sapiens	TRUE	DrLLPS
	P38646	Nucleolus	Homo sapiens	TRUE	DrLLPS
	P38646	Centrosome	Homo sapiens	TRUE	DrLLPS
	P38646	Stress Granule	Homo sapiens	TRUE	DrLLPS
	P38646	Postsynaptic Density	Homo sapiens	TRUE	DrLLPS
	O43837	Nucleolus	Homo sapiens	FALSE	DrLLPS
	Q9H9L3	Nucleolus	Homo sapiens	TRUE	DrLLPS
	Q9Y2P8	Nucleolus	Homo sapiens	TRUE	DrLLPS
	P48735	Nucleolus	Homo sapiens	FALSE	DrLLPS
	P48735	Postsynaptic Density	Homo sapiens	FALSE	DrLLPS
	O60287	Nucleolus	Homo sapiens	FALSE	DrLLPS
	Q14566	Nucleolus	Homo sapiens	FALSE	DrLLPS
	Q13601	Nucleolus	Homo sapiens	FALSE	DrLLPS
	Q9BTV5	Centrosome	Homo sapiens	FALSE	DrLLPS
	Q9BTV5	Postsynaptic Density	Homo sapiens	FALSE	DrLLPS
	Q14241	Nucleolus	Homo sapiens	TRUE	DrLLPS
	O14965	Centrosome	Homo sapiens	TRUE	DrLLPS
	O00442	Stress Granule	Homo sapiens	FALSE	DrLLPS
	P34932	Nucleolus	Homo sapiens	TRUE	DrLLPS
	P34932	Stress Granule	Homo sapiens	TRUE	DrLLPS
	P34932	Postsynaptic Density	Homo sapiens	TRUE	DrLLPS
	Q9Y5J1	Nucleolus	Homo sapiens	TRUE	DrLLPS
	Q9Y5J1	Stress Granule	Homo sapiens	TRUE	DrLLPS
	P54819	Nucleolus	Homo sapiens	FALSE	DrLLPS
	P28482	Centrosome	Homo sapiens	TRUE	DrLLPS
	P28482	Postsynaptic Density	Homo sapiens	TRUE	DrLLPS
	O00186	Nucleolus	Homo sapiens	FALSE	DrLLPS
	O00186	Postsynaptic Density	Homo sapiens	FALSE	DrLLPS
	P61604	Nucleolus	Homo sapiens	TRUE	DrLLPS
	P18887	Nucleolus	Homo sapiens	FALSE	DrLLPS
	P18887	PML Nuclear Body	Homo sapiens	FALSE	DrLLPS
	P18887	Centrosome	Homo sapiens	FALSE	DrLLPS
	O60812	P-body	Homo sapiens	FALSE	DrLLPS
	Q9BT78	Centrosome	Homo sapiens	TRUE	DrLLPS
	P53621	Nucleolus	Homo sapiens	TRUE	DrLLPS
	P53621	Postsynaptic Density	Homo sapiens	TRUE	DrLLPS
	Q9H019	Stress Granule	Homo sapiens	FALSE	DrLLPS
	Q9Y6G9	Centrosome	Homo sapiens	FALSE	DrLLPS
	Q9Y6G9	Postsynaptic Density	Homo sapiens	FALSE	DrLLPS
	P51178	Postsynaptic Density	Homo sapiens	FALSE	DrLLPS
	P52701	Stress Granule	Homo sapiens	FALSE	DrLLPS
	P03950	Stress Granule	Homo sapiens	FALSE	DrLLPS
	O95602	Cajal Body	Homo sapiens	FALSE	DrLLPS
	O95602	Nucleolus	Homo sapiens	FALSE	DrLLPS
	P32969	Nucleolus	Homo sapiens	TRUE	DrLLPS
	P32969	Postsynaptic Density	Homo sapiens	TRUE	DrLLPS
	P06744	Nucleolus	Homo sapiens	FALSE	DrLLPS
	P06744	Postsynaptic Density	Homo sapiens	FALSE	DrLLPS
	Q9NY27	Centrosome	Homo sapiens	FALSE	DrLLPS
	Q07157	Postsynaptic Density	Homo sapiens	FALSE	DrLLPS
	Q9BW27	Centrosome	Homo sapiens	TRUE	DrLLPS
	C9JRZ8	Nucleolus	Homo sapiens	FALSE	DrLLPS
	Q8NBX0	Postsynaptic Density	Homo sapiens	FALSE	DrLLPS
	P28066	Nucleolus	Homo sapiens	TRUE	DrLLPS
	Q3B726	Nucleolus	Homo sapiens	FALSE	DrLLPS
	P25705	Nucleolus	Homo sapiens	FALSE	DrLLPS
	P25705	Stress Granule	Homo sapiens	FALSE	DrLLPS
	P25705	Postsynaptic Density	Homo sapiens	FALSE	DrLLPS
	Q92925	Nucleolus	Homo sapiens	FALSE	DrLLPS
	Q9H0C2	Nucleolus	Homo sapiens	FALSE	DrLLPS
	Q9H0C2	Postsynaptic Density	Homo sapiens	FALSE	DrLLPS
	Q9NRR4	Stress Granule	Homo sapiens	FALSE	DrLLPS
	P40692	Nucleolus	Homo sapiens	FALSE	DrLLPS
	Q6P1J9	Nucleolus	Homo sapiens	FALSE	DrLLPS
	Q6P1J9	Stress Granule	Homo sapiens	FALSE	DrLLPS
	Q6NYC8	Stress Granule	Homo sapiens	FALSE	DrLLPS
	O75410	Centrosome	Homo sapiens	FALSE	DrLLPS
	O75410	Postsynaptic Density	Homo sapiens	FALSE	DrLLPS
	Q8WYQ5	Nuclear Speckle	Homo sapiens	FALSE	DrLLPS
	Q8WYQ5	Nucleolus	Homo sapiens	FALSE	DrLLPS
	Q8WYQ5	P-body	Homo sapiens	FALSE	DrLLPS
	Q13905	Nuclear Speckle	Homo sapiens	FALSE	DrLLPS
	P10515	Nucleolus	Homo sapiens	FALSE	DrLLPS
	P10515	Postsynaptic Density	Homo sapiens	FALSE	DrLLPS
	A1L3X0	Nucleolus	Homo sapiens	FALSE	DrLLPS
	Q9H8X2	Centrosome	Homo sapiens	FALSE	DrLLPS
	P11137	Centrosome	Homo sapiens	FALSE	DrLLPS
	P11137	Postsynaptic Density	Homo sapiens	FALSE	DrLLPS
	P27708	Nucleolus	Homo sapiens	FALSE	DrLLPS
	P27708	Postsynaptic Density	Homo sapiens	FALSE	DrLLPS
	Q70YC5	Centrosome	Homo sapiens	FALSE	DrLLPS
	P08670	Nucleolus	Homo sapiens	FALSE	DrLLPS
	P08670	Postsynaptic Density	Homo sapiens	FALSE	DrLLPS
	Q9Y5J9	Nucleolus	Homo sapiens	TRUE	DrLLPS
	Q9UKX7	Stress Granule	Homo sapiens	TRUE	DrLLPS
	P47755	Stress Granule	Homo sapiens	FALSE	DrLLPS
	P47755	Postsynaptic Density	Homo sapiens	FALSE	DrLLPS
	Q9H4A3	Stress Granule	Homo sapiens	FALSE	DrLLPS
	Q9H4A3	Postsynaptic Density	Homo sapiens	FALSE	DrLLPS
	Q96MU7	Nuclear Speckle	Homo sapiens	FALSE	DrLLPS
	Q96MU7	Sam68 Nuclear Body	Homo sapiens	FALSE	DrLLPS
	Q92879	P-body	Homo sapiens	FALSE	DrLLPS
	Q92879	Stress Granule	Homo sapiens	FALSE	DrLLPS
	O60684	Stress Granule	Homo sapiens	TRUE	DrLLPS
	O43805	Centrosome	Homo sapiens	FALSE	DrLLPS
	Q52LJ0	Nucleolus	Homo sapiens	FALSE	DrLLPS
	Q52LJ0	Stress Granule	Homo sapiens	FALSE	DrLLPS
	Q9HCG8	Stress Granule	Homo sapiens	FALSE	DrLLPS
	Q8NI36	Nucleolus	Homo sapiens	TRUE	DrLLPS
	Q13885	Nucleolus	Homo sapiens	FALSE	DrLLPS
	Q13885	Postsynaptic Density	Homo sapiens	FALSE	DrLLPS
	Q9UNF1	Stress Granule	Homo sapiens	FALSE	DrLLPS
	P40222	Nucleolus	Homo sapiens	FALSE	DrLLPS
	Q9UI30	Nucleolus	Homo sapiens	TRUE	DrLLPS
	Q8TBZ0	Centrosome	Homo sapiens	FALSE	DrLLPS
	Q8N157	Centrosome	Homo sapiens	FALSE	DrLLPS
	O75489	Nucleolus	Homo sapiens	FALSE	DrLLPS
	O75489	Postsynaptic Density	Homo sapiens	FALSE	DrLLPS
	Q5JSZ5	P-body	Homo sapiens	FALSE	DrLLPS
	Q5JSZ5	Stress Granule	Homo sapiens	FALSE	DrLLPS
	P22692	Centrosome	Homo sapiens	FALSE	DrLLPS
	Q92575	Stress Granule	Homo sapiens	TRUE	DrLLPS
	Q9Y221	Nucleolus	Homo sapiens	FALSE	DrLLPS
	A0A0G2JMS6	PML Nuclear Body	Homo sapiens	FALSE	DrLLPS
	Q86SE8	Nucleolus	Homo sapiens	TRUE	DrLLPS
	O43293	Centrosome	Homo sapiens	TRUE	DrLLPS
	Q92994	Stress Granule	Homo sapiens	FALSE	DrLLPS
	Q7Z2T5	Nucleolus	Homo sapiens	FALSE	DrLLPS
	O95453	Nucleolus	Homo sapiens	TRUE	DrLLPS
	O95453	Stress Granule	Homo sapiens	TRUE	DrLLPS
	Q00839	Nucleolus	Homo sapiens	FALSE	DrLLPS
	Q00839	P-body	Homo sapiens	FALSE	DrLLPS
	Q00839	Stress Granule	Homo sapiens	FALSE	DrLLPS
	Q86X55	Nuclear Speckle	Homo sapiens	FALSE	DrLLPS
	Q86X55	Stress Granule	Homo sapiens	FALSE	DrLLPS
	P15408	PML Nuclear Body	Homo sapiens	TRUE	DrLLPS
	Q14289	Centrosome	Homo sapiens	FALSE	DrLLPS
	Q14289	Postsynaptic Density	Homo sapiens	FALSE	DrLLPS
	Q9UHB9	Nucleolus	Homo sapiens	TRUE	DrLLPS
	Q9UHB9	Stress Granule	Homo sapiens	TRUE	DrLLPS
	Q6PKG0	Stress Granule	Homo sapiens	FALSE	DrLLPS
	P36578	Nucleolus	Homo sapiens	TRUE	DrLLPS
	P36578	Postsynaptic Density	Homo sapiens	TRUE	DrLLPS
	Q6RFH5	Nucleolus	Homo sapiens	FALSE	DrLLPS
	P00505	Nucleolus	Homo sapiens	FALSE	DrLLPS
	P00505	Postsynaptic Density	Homo sapiens	FALSE	DrLLPS
	Q8NHQ1	Centrosome	Homo sapiens	FALSE	DrLLPS
	Q5RKV6	Nucleolus	Homo sapiens	FALSE	DrLLPS
	O14920	Centrosome	Homo sapiens	TRUE	DrLLPS
	Q8WWW0	Centrosome	Homo sapiens	FALSE	DrLLPS
	P46060	Stress Granule	Homo sapiens	TRUE	DrLLPS
	P46060	Postsynaptic Density	Homo sapiens	TRUE	DrLLPS
	P32119	Nucleolus	Homo sapiens	FALSE	DrLLPS
	P32119	Postsynaptic Density	Homo sapiens	FALSE	DrLLPS
	Q9H4M9	Nucleolus	Homo sapiens	FALSE	DrLLPS
	Q9H4M9	Postsynaptic Density	Homo sapiens	FALSE	DrLLPS
	Q5JTH9	Nucleolus	Homo sapiens	TRUE	DrLLPS
	Q969P6	Nucleolus	Homo sapiens	FALSE	DrLLPS
	Q12972	Stress Granule	Homo sapiens	FALSE	DrLLPS
	Q9BSJ8	Nucleolus	Homo sapiens	FALSE	DrLLPS
	Q9BSJ8	Stress Granule	Homo sapiens	FALSE	DrLLPS
	Q9BSJ8	Postsynaptic Density	Homo sapiens	FALSE	DrLLPS
	Q9BVJ6	Nucleolus	Homo sapiens	TRUE	DrLLPS
	Q96RK4	Centrosome	Homo sapiens	FALSE	DrLLPS
	P34896	Nucleolus	Homo sapiens	FALSE	DrLLPS
	Q9UNQ2	Nucleolus	Homo sapiens	TRUE	DrLLPS
	Q9BZZ5	Nucleolus	Homo sapiens	FALSE	DrLLPS
	Q8N3E9	Postsynaptic Density	Homo sapiens	FALSE	DrLLPS
	Q6NX45	PML Nuclear Body	Homo sapiens	FALSE	DrLLPS
	Q7L5Y9	Centrosome	Homo sapiens	TRUE	DrLLPS
	P53992	Stress Granule	Homo sapiens	TRUE	DrLLPS
	P53992	Postsynaptic Density	Homo sapiens	TRUE	DrLLPS
	Q9HCM7	P-body	Homo sapiens	FALSE	DrLLPS
	Q9HCM7	Stress Granule	Homo sapiens	FALSE	DrLLPS
	Q6PJG6	Stress Granule	Homo sapiens	FALSE	DrLLPS
	Q7Z417	P-body	Homo sapiens	FALSE	DrLLPS
	Q7Z417	Stress Granule	Homo sapiens	FALSE	DrLLPS
	P22314	Nucleolus	Homo sapiens	TRUE	DrLLPS
	P22314	Stress Granule	Homo sapiens	TRUE	DrLLPS
	P22314	Postsynaptic Density	Homo sapiens	TRUE	DrLLPS
	Q00403	Nucleolus	Homo sapiens	FALSE	DrLLPS
	Q86SQ0	Stress Granule	Homo sapiens	FALSE	DrLLPS
	Q6IQ19	Centrosome	Homo sapiens	FALSE	DrLLPS
	Q9Y383	Nuclear Speckle	Homo sapiens	FALSE	DrLLPS
	Q9Y383	Nucleolus	Homo sapiens	FALSE	DrLLPS
	Q93062	Neuronal Granule	Homo sapiens	FALSE	DrLLPS
	Q93062	Stress Granule	Homo sapiens	FALSE	DrLLPS
	P34947	Centrosome	Homo sapiens	FALSE	DrLLPS
	P35268	Nucleolus	Homo sapiens	TRUE	DrLLPS
	O14578	Stress Granule	Homo sapiens	FALSE	DrLLPS
	O14578	Postsynaptic Density	Homo sapiens	FALSE	DrLLPS
	Q08881	Receptor Cluster	Homo sapiens	FALSE	DrLLPS
	Q9UI15	Stress Granule	Homo sapiens	FALSE	DrLLPS
	Q9UI15	Postsynaptic Density	Homo sapiens	FALSE	DrLLPS
	P07910	Nucleolus	Homo sapiens	FALSE	DrLLPS
	P07910	P-body	Homo sapiens	FALSE	DrLLPS
	P07910	Stress Granule	Homo sapiens	FALSE	DrLLPS
	O75179	P-body	Homo sapiens	FALSE	DrLLPS
	O75179	Stress Granule	Homo sapiens	FALSE	DrLLPS
	Q13526	Centrosome	Homo sapiens	FALSE	DrLLPS
	Q13526	Postsynaptic Density	Homo sapiens	FALSE	DrLLPS
	P51553	Nucleolus	Homo sapiens	FALSE	DrLLPS
	P42224	Stress Granule	Homo sapiens	TRUE	DrLLPS
	P42224	Postsynaptic Density	Homo sapiens	TRUE	DrLLPS
	P62633	Stress Granule	Homo sapiens	FALSE	DrLLPS
	O00291	Postsynaptic Density	Homo sapiens	FALSE	DrLLPS
	Q9Y3E7	Centrosome	Homo sapiens	TRUE	DrLLPS
	P83731	Nucleolus	Homo sapiens	TRUE	DrLLPS
	P83731	Postsynaptic Density	Homo sapiens	TRUE	DrLLPS
	Q8N3C0	P-body	Homo sapiens	TRUE	DrLLPS
	Q8N3C0	Stress Granule	Homo sapiens	TRUE	DrLLPS
	Q8NCW5	Centrosome	Homo sapiens	FALSE	DrLLPS
	Q5QJE6	Nucleolus	Homo sapiens	FALSE	DrLLPS
	Q7LBC6	Nucleolus	Homo sapiens	FALSE	DrLLPS
	Q13772	Spindle Apparatus	Homo sapiens	TRUE	DrLLPS
	P05109	Nucleolus	Homo sapiens	FALSE	DrLLPS
	P05109	P-body	Homo sapiens	FALSE	DrLLPS
	P36957	Nucleolus	Homo sapiens	FALSE	DrLLPS
	P36957	Postsynaptic Density	Homo sapiens	FALSE	DrLLPS
	Q8N684	Nucleolus	Homo sapiens	FALSE	DrLLPS
	Q8N684	Stress Granule	Homo sapiens	FALSE	DrLLPS
	P63162	Cajal Body	Homo sapiens	FALSE	DrLLPS
	Q9NQP4	Stress Granule	Homo sapiens	TRUE	DrLLPS
	P30041	Stress Granule	Homo sapiens	TRUE	DrLLPS
	P30041	Postsynaptic Density	Homo sapiens	TRUE	DrLLPS
	O75533	Nuclear Speckle	Homo sapiens	FALSE	DrLLPS
	O75533	P-body	Homo sapiens	FALSE	DrLLPS
	P05387	Nucleolus	Homo sapiens	TRUE	DrLLPS
	Q9NWT1	Nucleolus	Homo sapiens	FALSE	DrLLPS
	Q96DZ5	Stress Granule	Homo sapiens	FALSE	DrLLPS
	Q96DZ5	Postsynaptic Density	Homo sapiens	FALSE	DrLLPS
	Q9Y6V7	Nucleolus	Homo sapiens	FALSE	DrLLPS
	Q8N4T8	Nucleolus	Homo sapiens	FALSE	DrLLPS
	Q13416	Centrosome	Homo sapiens	FALSE	DrLLPS
	P09211	Nucleolus	Homo sapiens	FALSE	DrLLPS
	P09211	Postsynaptic Density	Homo sapiens	FALSE	DrLLPS
	Q8NHR9	Nucleolus	Homo sapiens	FALSE	DrLLPS
	Q9NUU7	Stress Granule	Homo sapiens	FALSE	DrLLPS
	P50454	Nucleolus	Homo sapiens	TRUE	DrLLPS
	Q8IYD1	Stress Granule	Homo sapiens	TRUE	DrLLPS
	Q15834	Centrosome	Homo sapiens	FALSE	DrLLPS
	Q96D46	Nucleolus	Homo sapiens	TRUE	DrLLPS
	Q9NPJ1	Centrosome	Homo sapiens	TRUE	DrLLPS
	Q9NYH9	Nucleolus	Homo sapiens	TRUE	DrLLPS
	Q9NYH9	Centrosome	Homo sapiens	TRUE	DrLLPS
	Q9NVN8	Nucleolus	Homo sapiens	FALSE	DrLLPS
	P23511	PML Nuclear Body	Homo sapiens	FALSE	DrLLPS
	Q8N983	Mitochondrial RNA Granule	Homo sapiens	FALSE	DrLLPS
	Q8IXK0	PcG Body	Homo sapiens	FALSE	DrLLPS
	Q5T6F2	P-body	Homo sapiens	TRUE	DrLLPS
	Q5T6F2	Stress Granule	Homo sapiens	TRUE	DrLLPS
	P61088	Nucleolus	Homo sapiens	TRUE	DrLLPS
	P04080	Stress Granule	Homo sapiens	FALSE	DrLLPS
	Q13946	Centrosome	Homo sapiens	FALSE	DrLLPS
	P40121	Centrosome	Homo sapiens	FALSE	DrLLPS
	P40121	Postsynaptic Density	Homo sapiens	FALSE	DrLLPS
	Q9NVA1	Nucleolus	Homo sapiens	FALSE	DrLLPS
	P62899	Nucleolus	Homo sapiens	TRUE	DrLLPS
	Q9H8S9	Centrosome	Homo sapiens	FALSE	DrLLPS
	Q9Y266	Nucleolus	Homo sapiens	TRUE	DrLLPS
	Q9Y266	Stress Granule	Homo sapiens	TRUE	DrLLPS
	P04406	Nucleolus	Homo sapiens	FALSE	DrLLPS
	P04406	P-body	Homo sapiens	FALSE	DrLLPS
	P04406	Postsynaptic Density	Homo sapiens	FALSE	DrLLPS
	P43034	Centrosome	Homo sapiens	TRUE	DrLLPS
	Q9H0Z9	Stress Granule	Homo sapiens	FALSE	DrLLPS
	Q9UPY3	Chromatoid body	Homo sapiens	FALSE	DrLLPS
	Q5H9F3	Nucleolus	Homo sapiens	FALSE	DrLLPS
	P05114	Nucleolus	Homo sapiens	FALSE	DrLLPS
	P05114	Stress Granule	Homo sapiens	FALSE	DrLLPS
	P43304	Nucleolus	Homo sapiens	FALSE	DrLLPS
	P43304	Stress Granule	Homo sapiens	FALSE	DrLLPS
	P43304	Postsynaptic Density	Homo sapiens	FALSE	DrLLPS
	Q9UJA5	Nucleolus	Homo sapiens	FALSE	DrLLPS
	Q2TAY7	Stress Granule	Homo sapiens	TRUE	DrLLPS
	P53618	Nucleolus	Homo sapiens	TRUE	DrLLPS
	Q9NTI5	Stress Granule	Homo sapiens	FALSE	DrLLPS
	O95628	P-body	Homo sapiens	TRUE	DrLLPS
	O95628	Stress Granule	Homo sapiens	TRUE	DrLLPS
	P09110	Nucleolus	Homo sapiens	FALSE	DrLLPS
	P09110	Postsynaptic Density	Homo sapiens	FALSE	DrLLPS
	Q13435	Nucleolus	Homo sapiens	FALSE	DrLLPS
	P62280	Nucleolus	Homo sapiens	TRUE	DrLLPS
	P62280	Stress Granule	Homo sapiens	TRUE	DrLLPS
	P62280	Postsynaptic Density	Homo sapiens	TRUE	DrLLPS
	P60510	Centrosome	Homo sapiens	FALSE	DrLLPS
	P60510	Stress Granule	Homo sapiens	FALSE	DrLLPS
	Q14192	Stress Granule	Homo sapiens	FALSE	DrLLPS
	Q9UNX4	Nucleolus	Homo sapiens	TRUE	DrLLPS
	P50479	Stress Granule	Homo sapiens	FALSE	DrLLPS
	Q9Y2K1	PML Nuclear Body	Homo sapiens	FALSE	DrLLPS
	O75396	Nucleolus	Homo sapiens	FALSE	DrLLPS
	O96017	Centrosome	Homo sapiens	FALSE	DrLLPS
	Q01804	P-body	Homo sapiens	TRUE	DrLLPS
	Q01804	Stress Granule	Homo sapiens	TRUE	DrLLPS
	O60841	Nucleolus	Homo sapiens	TRUE	DrLLPS
	O60841	Stress Granule	Homo sapiens	TRUE	DrLLPS
	Q9HC98	Centrosome	Homo sapiens	FALSE	DrLLPS
	Q14201	P-body	Homo sapiens	FALSE	DrLLPS
	Q14201	Stress Granule	Homo sapiens	FALSE	DrLLPS
	Q14562	Nucleolus	Homo sapiens	FALSE	DrLLPS
	Q9BWC9	Nucleolus	Homo sapiens	FALSE	DrLLPS
	Q9NS87	Centrosome	Homo sapiens	FALSE	DrLLPS
	Q2KHM9	Centrosome	Homo sapiens	FALSE	DrLLPS
	Q15785	Stress Granule	Homo sapiens	TRUE	DrLLPS
	Q15785	Postsynaptic Density	Homo sapiens	TRUE	DrLLPS
	Q9H9Y6	Nucleolus	Homo sapiens	FALSE	DrLLPS
	Q15274	Stress Granule	Homo sapiens	FALSE	DrLLPS
	P29401	Nucleolus	Homo sapiens	FALSE	DrLLPS
	P29401	Postsynaptic Density	Homo sapiens	FALSE	DrLLPS
	Q8IYB8	Mitochondrial RNA Granule	Homo sapiens	FALSE	DrLLPS
	P18124	Nucleolus	Homo sapiens	TRUE	DrLLPS
	Q9NXR1	Centrosome	Homo sapiens	FALSE	DrLLPS
	P52732	Centrosome	Homo sapiens	FALSE	DrLLPS
	P52732	Spindle Apparatus	Homo sapiens	FALSE	DrLLPS
	Q6JQN1	Nucleolus	Homo sapiens	FALSE	DrLLPS
	Q14839	Nucleolus	Homo sapiens	FALSE	DrLLPS
	Q7KZF4	Nucleolus	Homo sapiens	FALSE	DrLLPS
	Q7KZF4	P-body	Homo sapiens	FALSE	DrLLPS
	Q7KZF4	Stress Granule	Homo sapiens	FALSE	DrLLPS
	Q7KZF4	Postsynaptic Density	Homo sapiens	FALSE	DrLLPS
	Q8N5L8	Nucleolus	Homo sapiens	FALSE	DrLLPS
	P07355	Nucleolus	Homo sapiens	FALSE	DrLLPS
	P07355	Postsynaptic Density	Homo sapiens	FALSE	DrLLPS
	Q562R1	P-body	Homo sapiens	FALSE	DrLLPS
	Q562R1	Stress Granule	Homo sapiens	FALSE	DrLLPS
	P49736	Nucleolus	Homo sapiens	TRUE	DrLLPS
	P62310	Stress Granule	Homo sapiens	FALSE	DrLLPS
	Q02880	Nucleolus	Homo sapiens	FALSE	DrLLPS
	Q02880	P-body	Homo sapiens	FALSE	DrLLPS
	Q15024	Nucleolus	Homo sapiens	FALSE	DrLLPS
	Q9ULW3	Nucleolus	Homo sapiens	FALSE	DrLLPS
	Q969X6	Nucleolus	Homo sapiens	TRUE	DrLLPS
	O14802	Nucleolus	Homo sapiens	FALSE	DrLLPS
	P61586	Stress Granule	Homo sapiens	FALSE	DrLLPS
	P61586	Postsynaptic Density	Homo sapiens	FALSE	DrLLPS
	P55265	Nucleolus	Homo sapiens	FALSE	DrLLPS
	P55265	Stress Granule	Homo sapiens	FALSE	DrLLPS
	P39023	Nucleolus	Homo sapiens	TRUE	DrLLPS
	P39023	Stress Granule	Homo sapiens	TRUE	DrLLPS
	P39023	Postsynaptic Density	Homo sapiens	TRUE	DrLLPS
	Q00526	Nucleolus	Homo sapiens	FALSE	DrLLPS
	O43303	Centrosome	Homo sapiens	FALSE	DrLLPS
	O43303	Stress Granule	Homo sapiens	FALSE	DrLLPS
	Q9GZR2	Nucleolus	Homo sapiens	FALSE	DrLLPS
	Q99728	Centrosome	Homo sapiens	TRUE	DrLLPS
	O00541	Nucleolus	Homo sapiens	TRUE	DrLLPS
	O00541	P-body	Homo sapiens	TRUE	DrLLPS
	P36542	Nucleolus	Homo sapiens	FALSE	DrLLPS
	P36542	Postsynaptic Density	Homo sapiens	FALSE	DrLLPS
	Q06323	Centrosome	Homo sapiens	TRUE	DrLLPS
	O95900	Mitochondrial RNA Granule	Homo sapiens	FALSE	DrLLPS
	Q9P275	Nucleolus	Homo sapiens	TRUE	DrLLPS
	P23246	Nuclear Speckle	Homo sapiens	FALSE	DrLLPS
	P23246	Nucleolus	Homo sapiens	FALSE	DrLLPS
	P23246	Paraspeckle	Homo sapiens	FALSE	DrLLPS
	P23246	Stress Granule	Homo sapiens	FALSE	DrLLPS
	P30050	Nucleolus	Homo sapiens	TRUE	DrLLPS
	O96019	Nucleolus	Homo sapiens	FALSE	DrLLPS
	P62701	Nucleolus	Homo sapiens	TRUE	DrLLPS
	P62701	P-body	Homo sapiens	TRUE	DrLLPS
	Q6NVY1	Nucleolus	Homo sapiens	FALSE	DrLLPS
	Q6NVY1	Postsynaptic Density	Homo sapiens	FALSE	DrLLPS
	P12270	Nucleolus	Homo sapiens	TRUE	DrLLPS
	Q99848	Nucleolus	Homo sapiens	FALSE	DrLLPS
	Q01469	Nucleolus	Homo sapiens	FALSE	DrLLPS
	Q01469	P-body	Homo sapiens	FALSE	DrLLPS
	Q01469	Stress Granule	Homo sapiens	FALSE	DrLLPS
	P35579	Nucleolus	Homo sapiens	FALSE	DrLLPS
	P35579	Postsynaptic Density	Homo sapiens	FALSE	DrLLPS
	Q14697	Nucleolus	Homo sapiens	TRUE	DrLLPS
	P09234	Nucleolus	Homo sapiens	FALSE	DrLLPS
	P12955	Stress Granule	Homo sapiens	FALSE	DrLLPS
	Q9H0K1	Centrosome	Homo sapiens	TRUE	DrLLPS
	P62851	Nucleolus	Homo sapiens	TRUE	DrLLPS
	Q9BZE4	Nucleolus	Homo sapiens	TRUE	DrLLPS
	Q9BZE4	P-body	Homo sapiens	TRUE	DrLLPS
	P78396	Centrosome	Homo sapiens	FALSE	DrLLPS
	Q8WX93	Stress Granule	Homo sapiens	FALSE	DrLLPS
	P52815	Nucleolus	Homo sapiens	FALSE	DrLLPS
	Q9HB71	Nucleolus	Homo sapiens	TRUE	DrLLPS
	Q9HB71	Postsynaptic Density	Homo sapiens	TRUE	DrLLPS
	Q16576	Nucleolus	Homo sapiens	TRUE	DrLLPS
	P42025	Centrosome	Homo sapiens	FALSE	DrLLPS
	P42025	Stress Granule	Homo sapiens	FALSE	DrLLPS
	P42025	Postsynaptic Density	Homo sapiens	FALSE	DrLLPS
	P55735	Postsynaptic Density	Homo sapiens	TRUE	DrLLPS
	P49674	Centrosome	Homo sapiens	FALSE	DrLLPS
	P49674	Postsynaptic Density	Homo sapiens	FALSE	DrLLPS
	P63010	Nucleolus	Homo sapiens	FALSE	DrLLPS
	P63010	Postsynaptic Density	Homo sapiens	FALSE	DrLLPS
	P12235	Nucleolus	Homo sapiens	TRUE	DrLLPS
	P12235	Postsynaptic Density	Homo sapiens	TRUE	DrLLPS
	Q9Y446	Stress Granule	Homo sapiens	FALSE	DrLLPS
	Q14451	Stress Granule	Homo sapiens	FALSE	DrLLPS
	Q14684	Nucleolus	Homo sapiens	FALSE	DrLLPS
	Q86US8	P-body	Homo sapiens	FALSE	DrLLPS
	Q86US8	Stress Granule	Homo sapiens	FALSE	DrLLPS
	P00491	Centrosome	Homo sapiens	FALSE	DrLLPS
	Q9NY12	Nucleolus	Homo sapiens	TRUE	DrLLPS
	Q16718	Nucleolus	Homo sapiens	FALSE	DrLLPS
	Q16718	Postsynaptic Density	Homo sapiens	FALSE	DrLLPS
	O00217	Nucleolus	Homo sapiens	FALSE	DrLLPS
	Q96JM3	Spindle Apparatus	Homo sapiens	FALSE	DrLLPS
	O00264	Nucleolus	Homo sapiens	FALSE	DrLLPS
	P62263	Nucleolus	Homo sapiens	TRUE	DrLLPS
	P62263	Postsynaptic Density	Homo sapiens	TRUE	DrLLPS
	Q49MI3	Stress Granule	Homo sapiens	FALSE	DrLLPS
	Q12840	Nucleolus	Homo sapiens	FALSE	DrLLPS
	Q12840	Postsynaptic Density	Homo sapiens	FALSE	DrLLPS
	Q9H6Y2	Nucleolus	Homo sapiens	FALSE	DrLLPS
	Q14980	Nucleolus	Homo sapiens	FALSE	DrLLPS
	Q14980	Centrosome	Homo sapiens	FALSE	DrLLPS
	Q14980	P-body	Homo sapiens	FALSE	DrLLPS
	Q9UKA4	Centrosome	Homo sapiens	FALSE	DrLLPS
	Q02040	Nuclear Speckle	Homo sapiens	FALSE	DrLLPS
	Q96E11	Nucleolus	Homo sapiens	FALSE	DrLLPS
	P60981	Stress Granule	Homo sapiens	FALSE	DrLLPS
	P60981	Postsynaptic Density	Homo sapiens	FALSE	DrLLPS
	O75367	Nucleolus	Homo sapiens	FALSE	DrLLPS
	O75367	Centrosome	Homo sapiens	FALSE	DrLLPS
	O75367	P-body	Homo sapiens	FALSE	DrLLPS
	Q02156	Centrosome	Homo sapiens	FALSE	DrLLPS
	Q02156	Postsynaptic Density	Homo sapiens	FALSE	DrLLPS
	Q9NRX2	Nucleolus	Homo sapiens	FALSE	DrLLPS
	Q9ULD0	Nucleolus	Homo sapiens	FALSE	DrLLPS
	Q9ULD0	Postsynaptic Density	Homo sapiens	FALSE	DrLLPS
	Q5TF58	Centrosome	Homo sapiens	FALSE	DrLLPS
	Q9NQM4	PML Nuclear Body	Homo sapiens	TRUE	DrLLPS
	Q5T5Y3	Stress Granule	Homo sapiens	FALSE	DrLLPS
	P20290	Nucleolus	Homo sapiens	FALSE	DrLLPS
	Q13206	Nucleolus	Homo sapiens	FALSE	DrLLPS
	Q13206	P-body	Homo sapiens	FALSE	DrLLPS
	Q8NC51	Nucleolus	Homo sapiens	FALSE	DrLLPS
	Q8NC51	Stress Granule	Homo sapiens	FALSE	DrLLPS
	Q9C086	Nucleolus	Homo sapiens	FALSE	DrLLPS
	O95707	Nucleolus	Homo sapiens	FALSE	DrLLPS
	P08559	Nucleolus	Homo sapiens	FALSE	DrLLPS
	P08559	Postsynaptic Density	Homo sapiens	FALSE	DrLLPS
	Q16630	Nucleolus	Homo sapiens	FALSE	DrLLPS
	Q16630	Paraspeckle	Homo sapiens	FALSE	DrLLPS
	Q16630	P-body	Homo sapiens	FALSE	DrLLPS
	Q16630	Stress Granule	Homo sapiens	FALSE	DrLLPS
	O15372	Stress Granule	Homo sapiens	TRUE	DrLLPS
	Q9GZS1	Nucleolus	Homo sapiens	FALSE	DrLLPS
	O15484	PML Nuclear Body	Homo sapiens	FALSE	DrLLPS
	O15484	Postsynaptic Density	Homo sapiens	FALSE	DrLLPS
	Q96CW9	Nucleolus	Homo sapiens	FALSE	DrLLPS
	Q7L1Q6	Nucleolus	Homo sapiens	TRUE	DrLLPS
	Q05952	Nucleolus	Homo sapiens	FALSE	DrLLPS
	Q13123	Centrosome	Homo sapiens	FALSE	DrLLPS
	Q13123	Stress Granule	Homo sapiens	FALSE	DrLLPS
	Q5S007	Nucleolus	Homo sapiens	TRUE	DrLLPS
	Q15008	Nucleolus	Homo sapiens	TRUE	DrLLPS
	P63244	Stress Granule	Homo sapiens	TRUE	DrLLPS
	Q96N46	Nuclear Speckle	Homo sapiens	FALSE	DrLLPS
	P29084	Nucleolus	Homo sapiens	FALSE	DrLLPS
	P51679	Stress Granule	Homo sapiens	FALSE	DrLLPS
	P18858	Nucleolus	Homo sapiens	FALSE	DrLLPS
	P42858	Centrosome	Homo sapiens	TRUE	DrLLPS
	P42858	Stress Granule	Homo sapiens	TRUE	DrLLPS
	P42858	Postsynaptic Density	Homo sapiens	TRUE	DrLLPS
	Q9Y262	Stress Granule	Homo sapiens	TRUE	DrLLPS
	P58062	Centrosome	Homo sapiens	FALSE	DrLLPS
	P17980	Nucleolus	Homo sapiens	TRUE	DrLLPS
	P61019	Nucleolus	Homo sapiens	TRUE	DrLLPS
	P61019	Stress Granule	Homo sapiens	TRUE	DrLLPS
	P02511	Centrosome	Homo sapiens	TRUE	DrLLPS
	P02511	Postsynaptic Density	Homo sapiens	TRUE	DrLLPS
	Q5VYK3	Centrosome	Homo sapiens	TRUE	DrLLPS
	Q8N6W0	Stress Granule	Homo sapiens	FALSE	DrLLPS
	Q9BW60	Nucleolus	Homo sapiens	FALSE	DrLLPS
	P41091	Nucleolus	Homo sapiens	TRUE	DrLLPS
	P41091	Stress Granule	Homo sapiens	TRUE	DrLLPS
	Q9NTK5	Nucleolus	Homo sapiens	FALSE	DrLLPS
	Q9NTK5	Centrosome	Homo sapiens	FALSE	DrLLPS
	Q9NTK5	Postsynaptic Density	Homo sapiens	FALSE	DrLLPS
	Q99661	Nucleolus	Homo sapiens	FALSE	DrLLPS
	Q99661	Postsynaptic Density	Homo sapiens	FALSE	DrLLPS
	Q96KN7	Centrosome	Homo sapiens	FALSE	DrLLPS
	P54105	Stress Granule	Homo sapiens	FALSE	DrLLPS
	Q9BTT4	Nucleolus	Homo sapiens	FALSE	DrLLPS
	Q9UBE0	Stress Granule	Homo sapiens	TRUE	DrLLPS
	Q96SB8	Nucleolus	Homo sapiens	FALSE	DrLLPS
	Q9NYP3	Centrosome	Homo sapiens	FALSE	DrLLPS
	O15078	Centrosome	Homo sapiens	FALSE	DrLLPS
	P47895	Nucleolus	Homo sapiens	FALSE	DrLLPS
	P61201	Nucleolus	Homo sapiens	TRUE	DrLLPS
	P61201	Centrosome	Homo sapiens	TRUE	DrLLPS
	Q96RP9	Nucleolus	Homo sapiens	FALSE	DrLLPS
	Q9Y490	Postsynaptic Density	Homo sapiens	FALSE	DrLLPS
	Q16740	Nucleolus	Homo sapiens	TRUE	DrLLPS
	Q16740	Stress Granule	Homo sapiens	TRUE	DrLLPS
	P35249	Nucleolus	Homo sapiens	FALSE	DrLLPS
	P35249	Stress Granule	Homo sapiens	FALSE	DrLLPS
	P55145	Nucleolus	Homo sapiens	FALSE	DrLLPS
	Q92966	OPT Domain	Homo sapiens	FALSE	DrLLPS
	Q04759	Centrosome	Homo sapiens	TRUE	DrLLPS
	Q69YQ0	Stress Granule	Homo sapiens	FALSE	DrLLPS
	P43897	Nucleolus	Homo sapiens	TRUE	DrLLPS
	Q9H171	Stress Granule	Homo sapiens	FALSE	DrLLPS
	P61158	Nucleolus	Homo sapiens	FALSE	DrLLPS
	P61158	Postsynaptic Density	Homo sapiens	FALSE	DrLLPS
	Q9BY44	Nucleolus	Homo sapiens	TRUE	DrLLPS
	Q9BY44	Stress Granule	Homo sapiens	TRUE	DrLLPS
	Q6UWP8	P-body	Homo sapiens	FALSE	DrLLPS
	Q15583	PML Nuclear Body	Homo sapiens	FALSE	DrLLPS
	Q8WV60	Mitochondrial RNA Granule	Homo sapiens	FALSE	DrLLPS
	Q9BQ75	Nucleolus	Homo sapiens	FALSE	DrLLPS
	Q9H0H5	Stress Granule	Homo sapiens	FALSE	DrLLPS
	P62826	Nucleolus	Homo sapiens	TRUE	DrLLPS
	P62826	Centrosome	Homo sapiens	TRUE	DrLLPS
	P62826	Stress Granule	Homo sapiens	TRUE	DrLLPS
	Q9BQ52	PcG Body	Homo sapiens	FALSE	DrLLPS
	O15144	Nucleolus	Homo sapiens	FALSE	DrLLPS
	O15144	Postsynaptic Density	Homo sapiens	FALSE	DrLLPS
	Q15654	Stress Granule	Homo sapiens	FALSE	DrLLPS
	Q12933	Stress Granule	Homo sapiens	TRUE	DrLLPS
	O14717	P-body	Homo sapiens	FALSE	DrLLPS
	O14717	Stress Granule	Homo sapiens	FALSE	DrLLPS
	Q9Y371	Nucleolus	Homo sapiens	TRUE	DrLLPS
	P33993	Nucleolus	Homo sapiens	FALSE	DrLLPS
	P33993	P-body	Homo sapiens	FALSE	DrLLPS
	P33993	Stress Granule	Homo sapiens	FALSE	DrLLPS
	Q9HAV7	Nucleolus	Homo sapiens	TRUE	DrLLPS
	O43818	Nucleolus	Homo sapiens	TRUE	DrLLPS
	Q9NZJ0	Centrosome	Homo sapiens	TRUE	DrLLPS
	P31946	Stress Granule	Homo sapiens	FALSE	DrLLPS
	P31946	Postsynaptic Density	Homo sapiens	FALSE	DrLLPS
	Q9UPT5	Postsynaptic Density	Homo sapiens	TRUE	DrLLPS
	Q9BVV6	Centrosome	Homo sapiens	FALSE	DrLLPS
	O14777	Centrosome	Homo sapiens	FALSE	DrLLPS
	Q96ED9	Centrosome	Homo sapiens	FALSE	DrLLPS
	P14618	Nucleolus	Homo sapiens	FALSE	DrLLPS
	P14618	Postsynaptic Density	Homo sapiens	FALSE	DrLLPS
	Q9NTJ3	Nucleolus	Homo sapiens	FALSE	DrLLPS
	Q9NTJ3	Stress Granule	Homo sapiens	FALSE	DrLLPS
	Q8WUA4	Stress Granule	Homo sapiens	FALSE	DrLLPS
	O96005	Nucleolus	Homo sapiens	FALSE	DrLLPS
	Q2NL82	Nucleolus	Homo sapiens	TRUE	DrLLPS
	Q7L5N1	Centrosome	Homo sapiens	TRUE	DrLLPS
	P35222	Centrosome	Homo sapiens	FALSE	DrLLPS
	P35222	Postsynaptic Density	Homo sapiens	FALSE	DrLLPS
	Q07955	Nuclear Speckle	Homo sapiens	FALSE	DrLLPS
	Q07955	Nuclear Stress Body	Homo sapiens	FALSE	DrLLPS
	Q07955	Nucleolus	Homo sapiens	FALSE	DrLLPS
[truncated: 14,366 more rows]

## Sheet: No. Unique Proteins per MLO
	MLO	n_components (No. Unique Proteins, need not be common to datasets)	MLO Count > 100 & annotated in at least 2 datasets?
	Nucleolus	2580	TRUE
	Stress Granule	1843	TRUE
	Postsynaptic Density	1377	TRUE
	Presynaptic Cluster & Postsynaptic Density	1362	TRUE
	P-body	749	TRUE
	Nuclear Stress Body	580	TRUE
	Centrosome	550	TRUE
	Nuclear Speckle	360	TRUE
	Paraspeckle	261	TRUE
	Splicesome	246	FALSE
	PML Nuclear Body	225	TRUE
	Nuclear Body	178	TRUE
	Cajal Body	155	TRUE
	Mitochondrial RNA Granule	44	FALSE
	IMP1 RNP	41	FALSE
	SMN Complex	41	FALSE
	Transcriptional Condensate	29	FALSE
	Nuclear Pore Complex	25	FALSE
	Signaling Cluster	23	FALSE
	Leucocyte Nuclear Body	21	FALSE
	Spindle Apparatus	20	FALSE
	DNA Damage Foci	18	FALSE
	Neuronal Granule	16	FALSE
	Sam68 Nuclear Body	16	FALSE
	PcG Body	15	FALSE
	Gemini Cajal Body	12	FALSE
	Histone Locus Body	12	FALSE
	ER Exit Sites	8	FALSE
	Golgin Condensate	7	FALSE
	OPT Domain	7	FALSE
	Rapsn Condensate	7	FALSE
	Anisosome	6	FALSE
	Receptor Cluster	6	FALSE
	Chromatoid body	5	FALSE
	Junctional Condensate	5	FALSE
	Pericentriolar Compartment	5	FALSE
	cBAF condensate	4	FALSE
	P62 Body	4	FALSE
	Proteosome Condensate	4	FALSE
	Sint Speckle	4	FALSE
	Tau Inclusion	4	FALSE
	cGAS foci	3	FALSE
	Cleavage Body	3	FALSE
	Cytoplasmic Bodies	3	FALSE
	Ferritin Condensate	3	FALSE
	GW Body	3	FALSE
	Microtubule	3	FALSE
	NEDD4 Condensate	3	FALSE
	Perinucleolar Condensate	3	FALSE
	SCOTIN Condensate	3	FALSE
	Slit Diaphragm Condensate	3	FALSE
	T-cell Signalosome	3	FALSE
	Ubqln Puncta	3	FALSE
	A-bodies	2	FALSE
	Balbiani body	2	FALSE
	DDX1 body	2	FALSE
	EWS-FLI1	2	FALSE
	Germ Granule	2	FALSE
	Heterochromatin	2	FALSE
	IFN-I Condensate	2	FALSE
	KAT8-IRF1 Condensate	2	FALSE
	LEF1 Condensate	2	FALSE
	MARDO	2	FALSE
	MegaTrans Enhancer Complex	2	FALSE
	miRISC Condensate	2	FALSE
	Polycomb Body	2	FALSE
	Pum Condensate	2	FALSE
	SPOP/DAXX Body	2	FALSE
	STING Phase-separator	2	FALSE
	Wnt-Destruction Complex	2	FALSE
	ZNFX1 Condensate	2	FALSE
	ArgBP2 Condensate	1	FALSE
	BAG2	1	FALSE
	BRD4 Condensate	1	FALSE
	Chromogranin Condensate	1	FALSE
	Dishevelled Condensate	1	FALSE
	DVL2 Condensate	1	FALSE
	DYRK3 Speckle	1	FALSE
	Elastin Granule	1	FALSE
	Enhanceosome	1	FALSE
	Euchromatin	1	FALSE
	FATZ-1 Condensate	1	FALSE
	Galectin Complex	1	FALSE
	Granular Component	1	FALSE
	HTT Inclusion	1	FALSE
	Inflammasome	1	FALSE
	Insulin/IGF-1 Signalosomes	1	FALSE
	Large Dense-core Vesicles	1	FALSE
	MEX3B Granule	1	FALSE
	MORC3 Nuclear Body	1	FALSE
	Nuage	1	FALSE
	Nur7 Condensate	1	FALSE
	nYAC	1	FALSE
	SARS-CoV-2 Condensate	1	FALSE
	TDP-25 inclusions	1	FALSE
	TIS Granule	1	FALSE
	TopBP1 Condensate	1	FALSE
	U-body	1	FALSE
	YBX1 Condensate	1	FALSE
