# Supplementary material for: Organization of the Proteostasis Network of Membraneless Organelles
Source: Adv Sci (Weinh). 2025 Jun 11;12(33):e00233. doi: 10.1002/advs.202500233 (PMC12412463; doi:10.1002/advs.202500233)
Supplement: Supplementary file 3 — Supporting Information [file ADVS-12-e00233-s002.xlsx]

## Sheet: Stress Granules
			PN Regulators of SG Network:					SG Edgelist:
	List of SG Localising Proteins in Network		Gene	UniprotID	Branch	Class		UniprotID.A	UniprotID.B
	P09651		HSPA2	P54652	Cytonuclear proteostasis	Chaperone		P09651	P48634
	Q06787		HSPA8	P11142	Cytonuclear proteostasis	Chaperone		Q06787	P63279
	P26599		DNAJA4	Q8WW22	Cytonuclear proteostasis	Chaperone		P26599	P14866
	Q13501		DNAJC7	Q99615	Cytonuclear proteostasis	Chaperone		Q13501	P60520
	Q01844		DNAJC8	O75937	Cytonuclear proteostasis	Chaperone		Q01844	Q16630
	Q14011		HSPA4	P34932	Cytonuclear proteostasis	Chaperone		Q01844	Q93062
	Q92804		BAG3	O95817	Cytonuclear proteostasis	Chaperone		Q01844	P17096
	P52948		BAG4	O95429	Cytonuclear proteostasis	Chaperone		Q01844	Q96FJ2
	P22626		TCP1	P17987	Cytonuclear proteostasis	Chaperone		Q14011	P38159
	Q9UPQ9		CCT6A	P40227	Cytonuclear proteostasis	Chaperone		Q01844	Q8N684
	P62993		CCT8L2	Q96SF2	Cytonuclear proteostasis	Chaperone		Q92804	Q15424
	P31942		PFDN4	Q9NQP4	Cytonuclear proteostasis	Chaperone		Q06787	Q7Z417
	P35637		VBP1	P61758	Cytonuclear proteostasis	Chaperone		P52948	Q99567
	Q8WXF1		HSPB1	P04792	Cytonuclear proteostasis	Chaperone		P22626	P68400
	P31483		HSPB8	Q9UJY1	Cytonuclear proteostasis	Chaperone		P52948	Q09472
	P38432		CRYAA	P02489	Cytonuclear proteostasis	Chaperone		Q9UPQ9	Q9UL18
	P49790		HSP90AA1	P07900	Cytonuclear proteostasis	Chaperone		P62993	Q9H0H5
	Q14974		HSP90AB1	P08238	Cytonuclear proteostasis	Chaperone		P62993	P58107
	Q14103		CHORDC1	Q9UHD1	Cytonuclear proteostasis	Chaperone		P31942	P50995
	Q92499		NUDC	Q9Y266	Cytonuclear proteostasis	Chaperone		P35637	Q99873
	Q13283		PTGES3	Q15185	Cytonuclear proteostasis	Chaperone		Q8WXF1	Q15233
	P10636		STIP1	P31948	Cytonuclear proteostasis	Chaperone		P31942	P26641
	Q96EP5		TOMM34	Q15785	Cytonuclear proteostasis	Chaperone		P31483	Q14296
	P31943		SUGT1	Q9Y2Z0	Cytonuclear proteostasis	Chaperone		P38432	Q14978
	P52292		AHSA1	O95433	Cytonuclear proteostasis	Chaperone		P62993	Q07666
	P06748		CDC37	Q16543	Cytonuclear proteostasis	Chaperone		P62993	P43405
	Q13148		TSC1	Q92574	Cytonuclear proteostasis	Chaperone		P49790	P62826
	P46777		PPIG	Q13427	Cytonuclear proteostasis	Folding enzyme		P62993	Q05397
	Q9UKV8		HSPA5	P11021	ER proteostasis	Chaperone		Q14974	Q9UKX7
	Q15717		ERP44	Q9BS26	ER proteostasis	Folding enzyme		Q14103	Q15424
	Q9NWB1		P4HB	P07237	ER proteostasis	Folding enzyme		Q92499	P61978
	Q13151		PDIA3	P30101	ER proteostasis	Folding enzyme		P26599	Q15366
	O00571		PRDX1	Q06830	ER proteostasis	Folding enzyme		P26599	P61978
	O14979		PRDX4	Q13162	ER proteostasis	Folding enzyme		P62993	P42858
	Q9UHD9		P4HB	P07237	ER proteostasis	Maturation and folding of specific substrates		P22626	P14866
	P55795		SRP9	P49458	ER proteostasis	Protein transport		P35637	Q12906
	P98179		SRP14	P37108	ER proteostasis	Protein transport		Q06787	P51114
	Q9H0L4		SRP68	Q9UHB9	ER proteostasis	Protein transport		Q06787	P51116
	P51991		SRP72	O76094	ER proteostasis	Protein transport		Q01844	Q15637
	Q01085		SPCS2	Q15005	ER proteostasis	Protein transport		P35637	Q15637
	Q7Z5Q1		UBL4A	P11441	ER proteostasis	Protein transport		Q92804	Q15637
	Q96LT7		SEC23A	Q15436	ER proteostasis	Protein transport		Q14974	O95373
	P60228		SEC24C	P53992	ER proteostasis	Protein transport		Q14974	O15397
	Q14157		COPB2	P35606	ER proteostasis	Protein transport		Q13283	Q14694
	Q5JVS0		CALR	P27797	ER proteostasis	Glycoproteostasis		Q06787	Q96F07
	P63244		CALR3	Q96L12	ER proteostasis	Glycoproteostasis		P62993	O60506
	Q9BZI7		VCP	P55072	ER proteostasis	Organelle-specific protein degradation		P09651	Q15424
	P46063		UBXN4	Q92575	ER proteostasis	Organelle-specific protein degradation		Q14974	P62826
	P62826		UBQLN2	Q9UHD9	ER proteostasis	Organelle-specific protein degradation		P38432	Q16637
	Q9HAU5		TRIM25	Q14258	ER proteostasis	Organelle-specific protein degradation		Q14974	P52294
	Q8IZH2		HSPA9	P38646	Mitochondrial proteostasis	Chaperone		Q06787	P19338
	P62310		HSPD1	P10809	Mitochondrial proteostasis	Chaperone		P62993	P46109
	Q9UJY1		HSPB1	P04792	Mitochondrial proteostasis	Chaperone		P26599	P23246
	P48634		HSPB8	Q9UJY1	Mitochondrial proteostasis	Chaperone		P10636	P02649
	P07910		PHB2	Q99623	Mitochondrial proteostasis	Chaperone		Q96EP5	Q92904
	Q12933		CHCHD3	Q9NX63	Mitochondrial proteostasis	Membrane protein folding		P62993	P07910
	Q9UBQ5		VCP	P55072	Mitochondrial proteostasis	Organelle-specific protein degradation		P31943	P52597
	Q12906		UBQLN2	Q9UHD9	Mitochondrial proteostasis	Organelle-specific protein degradation		Q14974	P43487
	O60573		CLPP	Q16740	Mitochondrial proteostasis	Organelle-specific protein degradation		P52948	O14787
	P26641		PARK7	Q99497	Mitochondrial proteostasis	Organelle-specific protein degradation		P52292	P55060
	O95817		SUPT6H	Q7KZ85	Nuclear proteostasis	Chaperone		P35637	P10827
	P62495		ANP32E	Q9BTT0	Nuclear proteostasis	Chaperone		P10636	P31946
	P61978		NPM1	P06748	Nuclear proteostasis	Chaperone		Q14103	P04792
	P06730		NCL	P19338	Nuclear proteostasis	Chaperone		Q14103	P34932
	Q08379		CHAF1A	Q13111	Nuclear proteostasis	Chaperone		Q14103	P11142
	Q99613		CHAF1B	Q13112	Nuclear proteostasis	Chaperone		Q14103	Q04637
	P42345		RBBP4	Q09028	Nuclear proteostasis	Chaperone		P10636	P11142
	Q8N122		GLE1	Q53GS7	Nuclear proteostasis	Protein transport		Q13283	P54105
	O14908		NUP88	Q99567	Nuclear proteostasis	Protein transport		Q13283	Q04637
	Q14240		NUP98	P52948	Nuclear proteostasis	Protein transport		Q13283	O75369
	P63279		NUP205	Q92621	Nuclear proteostasis	Protein transport		Q13283	Q8N3C0
	O60739		NUP153	P49790	Nuclear proteostasis	Protein transport		Q13283	Q8WWM7
	Q14152		NUP50	Q9UKX7	Nuclear proteostasis	Protein transport		Q13283	Q9Y5J1
	Q15654		KPNB1	Q14974	Nuclear proteostasis	Protein transport		Q13283	Q9BYJ9
	P60842		TNPO1	Q92973	Nuclear proteostasis	Protein transport		Q13283	Q7Z417
	P62633		TNPO2	O14787	Nuclear proteostasis	Protein transport		P09651	P17844
	Q13541		IPO7	O95373	Nuclear proteostasis	Protein transport		P09651	P08238
	P24941		IPO8	O15397	Nuclear proteostasis	Protein transport		P09651	Q9NZI8
	P60520		CSE1L	P55060	Nuclear proteostasis	Protein transport		P09651	O00425
	Q99623		KPNA1	P52294	Nuclear proteostasis	Protein transport		P09651	P61978
	O75569		KPNA2	P52292	Nuclear proteostasis	Protein transport		P09651	O43390
	Q9Y5V3		KPNA3	O00505	Nuclear proteostasis	Protein transport		P09651	Q12905
	Q14232		KPNA4	O00629	Nuclear proteostasis	Protein transport		P09651	Q12906
	Q9BRX2		KPNA5	O15131	Nuclear proteostasis	Protein transport		P09651	O60506
	O00442		KPNA6	O60684	Nuclear proteostasis	Protein transport		P31943	P17844
	O14746		RAN	P62826	Nuclear proteostasis	Protein transport		P31943	P61978
	P19338		RANGAP1	P46060	Nuclear proteostasis	Protein transport		P31943	O60506
	P31946		RGPD3	A6NKT7	Nuclear proteostasis	Protein transport		P09651	Q99873
	P61586		RCC1	P18754	Nuclear proteostasis	Protein transport		P09651	Q9Y6M1
	P31947		RANBP3	Q9H6Z4	Nuclear proteostasis	Protein transport		P09651	P52272
	Q9P287		RPS2	P15880	Cytosolic translation	Ribosome		P09651	P38159
	P26378		RPS3	P23396	Cytosolic translation	Ribosome		P09651	P07910
	Q92945		RPS6	P62753	Cytosolic translation	Ribosome		P09651	P38646
	P07900		RPS9	P46781	Cytosolic translation	Ribosome		P09651	O76094
	P22087		RPS11	P62280	Cytosolic translation	Ribosome		P09651	P11940
	Q504Q3		RPS18	P62269	Cytosolic translation	Ribosome		P31943	Q92600
	O95429		RPS19	P39019	Cytosolic translation	Ribosome		P09651	Q92945
	Q92900		RPS21	P63220	Cytosolic translation	Ribosome		P09651	Q9Y5A9
	Q9H1J1		RPS24	P62847	Cytosolic translation	Ribosome		P31943	Q00839
	O14646		FAU	P35544	Cytosolic translation	Ribosome		P09651	P54652
	Q9UM54		RPSA	P08865	Cytosolic translation	Ribosome		P31943	Q9Y5A9
	O60716		RPL3	P39023	Cytosolic translation	Ribosome		P09651	Q99729
	Q14247		RPL3L	Q92901	Cytosolic translation	Ribosome		P09651	Q13310
	P06493		RPL5	P46777	Cytosolic translation	Ribosome		P09651	Q9NR22
	P55072		RPL10	P27635	Cytosolic translation	Ribosome		P31943	Q92945
	Q9UNZ2		RPL11	P62913	Cytosolic translation	Ribosome		P31943	P52272
	P62820		RPL32	P62910	Cytosolic translation	Ribosome		P09651	Q00577
	Q09472		RPL37	P61927	Cytosolic translation	Ribosome		P09651	Q9HCE1
	Q16637		UBA52	P62987	Cytosolic translation	Ribosome		P09651	Q13464
	Q00613		UTP18	Q9Y5J1	Cytosolic translation	Ribosome biogenesis factor		P31943	P10809
	P10827		DDX21	Q9NR30	Cytosolic translation	Ribosome biogenesis factor		P09651	P14866
	Q00839		NOP58	Q9Y2X3	Cytosolic translation	Ribosome biogenesis factor		Q13283	Q14444
	P68400		FBL	P22087	Cytosolic translation	Ribosome biogenesis factor		P06748	Q14451
	Q92997		EIF5B	O60841	Cytosolic translation	Ribosome biogenesis factor		Q13501	Q5JTW2
	P17844		RACK1	P63244	Cytosolic translation	Ribosome biogenesis factor		Q13501	O60716
	Q99873		BCCIP	Q9P287	Cytosolic translation	Ribosome biogenesis factor		P62993	Q09472
	P12004		NKRF	O15226	Cytosolic translation	Ribosome biogenesis factor		P62993	P61978
	Q58A45		XRN2	Q9H0D6	Cytosolic translation	Ribosome biogenesis factor		P62993	P11021
	P11940		ILF2	Q12905	Cytosolic translation	Ribosome biogenesis factor		P62993	P19338
	Q9UIV1		ILF3	Q12906	Cytosolic translation	Ribosome biogenesis factor		P62993	P62987
	P55060		DUSP12	Q9UNI6	Cytosolic translation	Ribosome biogenesis factor		P62993	Q8WUM4
	P34932		PARN	O95453	Cytosolic translation	Ribosome biogenesis factor		P62993	Q96DH6
	Q9BUT9		DKC1	O60832	Cytosolic translation	Ribosome biogenesis factor		Q13148	Q9UBN7
	O00303		EIF2S1	P05198	Cytosolic translation	Translation initiation		P06748	Q9UM07
	P62879		EIF2S2	P20042	Cytosolic translation	Translation initiation		Q01844	P51116
	O60832		EIF2S3	P41091	Cytosolic translation	Translation initiation		P46777	P62913
	P63220		EIF2B1	Q14232	Cytosolic translation	Translation initiation		P10636	P34932
	Q13509		EIF3A	Q14152	Cytosolic translation	Translation initiation		Q13283	Q9UBN7
	P49458		EIF3B	P55884	Cytosolic translation	Translation initiation		Q14974	P18754
	P42224		EIF3C	Q99613	Cytosolic translation	Translation initiation		P06748	P19338
	P19525		EIF3D	O15371	Cytosolic translation	Translation initiation		P06748	P52272
	Q9NRA8		EIF3E	P60228	Cytosolic translation	Translation initiation		P06748	Q00839
	P05198		EIF3F	O00303	Cytosolic translation	Translation initiation		P06748	Q9NR30
	P27797		EIF3G	O75821	Cytosolic translation	Translation initiation		P06748	P16989
	P30101		EIF3H	O15372	Cytosolic translation	Translation initiation		P06748	Q92522
	O75821		EIF3I	Q13347	Cytosolic translation	Translation initiation		Q14103	P11940
	P05556		EIF3J	O75822	Cytosolic translation	Translation initiation		Q9UKV8	O15397
	P55010		EIF3K	Q9UBQ5	Cytosolic translation	Translation initiation		Q13148	P55072
	Q05397		EIF3L	Q9Y262	Cytosolic translation	Translation initiation		Q13501	P19474
	P31948		EIF3M	Q7L2H7	Cytosolic translation	Translation initiation		Q13501	Q14145
	P18754		EIF4A1	P60842	Cytosolic translation	Translation initiation		P62993	P07305
	P43487		EIF4A2	Q14240	Cytosolic translation	Translation initiation		P62993	Q13123
	P33992		EIF4E	P06730	Cytosolic translation	Translation initiation		Q9UKV8	Q9BWF3
	Q96AE4		EIF4E2	O60573	Cytosolic translation	Translation initiation		P06748	P09874
	Q8WUM4		EIF4G1	Q04637	Cytosolic translation	Translation initiation		Q15717	Q9UFF9
	O75340		EIF4G2	P78344	Cytosolic translation	Translation initiation		Q15717	Q9BS26
	P50579		EIF4G3	O43432	Cytosolic translation	Translation initiation		Q15717	Q92879
	P11142		EIF1	P41567	Cytosolic translation	Translation initiation		Q15717	Q13242
	Q13112		EIF4B	P23588	Cytosolic translation	Translation initiation		Q15717	Q99523
	Q9Y262		EIF4H	Q15056	Cytosolic translation	Translation initiation		Q15717	P02452
	O43390		EIF4EBP1	Q13541	Cytosolic translation	Translation initiation		Q15717	P51114
	P23588		EIF5	P55010	Cytosolic translation	Translation initiation		Q15717	Q86TB9
	Q04637		EIF5B	O60841	Cytosolic translation	Translation initiation		Q15717	Q13185
	P55884		PABPC1	P11940	Cytosolic translation	Translation initiation		Q15717	Q13425
	P23443		PABPC1L2A	Q5JQF8	Cytosolic translation	Translation initiation		Q15717	Q9H6R0
	Q6IA86		PABPC3	Q9H361	Cytosolic translation	Translation initiation		Q15717	Q9UKY7
	O00505		PABPC4	Q13310	Cytosolic translation	Translation initiation		Q15717	P47755
	Q9H6Z4		PABPC5	Q96DU9	Cytosolic translation	Translation initiation		Q15717	Q8TB72
	P26374		DDX3X	O00571	Cytosolic translation	Translation initiation		Q15717	O60333
	P78527		DDX3Y	O15523	Cytosolic translation	Translation initiation		Q15717	Q14677
	Q12905		VCP	P55072	Cytosolic translation	Translation initiation		Q15717	O43303
	P53992		EIF2A	Q9BY44	Cytosolic translation	Translation initiation		Q15717	O75420
	Q9UBU9		EEF1G	P26641	Cytosolic translation	Translation elongation		Q15717	Q7Z2W4
	Q08211		MARS1	P56192	Cytosolic translation	Translation elongation		Q15717	Q96T37
	Q9H840		YARS1	P54577	Cytosolic translation	Translation elongation		Q15717	Q9Y6I4
	P07550		AIMP2	Q13155	Cytosolic translation	Translation elongation		Q15717	O95793
	P60510		EEF2	P13639	Cytosolic translation	Translation elongation		Q15717	P23588
	P17987		EIF5AL1	Q6IS14	Cytosolic translation	Translation elongation		Q15717	Q5W0B1
	P78344		EIF5A2	Q9GZV4	Cytosolic translation	Translation elongation		Q15717	P62306
	Q9NZJ5		SECISBP2	Q96T21	Cytosolic translation	Translation elongation		Q15717	P41091
	P08865		ETF1	P62495	Cytosolic translation	Translation termination		Q15717	Q9UIV1
	P43405		GSPT1	P15170	Cytosolic translation	Translation termination		Q15717	Q8WYQ9
	P07947		GSPT2	Q8IYD1	Cytosolic translation	Translation termination		Q15717	Q9Y4F3
	Q13111		UPF1	Q92900	Cytosolic translation	Translation termination		Q15717	Q9UN86
	Q13162		UPF2	Q9HAU5	Cytosolic translation	Translation termination		Q15717	P51452
	Q06830		UPF3A	Q9H1J1	Cytosolic translation	Translation termination		Q15717	Q09028
	Q15633		UPF3B	Q9BZI7	Cytosolic translation	Translation termination		Q15717	Q8TDB6
	P04792		PELO	Q9BRX2	Cytosolic translation	Ribosome-associated QC		Q15717	P20073
	P02489		RACK1	P63244	Cytosolic translation	Ribosome-associated QC		Q15717	P07947
	P17252		ZNF598	Q86UK7	Cytosolic translation	Ribosome-associated QC		Q15717	Q96I25
	A5YKK6		ASCC1	Q8N9N2	Cytosolic translation	Ribosome-associated QC		Q15717	Q9BYJ9
	P31645		ASCC3	Q8N3C0	Cytosolic translation	Ribosome-associated QC		Q15717	Q13838
	P61019		MKRN2	Q9H000	Cytosolic translation	Ribosome-associated QC		Q15717	Q86V81
	Q96Q15		CNOT4	O95628	Cytosolic translation	Ribosome-associated QC		Q15717	P98194
	Q14451		USP10	Q14694	Cytosolic translation	Ribosome-associated QC		Q15717	Q13509
	Q9NPI6		VCP	P55072	Cytosolic translation	Ribosome-associated QC		Q15717	O43541
	Q8IU60		OGT	O15294	Cytosolic translation	Ribosome-associated QC		Q15717	P06753
	P46060		GIGYF1	O75420	Cytosolic translation	Ribosome-associated QC		Q15717	Q8NC51
	Q14258		GIGYF2	Q6Y7W6	Cytosolic translation	Ribosome-associated QC		Q15717	O60930
	Q16543		EIF4E2	O60573	Cytosolic translation	Ribosome-associated QC		Q15717	P60510
	O43432		EIF3J	O75822	Cytosolic translation	Ribosome-associated QC		Q15717	Q9ULM6
	O15371		HSF1	Q00613	PN regulation	Transcription factor		Q15717	Q53EP0
	O15372		KEAP1	Q14145	PN regulation	Transcription factor regulator		Q15717	Q13310
	O14787		EIF2AK1	Q9BQI3	PN regulation	Translation regulator		Q15717	P49756
	Q99459		EIF2AK2	P19525	PN regulation	Translation regulator		Q15717	P23443
	Q9NRI5		EIF2AK3	Q9NZJ5	PN regulation	Translation regulator		Q15717	O43251
	P36897		PSMD2	Q13200	UPS	proteasome & associates		Q15717	P27797
	Q53GS7		SQSTM1	Q13501	UPS	proteasome & associates		Q15717	P29083
	P51784		RAD23B	P54727	UPS	proteasome & associates		Q15717	P62826
	Q14694		UBQLN2	Q9UHD9	UPS	proteasome & associates		Q15717	Q53GS7
	Q9Y6I4		VCP	P55072	UPS	p97 and associates		Q15717	Q8ND56
	Q14145		NSFL1C	Q9UNZ2	UPS	p97 and associates		Q15717	P54727
	Q9UN86		UBXN4	Q92575	UPS	p97 and associates		Q15717	Q9HBD1
	Q01804		UBA52	P62987	UPS	ubiquitin and UBL proteins		Q15717	Q7Z417
	P23193		NEDD8	Q15843	UPS	ubiquitin and UBL proteins		Q15717	P55265
	O95786		UBL5	Q9BZL1	UPS	ubiquitin and UBL proteins		Q15717	Q58A45
	Q96HS1		FAU	P35544	UPS	ubiquitin and UBL proteins		Q15717	P19525
	Q8N6T7		USP11	P51784	UPS	ubiquitin and UBL proteins		Q15717	P36897
	Q9UBN7		RAD23B	P54727	UPS	ubiquitin and UBL proteins		Q15717	Q9NUL3
	Q99497		UBQLN2	Q9UHD9	UPS	ubiquitin and UBL proteins		Q15717	Q05397
	Q15843		UBL4A	P11441	UPS	ubiquitin and UBL proteins		Q15717	Q92615
	Q9NT62		NSFL1C	Q9UNZ2	UPS	ubiquitin and UBL proteins		Q15717	O60684
	Q9H492		UBXN4	Q92575	UPS	ubiquitin and UBL proteins		Q15717	O00629
	O00443		A1S9T UBE1	P22314	UPS	E1 activating enzymes		Q15717	Q9HAU5
	P54646		AOS1 SUA1 UBLE1A	Q9UBE0	UPS	E1 activating enzymes		Q15717	Q9P258
	Q6Y7W6		UBE2M	P61081	UPS	E2 conjugating enzymes		Q15717	Q71RC2
	P23396		UBE2I	P63279	UPS	E2 conjugating enzymes		Q15717	P61026
	Q08J23		SMU1	Q2TAY7	UPS	E3 ligase		Q15717	Q9Y6M1
	Q13155		GNB2	P62879	UPS	E3 ligase		Q15717	Q99653
	Q9H4A3		PWP1	Q13610	UPS	E3 ligase		Q15717	P07737
	P45983		RBBP4	Q09028	UPS	E3 ligase		Q15717	Q8TCF1
	O75531		KEAP1	Q14145	UPS	E3 ligase		Q15717	P17252
	Q09028		IBTK	Q9P2D0	UPS	E3 ligase		Q15717	P07910
	P02545		TRIM21	P19474	UPS	E3 ligase		Q15717	Q14671
	P09874		TRIM25	Q14258	UPS	E3 ligase		Q15717	P11940
	P20226		TRIM2	Q9C040	UPS	E3 ligase		Q15717	Q15424
	Q86X55		TRIM3	O75382	UPS	E3 ligase		Q15717	Q8N9N2
	P00441		TRIM71	Q2Q1W2	UPS	E3 ligase		Q15717	Q9C040
	P16104		TRIM56	Q9BRZ2	UPS	E3 ligase		Q15717	Q15366
	O15294		DTX3L	Q8TDB6	UPS	E3 ligase		Q15717	Q96AE4
	Q14493		MKRN2	Q9H000	UPS	E3 ligase		Q15717	O00767
	O43660		MEX3A	A1L020	UPS	E3 ligase		Q15717	P28676
	O00629		MEX3B	Q6ZN04	UPS	E3 ligase		Q15717	P43487
	P11021		MEX3C	Q5U5Q3	UPS	E3 ligase		Q15717	P01116
	Q12972		MEX3D	Q86XN8	UPS	E3 ligase		Q15717	O95628
	Q9BV86		NFX1	Q12986	UPS	E3 ligase		Q15717	Q14966
	P08238		RC3H1	Q5TC82	UPS	E3 ligase		Q15717	O00425
	P27348		RC3H2	Q9HBD1	UPS	E3 ligase		Q15717	Q92575
	Q96QC0		TRAF2	Q12933	UPS	E3 ligase		Q15717	Q86UE8
	P42858		RNF114	Q9Y508	UPS	E3 ligase		Q15717	O14646
	Q9UBS0		NOSIP	Q9Y314	UPS	E3 ligase		Q15717	Q04917
	O96013		RNF32	Q9H0A6	UPS	E3 ligase		Q15717	Q86XN8
	Q9H9G7		CNOT4	O95628	UPS	E3 ligase		Q15717	Q9H6Z4
	Q9HCK5		RNF25	Q96BH1	UPS	E3 ligase		Q15717	Q9H0J9
	O15397		DZIP3	Q86Y13	UPS	E3 ligase		Q15717	P05198
	Q9UL18		OBI1	Q5W0B1	UPS	E3 ligase		Q15717	Q9NYL9
	P30154		RNF214	Q8ND24	UPS	E3 ligase		Q15717	O95758
	P30153		ZNF598	Q86UK7	UPS	E3 ligase		Q15717	P58546
	Q8N0X7		MAGEA4	P43358	UPS	E3 ligase		Q15717	Q9Y2K5
	Q92575		MAGED1	Q9Y5V3	UPS	E3 ligase		Q15717	O14578
	Q92630		USP11	P51784	UPS	Ub and UBL demodifiers		Q15717	O15234
	O95793		USP5	P45974	UPS	Ub and UBL demodifiers		Q15717	Q9NUD5
	Q7Z434		USP3	Q9Y6I4	UPS	Ub and UBL demodifiers		Q15717	P78527
	Q7L2H7		USP6	P35125	UPS	Ub and UBL demodifiers		Q15717	Q8WUM4
	Q96IZ0		USP10	Q14694	UPS	Ub and UBL demodifiers		Q15717	Q71UI9
	Q96C10		ALG13	Q9NP73	UPS	Ub and UBL demodifiers		Q15717	Q9Y5A9
	Q9Y6K5		OTUD4	Q01804	UPS	Ub and UBL demodifiers		Q15717	Q92600
	P51812		PSMD2	Q13200	UPS	ubiquitin and UBL binding		Q15717	Q96QR8
	Q15038		RAD23B	P54727	UPS	ubiquitin and UBL binding		Q15717	Q92540
	P20073		UBQLN2	Q9UHD9	UPS	ubiquitin and UBL binding		Q15717	A0AV96
	Q9BQI3		NSFL1C	Q9UNZ2	UPS	ubiquitin and UBL binding		Q15717	Q9BQ04
	Q15185		UBE2I	P63279	UPS	ubiquitin and UBL binding		Q15717	O95429
	Q15365		DZIP3	Q86Y13	UPS	ubiquitin and UBL binding		Q15717	Q9Y520
	Q15366		RNF214	Q8ND24	UPS	ubiquitin and UBL binding		Q15717	Q92945
	P52294		RNF114	Q9Y508	UPS	ubiquitin and UBL binding		Q15717	O75534
	P38919		RNF25	Q96BH1	UPS	ubiquitin and UBL binding		Q15717	P09874
	O60684		USP3	Q9Y6I4	UPS	ubiquitin and UBL binding		Q15717	Q93052
	P52701		USP5	P45974	UPS	ubiquitin and UBL binding		Q15717	P20226
	O60216		PRKAA2	P54646	UPS	ubiquitin and UBL binding		Q15717	Q13951
	P32745		CDK2	P24941	UPS	ubiquitin and UBL binding		Q15717	P33991
	Q6P1J9		HDAC6	Q9UBN7	UPS	ubiquitin and UBL binding		Q15717	Q96PU8
	Q9NR56		NUP153	P49790	UPS	ubiquitin and UBL binding		Q15717	Q9BUJ2
	Q15233		UBAP2	Q5T6F2	UPS	ubiquitin and UBL binding		Q15717	P68400
	P83916		UBAP2L	Q14157	UPS	ubiquitin and UBL binding		Q15717	Q5U5Q3
	P68032		N4BP2	Q86UW6	UPS	ubiquitin and UBL binding		Q15717	Q14247
	Q8NDV7		FUS	P35637	UPS	ubiquitin and UBL binding		Q15717	P05556
	Q9HCJ0		TAF15	Q92804	UPS	ubiquitin and UBL binding		Q15717	O14787
	Q9H7E2		EWSR1	Q01844	UPS	ubiquitin and UBL binding		Q15717	Q14157
	O00767		TDRD3	Q9H7E2	UPS	ubiquitin and UBL binding		Q15717	P46109
	Q9Y2Z0		SMN1	Q16637	UPS	ubiquitin and UBL binding		Q15717	Q15038
	Q9Y508		NXF1	Q9UBU9	UPS	ubiquitin and UBL binding		Q15717	Q5TAX3
	P11441		TNRC6C	Q9HCJ0	UPS	ubiquitin and UBL binding		Q15717	Q8IU60
	Q8TC59		DHX57	Q6P158	UPS	ubiquitin and UBL binding		Q15717	P15170
	Q12986		SPATS2	Q86XZ4	UPS	ubiquitin and UBL binding		Q15717	Q5PRF9
	P35080		SPATS2L	Q9NUQ6	UPS	ubiquitin and UBL binding		Q15717	Q86X55
	Q01543		SIRT6	Q8N6T7	Autophagy-Lysosome Pathway	Pre-initiation autophagy signaling		Q15717	Q07955
	Q92973		ATP6V1G1	O75348	Autophagy-Lysosome Pathway	Pre-initiation autophagy signaling		Q15717	P23246
	Q9UBI6		EP300	Q09472	Autophagy-Lysosome Pathway	Pre-initiation autophagy signaling		Q15717	Q06210
	P27695		PRKAA2	P54646	Autophagy-Lysosome Pathway	Pre-initiation autophagy signaling		Q15717	Q5VZF2
	P10155		TPT1	P13693	Autophagy-Lysosome Pathway	Pre-initiation autophagy signaling		Q15717	Q15233
	Q9Y266		KRAS	P01116	Autophagy-Lysosome Pathway	Pre-initiation autophagy signaling		Q15717	P14866
	Q86XN8		TSC1	Q92574	Autophagy-Lysosome Pathway	Pre-initiation autophagy signaling		Q15717	O14974
	Q13610		MTOR	P42345	Autophagy-Lysosome Pathway	Pre-initiation autophagy signaling		Q15717	Q6PKG0
	P19474		RPTOR	Q8N122	Autophagy-Lysosome Pathway	Pre-initiation autophagy signaling		Q15717	Q96PV7
	Q6ZN04		CIP2A	Q8TCG1	Autophagy-Lysosome Pathway	Pre-initiation autophagy signaling		Q15717	P19338
	Q04917		CDK1	P06493	Autophagy-Lysosome Pathway	Pre-initiation autophagy signaling		Q15717	P62820
	A1L020		RALB	P11234	Autophagy-Lysosome Pathway	Autophagophore initiation and elongation		Q15717	Q9UKZ1
	Q5U5Q3		C9orf72	Q96LT7	Autophagy-Lysosome Pathway	Autophagophore initiation and elongation		Q15717	P30153
	Q9ULM3		RAB1A	P62820	Autophagy-Lysosome Pathway	Autophagophore initiation and elongation		Q15717	O60739
	Q07955		RAB2A	P61019	Autophagy-Lysosome Pathway	Autophagophore initiation and elongation		Q15717	Q15365
	Q96T37		TRAF2	Q12933	Autophagy-Lysosome Pathway	Autophagophore initiation and elongation		Q15717	P52597
	Q86V81		MAPK8	P45983	Autophagy-Lysosome Pathway	Autophagophore initiation and elongation		Q15717	P16989
	Q15785		BCLAF1	Q9NYF8	Autophagy-Lysosome Pathway	Autophagophore initiation and elongation		Q15717	Q96Q15
	P46821		VCP	P55072	Autophagy-Lysosome Pathway	Autophagophore initiation and elongation		Q15717	Q9ULV4
	Q8TF46		RIGI	O95786	Autophagy-Lysosome Pathway	Autophagophore initiation and elongation		Q15717	Q99439
	P54727		PTK2	Q05397	Autophagy-Lysosome Pathway	Autophagophore initiation and elongation		Q15717	P31946
	Q9H0A6		CSNK2A1	P68400	Autophagy-Lysosome Pathway	Autophagophore initiation and elongation		Q15717	Q16555
	P02649		RACK1	P63244	Autophagy-Lysosome Pathway	Autophagophore initiation and elongation		Q15717	P60520
	P62753		ATG3	Q9NT62	Autophagy-Lysosome Pathway	Autophagophore initiation and elongation		Q15717	Q659C4
	Q15436		USP10	Q14694	Autophagy-Lysosome Pathway	Autophagophore initiation and elongation		P09651	Q9H0D6
	P61758		SQSTM1	Q13501	Autophagy-Lysosome Pathway	Autophagophore initiation and elongation		P09651	Q15233
	P62913		GOLGA2	Q08379	Autophagy-Lysosome Pathway	Autophagophore initiation and elongation		P09651	P23246
	P62280		SEC23A	Q15436	Autophagy-Lysosome Pathway	Autophagophore initiation and elongation		P09651	Q16630
	P27635		SEC24C	P53992	Autophagy-Lysosome Pathway	Autophagophore initiation and elongation		P09651	Q05048
	P39023		PGAM5	Q96HS1	Autophagy-Lysosome Pathway	Autophagy substrate selection		P09651	Q8IX01
	P39019		ATAD3A	Q9NVI7	Autophagy-Lysosome Pathway	Autophagy substrate selection		P09651	Q08170
	P62847		PARK7	Q99497	Autophagy-Lysosome Pathway	Autophagy substrate selection		P09651	Q07955
	P15880		VCP	P55072	Autophagy-Lysosome Pathway	Autophagy substrate selection		P09651	Q99459
	O60506		ADRB2	P07550	Autophagy-Lysosome Pathway	Autophagy substrate selection		P09651	O60306
	P13639		SQSTM1	Q13501	Autophagy-Lysosome Pathway	Autophagy substrate selection		P09651	P52597
	P46781		PHB2	Q99623	Autophagy-Lysosome Pathway	Autophagy substrate selection		P09651	Q9NR30
	Q13347		TUFM	P49411	Autophagy-Lysosome Pathway	Autophagy substrate selection		P09651	Q7L2E3
	P10809		ACBD5	Q5T8D3	Autophagy-Lysosome Pathway	Autophagy substrate selection		P09651	Q08211
	Q9UHB9		TRIM21	P19474	Autophagy-Lysosome Pathway	Autophagy substrate selection		P09651	Q5T8P6
	P62910		DDX5	P17844	Autophagy-Lysosome Pathway	Autophagy substrate selection		P09651	P55265
	P35544		MAP1LC3A	Q9H492	Autophagy-Lysosome Pathway	Autophagy substrate selection		P09651	Q9NTZ6
	P61927		GABARAPL2	P60520	Autophagy-Lysosome Pathway	Autophagy substrate selection		P09651	Q92621
	Q16630		PDCD6IP	Q8WUM4	Autophagy-Lysosome Pathway	Autophagosome closure maturation and lysosome fusion		P09651	Q86V81
	Q9HCE1		GABARAPL2	P60520	Autophagy-Lysosome Pathway	Autophagosome closure maturation and lysosome fusion		P09651	O15226
	Q13200		RUFY3	Q7L099	Autophagy-Lysosome Pathway	Autophagosome closure maturation and lysosome fusion		P09651	Q8N187
	P54652		MYO6	Q9UM54	Autophagy-Lysosome Pathway	Autophagosome closure maturation and lysosome fusion		P09651	Q9BXP5
	Q9NR30		HTT	P42858	Autophagy-Lysosome Pathway	Autophagosome closure maturation and lysosome fusion		Q13501	Q9UBN7
	P84103		OGT	O15294	Autophagy-Lysosome Pathway	Autophagosome closure maturation and lysosome fusion		Q9UPQ9	P11940
	P49411		KIF1B	O60333	Autophagy-Lysosome Pathway	Autophagosome closure maturation and lysosome fusion		Q06787	Q9H7E2
	P52272		MAP1LC3A	Q9H492	Autophagy-Lysosome Pathway	Autophagosome closure maturation and lysosome fusion		Q13501	O95817
	Q9Y2X3		RAB2A	P61019	Autophagy-Lysosome Pathway	Autophagosome closure maturation and lysosome fusion		Q13501	Q9H492
	Q13243		HDAC6	Q9UBN7	Autophagy-Lysosome Pathway	Autophagosome closure maturation and lysosome fusion		Q9UKV8	Q8NDV7
	Q9BUJ2		CTTN	Q14247	Autophagy-Lysosome Pathway	Autophagosome closure maturation and lysosome fusion		Q9UKV8	Q9HCJ0
	Q14978		VCP	P55072	Autophagy-Lysosome Pathway	Autophagosome closure maturation and lysosome fusion		Q9UPQ9	Q9H9G7
	P43243		CTSC	P53634	Autophagy-Lysosome Pathway	Lysosomal catabolism		Q9UPQ9	Q9HCK5
	Q8N684		PRDX6	P30041	Autophagy-Lysosome Pathway	Lysosomal catabolism		Q14103	O60506
	Q99567		ATP6V1G1	O75348	Autophagy-Lysosome Pathway	Lysosomal catabolism		Q14103	Q9Y6M1
	Q7L2E3		EIF2AK2	P19525	Autophagy-Lysosome Pathway	Autophagy gene expression		Q14103	P63279
	Q5T6F2		EIF2S1	P05198	Autophagy-Lysosome Pathway	Autophagy gene expression		P35637	P63279
	P25705		EIF2AK3	Q9NZJ5	Autophagy-Lysosome Pathway	Autophagy gene expression		Q14974	Q9UBU9
	P30041		TRIM21	P19474	Autophagy-Lysosome Pathway	Autophagy gene expression		Q13501	Q96IZ0
	Q15424		KEAP1	Q14145	Autophagy-Lysosome Pathway	Autophagy gene expression		Q13501	Q8N122
	P60981		FUS	P35637	Autophagy-Lysosome Pathway	Autophagy gene expression		Q13501	P42345
	Q00796		STAT1	P42224	Autophagy-Lysosome Pathway	Autophagy gene expression		Q13501	P23443
	Q9UKY7		EIF4G1	Q04637	Autophagy-Lysosome Pathway	Autophagy gene expression		Q9NWB1	P52597
	Q14204		IGF2BP1	Q9NZI8	Autophagy-Lysosome Pathway	Autophagy gene expression		P38432	P51116
	P33993		ELAVL1	Q15717	Autophagy-Lysosome Pathway	Autophagy gene expression		P38432	O00505
	Q15056		HSPA8	P11142	Autophagy-Lysosome Pathway	Chaperone directed autophagy		Q9NWB1	Q99700
	Q9BRA2		HSP90AA1	P07900	Autophagy-Lysosome Pathway	Chaperone directed autophagy		Q9NWB1	P48634
	P29558		STIP1	P31948	Autophagy-Lysosome Pathway	Chaperone directed autophagy		Q9NWB1	P28676
	P55081		BAG3	O95817	Autophagy-Lysosome Pathway	Chaperone directed autophagy		Q9NWB1	Q9Y5V3
	P54105		HSPB8	Q9UJY1	Autophagy-Lysosome Pathway	Chaperone directed autophagy		Q9NWB1	P57723
	O75369							Q9NWB1	Q96PU8
	Q9UKX7							Q9NWB1	O43251
	P62306							P38432	Q99873
	P11586							P38432	Q9NR22
	Q9BTT0							Q13148	P34932
	P26196							Q13148	P07900
	P04080							Q9UKV8	Q13541
	Q14677							P09651	Q16629
	P38159							P62993	P11142
	P04075							P62993	P38646
	P10599							P62993	P07900
	Q9H2U1							P62993	Q14204
	O60828							P62993	P39019
	Q8TCS8							P62993	P08238
	P40227							P62993	P02538
	Q9NUU7							P62993	Q9BQE3
	P50995							P62993	P17987
	P23528							P62993	P26641
	Q15637							P62993	P10809
	Q9BR76							P62993	A5YKK6
	Q5TC82							P62993	Q14247
	P49756							P62993	P50552
	O43379							P62993	Q00839
	P15170							P62993	Q8NC51
	Q9BY44							P10636	P43405
	Q8TCG1							P46777	P62753
	P20042							P46777	P08865
	P55265							P46777	P62280
	Q05048							P46777	P39019
	Q01081							P46777	P15880
	Q9BXP5							P46777	P23396
	Q13123							P46777	P62847
	Q2TAY7							P31943	O43390
	Q13427							P31943	P38159
	Q9BWF3							P46777	P46781
	Q07666							P46777	P63220
	O43251							P31943	Q9BUJ2
	Q96LI5							P46777	P35544
	Q9ULM6							P22626	Q13243
	O75420							P22626	Q13242
	Q86UK7							P22626	P84103
	Q99700							P26599	Q13243
	Q99615							Q14103	O43390
	P29372							P49790	Q9UKX7
	O75937							Q14103	P38159
	Q8IYD1							Q14103	P52597
	O95628							P06748	P62753
	Q9Y696							P09651	P62753
	Q06210							P09651	P08865
	Q9H0S4							Q13151	Q13243
	Q9BQ39							Q14103	P14866
	P17096							P31943	P14866
	Q9UBE0							Q13151	P84103
	Q92600							Q92499	P52272
	O15116							P31943	Q12905
	Q9H0D6							O00571	Q13243
	Q13951							O00571	Q13242
	Q9P2B4							O14979	P52272
	P56192							O14979	Q9BUJ2
	Q9UHD1							Q14011	Q15637
	P12955							O00571	O43390
	Q93052							O14979	P84103
	P38646							O14979	O43390
	Q9BS26							O14979	P52597
	O60841							O14979	Q13242
	O95433							P35637	Q15233
	O75822							O14979	Q07955
	P62269							P09651	P63220
	P33991							P09651	P23396
	P37108							O00571	O60506
	Q9Y3Z3							Q01844	Q13243
	O15067							Q92499	Q52LJ0
	Q9ULV4							P22626	P62987
	O15143							P31942	O43390
	Q01518							P31942	Q07955
	Q9UNF1							P22626	P39019
	Q6NYC1							P49790	Q8TCS8
	Q13838							O14979	P14866
	Q8NE71							P31942	P52597
	Q9Y224							Q15717	Q13243
	Q9Y3I0							Q14011	O75175
	P16989							Q13151	P23396
	Q6P2E9							O14979	Q15056
	P35249							O14979	Q8ND56
	Q96CX2							P31943	P07947
	Q9Y570							P22626	Q99729
	P45974							P31943	Q9BWF3
	P22314							Q92499	P05198
	P13489							P31942	Q12874
	Q96HC4							Q92499	P63279
	Q7KZF4							Q14011	Q8ND56
	Q8NC51							Q92499	P54886
	O76003							Q92499	P50552
	P14866							P31942	Q9BUJ2
	Q6ZN17							Q14011	Q92945
	Q2Q1W2							P31943	Q8ND56
	Q9BYX4							Q14011	Q99567
	Q8IZD4							Q9UHD9	Q03405
	P51114							Q13151	Q99729
	Q9H9Z2							Q92804	P07951
	Q5W0B1							Q92499	Q8ND56
	Q9NUL3							Q92499	Q9BWF3
	O43541							Q92499	Q5TC82
	Q8TDB6							Q13151	P62753
	Q12849							Q15717	P84103
	Q9NZI8							P46777	Q8IY81
	Q6MZQ0							Q13283	Q14978
	Q9NRR4							O00571	P58107
	Q8N9N2							Q92499	P61586
	P52597							O00571	P62280
	Q05084							O00571	P07951
	O15131							Q13151	P08865
	P01116							P26599	P62820
	P43358							P06748	Q9UKX7
	P22061							Q13283	P11940
	Q9NQP4							Q14103	P31947
	Q86Y13							P06748	Q16630
	Q9UNI6							O00571	Q14152
	Q15691							O00571	P55884
	Q13642							O00571	Q99613
	Q86US8							O00571	O15371
	Q14192							O00571	P60228
	Q13185							O00571	O00303
	Q12802							O00571	O75821
	O95373							O00571	O15372
	Q9H1B4							O00571	Q13347
	Q15274							O00571	O75822
	Q03405							O00571	Q9UBQ5
	Q9NR22							P06748	Q9UKF6
	Q9BQ04							Q15717	P61978
	P42025							Q13151	Q07955
	Q9GZU5							Q13151	P17844
	P51648							Q13151	P61978
	Q9NPI1							Q13151	P52597
	Q96JY0							P09651	P62995
	P13693							Q14011	P61978
	Q13310							Q14011	Q07666
	Q8IY81							Q14103	P07910
	P29083							Q14103	Q00839
	P37802							Q14103	P61978
	P54577							P31943	Q15637
	O14744							P55795	Q15637
	Q16629							P55795	Q12906
	P41567							P55795	O60828
	P62995							P55795	P17844
	Q14847							P55795	Q9BUJ2
	Q99417							P55795	Q9BWF3
	Q8WW22							P55795	P63244
	P07237							P55795	Q96PU8
	Q9P258							P55795	O43251
	Q9GZV4							P31942	P17844
	Q7KZ85							P31942	Q00839
	Q8WWM7							P31942	Q9BWF3
	O00148							P26599	Q99729
	Q9H361							P26599	Q96PU8
	P61081							P26599	O43251
	Q9UBV8							P62993	P31946
	P30626							P62993	P27348
	Q9NVI7							P62993	Q96F07
	Q16658							P62993	Q04917
	O00425							P62993	P35544
	P62987							P62993	Q9NZI8
	Q9NYF8							P52948	Q9BUJ2
	Q92901							Q9UKV8	P07900
	O76094							Q9UKV8	Q15633
	Q04760							Q9UKV8	P11940
	Q9UI15							Q9UKV8	Q9UIV1
	Q6IS14							P09651	Q86X55
	O95985							Q15717	Q03405
	P58546							Q13283	Q7KZF4
	Q9P2D0							P06748	P19525
	Q969T9							Q15717	P55072
	Q63ZY3							P06748	P07900
	Q9BQE3							P06748	P19474
	Q6NXE6							P06748	Q9BQE3
	Q99523							P06748	P08238
	Q8NI77							P06748	Q16543
	P47755							P06748	Q13509
	Q02241							P06748	P55072
	Q9UKF6							P06748	P11021
	Q9NZN8							P06748	O75369
	Q9Y3F4							P06748	Q14145
	Q5T7N2							P06748	Q13162
	P46109							P06748	P26641
	Q9HC16							P06748	P13489
	O75593							P06748	O15372
	Q6PJG6							P06748	Q99417
	Q8IUH3							P06748	P46821
	Q9Y314							P06748	P04792
	Q7Z2W4							P06748	P23528
	P02538							P06748	P25705
	Q8WUJ0							P06748	P60228
	Q9C040							P06748	P60842
	Q8NCA5							P06748	P49411
	Q96F86							P06748	Q7L2H7
	P11234							P06748	Q13347
	Q9UBL9							P06748	Q86YF9
	Q6P158							P06748	P30041
	Q71RC2							P06748	P17987
	Q9H0J9							P06748	P10599
	Q12926							P06748	Q15365
	O15273							P06748	Q9NX63
	Q99439							P06748	Q9BXP5
	P32456							P06748	P05198
	P51116							P06748	P62306
	Q9HBD1							P06748	Q09028
	Q562R1							P06748	Q14247
	O95968							P06748	P13639
	Q49MI3							P06748	O75821
	Q8TDQ0							P06748	P50552
	P43119							P06748	P34932
	O75348							P06748	P27635
	Q96FJ2							P06748	Q08379
	Q14966							P06748	P17252
	Q12874							P06748	Q99497
	Q86SQ0							P06748	P60981
	Q9NQT8							Q01844	Q99873
	Q6PKG0							Q13501	P34932
	O15226							Q13501	P78509
	Q15555							Q14103	P17096
	Q92574							O14979	P17096
	Q8N3C0							P09651	P17096
	Q9NRC1							P26599	P17096
	O75382							P06748	P17096
	P27816							Q01844	Q15233
	Q9NUD5							Q01844	Q9BUJ2
	Q9BRZ2							P35637	Q9H7E2
	Q7Z417							P35637	P38159
	P47974							P62993	P22314
	Q8TCF1							P35637	Q13242
	O75880							P35637	Q14151
	Q8IWR0							P35637	O75525
	Q92994							P62993	P49750
	Q96DH6							Q9UKV8	Q9UL18
	P04083							P62993	Q2TAY7
	P04632							Q13148	P11940
	P32322							Q14103	P08865
	P61026							Q14103	P13639
	Q92729							Q14103	P07237
	Q9Y6J8							Q14103	P32322
	P51452							Q14103	Q9BV86
	Q96L12							Q14103	Q7L2E3
	Q9ULX6							Q9UKV8	P62280
	Q9UPU9							Q15717	O95319
	Q92567							Q13148	Q9NR30
	Q99959							Q13148	Q96DH6
	Q8IX12							Q13148	Q7Z2W4
	Q8IX01							Q13148	Q9Y520
	Q53EP0							Q13148	Q04637
	Q92545							Q13148	Q71RC2
	Q9H000							Q13148	P62280
	Q13835							Q13148	P43243
	Q8WU79							Q13148	Q9H6S0
	P00973							Q13148	P81605
	Q9NP73							Q13148	Q99729
	Q9P2K5							Q13148	O43347
	Q96DZ5							Q13148	P31947
	Q9NX63							Q13148	O95793
	Q92615							Q13148	Q92522
	Q96A72							Q13148	Q6P158
	P28676							Q13148	Q96I24
	O60504							Q13148	O43390
	Q16740							Q13148	Q9BQ39
	Q8IWZ3							Q13148	P48634
	Q96I25							Q13148	Q7Z417
	Q8IZU3							Q13148	Q13835
	Q6NYC8							Q13148	Q8NC51
	Q9BYJ9							Q13148	Q9BXP5
	Q93062							Q13148	O15226
	Q99633							Q13148	Q9UBU9
	Q86TB9							Q13148	Q15365
	A6H8Y1							Q13148	P22087
	O75586							Q13148	Q9Y5A9
	P05114							Q13148	Q8WWM7
	P09525							Q13148	Q99459
	P07951							Q13148	P55265
	P49750							Q13148	Q12849
	O14974							Q13148	Q9Y2X3
	Q9NTI5							Q13148	Q14694
	O75179							Q13148	Q8IZH2
	Q14444							Q13148	Q92879
	Q92879							Q13148	Q12926
	Q6P2H3							Q13148	Q13347
	Q17RY0							Q13148	O43432
	O75534							Q13148	P63244
	Q92904							Q13148	P27816
	Q9NZB2							Q13148	Q8NCA5
	Q9NX05							Q13148	Q3MHD2
	Q96I24							Q13148	Q86TB9
	Q9Y6M1							Q13148	P35249
	O15063							Q13148	Q96QR8
	O60333							Q13148	Q9NYF8
	Q3MHD2							Q13148	O75152
	Q8ND56							Q13148	P62847
	Q9Y4F3							Q13148	Q9H0D6
	O95453							Q13148	P25705
	Q5JSZ5							Q13148	P41091
	Q14671							Q13148	Q14152
	Q9Y2K5							Q13148	O15372
	A0AV96							Q13148	Q00577
	Q8ND24							Q13148	Q9BUJ2
	Q5PRF9							Q13148	Q7L2E3
	Q92540							Q13148	Q9H2U1
	Q9Y5A9							Q13148	Q92900
	Q7Z739							Q13148	Q9Y6M1
	O14578							Q13148	P15880
	P51679							Q13148	P62753
	Q9NR80							Q13148	Q13310
	P46013							Q13148	P52272
	P07737							Q13148	P15924
	O43303							Q13148	Q6PKG0
	Q5T8D3							Q13148	Q92945
	O14983							Q13148	P62269
	Q15286							Q13148	P11021
	P68366							Q13148	P07910
	P50552							Q13148	P55884
	O95819							Q13148	Q16629
	Q96DU9							Q13148	P46781
	Q96PU8							Q13148	P08865
	Q08170							Q13148	Q12906
	O75152							Q13148	P17844
	Q96SF2							Q13148	Q9NZB2
	O43347							Q13148	P62913
	O95758							Q13148	Q99613
	Q15005							Q13148	P26196
	Q9H6R0							Q13148	Q7KZF4
	Q15434							Q13148	P11142
	Q6PJT7							Q13148	Q9HCE1
	P49961							Q13148	P39023
	Q9Y6A5							Q13148	P16989
	O75175							Q13148	Q08211
	Q9UKZ1							Q13148	P23396
	Q8IXT5							Q13148	P19338
	Q659C4							Q13148	Q12905
	P06753							Q13148	Q9UN86
	Q8WUA4							Q13148	P62910
	P57723							Q13148	Q6Y7W6
	Q9H9A5							Q13148	Q00839
	Q0ZGT2							Q13148	O60506
	Q99729							Q13148	P13639
	P23246							Q13148	P38159
	Q9BTD8							Q13148	P27635
	Q96T21							Q13148	Q14444
	Q9BZB8							Q13148	Q15366
	Q86TG7							Q13148	P26641
	P35606							P06748	P27348
	P41091							Q92499	Q8NE71
	P07305							Q92499	Q9Y224
	P30876							Q92499	Q9Y3I0
	Q9H0H5							P52948	Q6P1J9
	Q92621							Q92499	P16989
	Q9NZT1							Q13151	Q08211
	P81605							Q13283	Q6P2E9
	P58107							Q13283	Q99613
	Q86UW6							Q92499	Q9UBQ5
	O60237							Q14103	Q9UBQ5
	Q02952							Q92499	Q00839
	Q14151							P35637	Q00839
	Q69YQ0							P52292	P08238
	Q96CT7							Q92499	O00425
	Q00577							Q92499	Q12905
	Q96PV7							P06748	P52294
	Q9Y2V2							P52292	O00629
	P07199							P26599	P08865
	O95359							Q9UHD9	P07237
	Q6ISU1							Q92499	O75340
	Q9BPY8							P52292	Q99873
	P15924							Q92499	P35249
	Q14195							O00571	P15880
	Q16555							O00571	P23396
	Q9BSJ8							O00571	P46781
	Q9NTJ3							O00571	Q7KZF4
	P54886							Q14103	Q9H4A3
	Q9H773							Q9UKV8	Q9H9G7
	Q14576							Q9UKV8	O43347
	Q13242							Q9UKV8	P07237
	Q9HCC0							Q9UKV8	Q5W0B1
	Q14739							Q9UKV8	Q9BYJ9
	Q9BZL1							Q9UPQ9	Q86X55
	Q8WX93							Q9UPQ9	O15067
	P06702							Q13148	O75586
	Q9UGR2							Q13148	Q8IUH3
	Q9C0C2							Q14103	O95793
	P35611							Q9NWB1	Q9NP73
	Q9UFF9							Q9NWB1	Q15038
	P40938							Q9NWB1	Q92567
	Q9H6S0							Q9NWB1	Q93062
	O96011							P10636	Q13509
	Q9UIW2							P10636	P27348
	Q14296							Q15717	Q9UBN7
	Q9Y5J1							Q14103	P19338
	Q9NYL9							P35637	P55072
	Q13442							P35637	P23246
	Q96QR8							P35637	P27348
	Q9NUQ6							P35637	P07737
	Q3ZCM7							P35637	Q8WWM7
	Q8WYQ9							P35637	P11586
	P53634							P35637	P04075
	Q7L099							P35637	Q5T6F2
	Q15004							P35637	Q14157
	P49765							P35637	O60506
	Q71UI9							P35637	Q8NC51
	Q9GZM8							P35637	P12004
	Q99996							P35637	P46781
	Q6GMV2							P35637	Q9UBE0
	Q96QZ7							P35637	P25705
	Q8TEU7							P35637	P22314
	Q6PL18							P35637	P23528
	Q5JTW2							P35637	P52597
	Q8NE35							P35637	Q16630
	O00151							P35637	Q12874
	Q5VZF2							P35637	P61978
	O60306							P35637	P14866
	Q52LJ0							P35637	P13639
	Q99653							P35637	P26641
	O15234							P35637	P07900
	Q13464							P35637	P40227
	Q9NTZ6							P35637	P08238
	O15347							P35637	P11021
	P12035							P35637	P11142
	Q03001							P35637	P17987
	Q9UH99							P35637	P30101
	Q9Y520							P35637	P38646
	Q8TB72							P35637	P49411
	A6NKT7							P35637	P10809
	Q07866							P35637	P32322
	Q86V48							P35637	Q06830
	Q01469							P35637	Q9BS26
	Q9H910							P35637	Q6NXE6
	Q92522							P35637	Q96P66
	Q9Y3B9							P35637	P02545
	Q86XZ4							P35637	Q09028
	Q8N1F8							P35637	Q3MHD2
	Q9H019							P35637	Q9Y224
	Q92628							P35637	P17844
	Q96BH1							P35637	P62913
	Q9H3G5							P35637	P60842
	Q9Y446							P35637	Q15366
	P08133							P35637	P55060
	Q4AC94							P35637	P62826
	Q96HJ9							P35637	Q99459
	A6NKD9							P35637	Q5JTW2
	P51798							P35637	Q8NCA5
	Q5TZA2							P35637	Q9Y3I0
	Q86YF9							Q01844	Q12933
	A1KXE4							Q01844	Q9UBV8
	Q9HCM7							P55795	Q96DH6
	O43813							P52292	Q9Y5V3
	Q9Y2U8							P52292	Q9UKX7
	O95402							P52292	Q93062
	Q8N543							P98179	P38159
	Q6PFW1							P38432	Q96HC4
	Q15032							P06748	Q8IY81
	P78509							P06748	P39023
	O60930							P06748	Q13610
	Q86UN2							P06748	P16104
	O95271							O14979	Q13310
	Q96F07							O14979	Q6PKG0
	O15523							O14979	Q9H000
	O43781							P09651	Q9NZB2
	P50479							P09651	Q92900
	Q13425							P09651	Q9NUD5
	P78312							P09651	Q6PKG0
	Q96A57							P09651	Q659C4
	P35125							P09651	Q9H2U1
	P02452							P09651	P29558
	Q86UE8							Q9UPQ9	A5YKK6
	P22105							Q9UPQ9	Q9NZN8
	Q3YBR2							Q9UPQ9	Q9ULM6
	Q8NHU6							Q9UPQ9	Q96LI5
	P55008							Q9UPQ9	Q9UIV1
	Q8IYB7							Q9UPQ9	Q9UFF9
	O95319							Q9UPQ9	O75175
	Q5TAX3							Q9UPQ9	Q58A45
	Q9BX40							Q9UKV8	A5YKK6
	C9JLW8							Q9UKV8	Q9NZN8
	Q5T8P6							Q9UKV8	Q9ULM6
	Q9C0B9							Q9UKV8	Q96LI5
	Q9H694							Q9UKV8	Q9UFF9
	Q5JQF8							P09651	Q9UBS0
	Q96AE7							P09651	P04075
	Q9UPN3							P09651	P04083
	Q01851							P09651	P25705
	Q10586							P09651	Q9Y3F4
	O15527							P09651	Q9Y224
	P05165							P09651	Q9Y3I0
	Q8NF91							P09651	Q9NZT1
	Q9UM07							P09651	Q14444
	Q9P1F3							P09651	P23528
	Q9BQ61							P09651	P16989
	Q9BYK8							P09651	P81605
	Q6ZUT6							P09651	P26196
	O75525							P09651	P15924
	Q9NYI0							P09651	P26641
	O95631							P09651	P13639
	Q86SG5							P09651	Q14232
	P18615							P09651	O15372
	Q86W56							P09651	Q14240
	Q5T5Y3							P09651	P38919
	P98194							P09651	P58107
	Q8N187							P09651	Q9NX05
	Q96P66							P09651	Q52LJ0
	Q15027							P09651	Q9UN86
	Q99698							P09651	P63244
	P26232							P09651	Q92522
	Q9HCG8							P09651	Q00839
	Q9BX66							P09651	Q9BUJ2
	Q6UW02							P09651	P11021
	O94967							P09651	P11142
	Q14201							P09651	P04792
	A6NFN3							P09651	P10809
	Q9H0Z9							P09651	P02538
	Q9H171							P09651	P02545
	P02745							P09651	P43243
	P48145							P09651	P19338
	O00585							P09651	Q9UBU9
								P09651	P07237
								P09651	Q15366
								P09651	P07737
								P09651	Q99623
								P09651	Q13835
								P09651	P30153
								P09651	Q06830
								P26599	P25705
								Q13148	Q99700
								Q96EP5	Q9Y2V2
								Q96EP5	P23528
								Q14974	P55060
								Q9H0L4	Q05048
								P35637	Q99615
								Q14103	Q99615
								Q92499	Q13541
								P09651	Q13541
								Q01844	Q15056
								P35637	Q15056
								Q8WXF1	Q15056
								Q92499	Q8NCA5
								Q13148	O75369
								Q96EP5	Q96I24
								Q96EP5	P63244
								Q15717	P63244
								P46777	P63244
								P51991	Q99729
								Q14103	Q99729
								P31943	Q99729
								P22626	P52597
								P51991	P52597
								P26599	P11021
								P31942	P04792
								P26599	P04792
								P52292	P52294
								P52292	O00505
								P52292	O60684
								P09651	Q96DH6
								Q14974	P19338
								Q96EP5	Q15843
								P46777	P11940
								P46777	Q13310
								Q96EP5	Q15365
								Q14103	Q15365
								P26599	Q15365
								P31483	Q15365
								Q01085	Q15365
								Q96EP5	Q15366
								P31483	Q15366
								Q01085	Q15366
								P31943	O75340
								P55795	O75340
								P31942	O75340
								Q13148	O75340
								Q13148	P30101
								Q96EP5	P07737
								P51991	Q99623
								Q96EP5	Q06830
								P46777	Q13610
								P51991	P61026
								P26599	P61019
								Q9UHD9	P54727
								P26599	P46060
								Q96EP5	Q9NTZ6
								P46777	Q92901
								P46777	P62269
								P31943	P51812
								Q96EP5	P00441
								Q15717	P31948
								O14979	P31948
								P31942	P31948
								Q96EP5	P37802
								P52948	Q92973
								P26599	P49411
								P46777	Q8IZH2
								P62993	Q15027
								P62993	P55072
								Q01844	Q08211
								Q01844	P06702
								Q01844	P08133
								Q01844	P53992
								Q01844	O14908
								Q01844	Q13642
								Q01844	Q14247
								Q01844	P09874
								Q01844	Q71UI9
								Q01844	Q01081
								Q01844	Q15436
								Q01844	Q13242
								Q01844	Q99729
								Q01844	Q9BXP5
								Q01844	P62995
								Q01844	Q9GZV4
								Q01844	Q15691
								Q01844	P84103
								Q01844	Q92900
								Q01844	Q07955
								Q01844	Q9NRA8
								Q01844	Q15032
								Q01844	Q15424
								Q01844	Q16629
								Q01844	Q12905
								Q01844	Q96PU8
								Q01844	P55081
								Q01844	O15234
								Q01844	Q13111
								Q01844	P00441
								Q01844	Q6P2H3
								Q01844	Q15185
								Q01844	O95402
								Q01844	P43487
								Q01844	O15347
								Q01844	P08865
								Q01844	Q9UBE0
								Q01844	P54727
								Q01844	Q6IS14
								Q01844	O95817
								Q01844	P12004
								Q01844	Q92567
								Q01844	Q9UKY7
								Q01844	Q86V81
								Q01844	Q07666
								Q01844	P61758
								Q01844	P05198
								Q01844	P39019
								Q01844	P10599
								Q01844	Q09472
								Q01844	P07237
								Q01844	P27797
								Q01844	O95433
								Q01844	Q96CT7
								Q01844	P50479
								Q01844	Q13162
								Q01844	P35249
								Q01844	O76003
								Q01844	Q9BTT0
								Q01844	P31948
								Q01844	Q96CX2
								Q01844	Q04760
								Q01844	O75937
								Q01844	Q9Y508
								Q01844	Q16543
								Q01844	P61081
								Q01844	P29083
								Q01844	O60828
								Q01844	Q9Y3B9
								Q01844	P50995
								Q9H0L4	Q08379
								Q14974	P51648
								Q13283	P53634
								P49790	P18754
								P06748	O14646
								P55795	Q99698
								Q14103	O60832
								P06748	P78344
								P06748	P22087
								Q14974	P62495
								P06748	P35544
								Q14103	P42345
								Q14974	Q53GS7
								P49790	Q53GS7
								P55795	P52597
								P55795	P61978
								P49790	P52294
								Q14974	O00505
								P49790	O00505
								Q14974	O00629
								P49790	O00629
								P49790	Q92973
								P06748	P08865
								P49790	P33991
								P06748	P46013
								P55795	Q9HCE1
								P06748	P29372
								P55795	P52272
								Q14974	Q99567
								P49790	Q99567
								P55795	P32322
								Q14974	P46060
								P49790	P46060
								Q14103	Q9BWF3
								P06748	P62913
								P06748	P62910
								P06748	P61927
								P06748	P15880
								P06748	P23396
								P06748	P46781
								P06748	P62280
								P06748	P62269
								P06748	P39019
								P06748	P63220
								P06748	P62847
								P06748	O76094
								Q14974	P63279
								P49790	P63279
								Q14103	P51784
								P06748	Q14152
								P06748	Q99613
								P06748	Q13310
								P09651	Q96I24
								Q14103	Q96I24
								P06748	Q14694
								P09651	Q14151
								Q13283	Q5TZA2
								Q14103	Q13509
								P06748	P63244
								P49790	Q9UBU9
								P55795	O60506
								P49790	O95373
								P06748	O00425
								P09651	Q07666
								P55795	Q14296
								Q14974	Q92621
								P49790	Q92621
								P06748	Q92615
								Q14103	Q9NZB2
								P55795	Q9NZB2
								P06748	Q6PKG0
								Q14974	O60684
								P49790	O60684
								P49790	Q9H9A5
								P06748	Q8NCA5
								P06748	Q8NC51
								P06748	Q7KZF4
								P55795	P38159
								P09651	Q14966
								P06748	Q9H0S4
								P06748	Q9Y262
								P06748	Q9Y3I0
								P06748	Q08J23
								P06748	O15226
								P09651	P49750
								P06748	Q9P287
								Q13283	Q9BYX4
								P06748	Q9BQ39
								Q14974	Q6PJT7
								P06748	Q6P158
								P06748	Q71UI9
								P06748	Q71RC2
								Q14103	Q6NYC8
								P09651	Q8IXT5
								P55795	Q8IXT5
								Q9UHD9	Q00839
								Q15717	Q9NZI8
								Q13501	P42858
								Q13501	P11021
								P62993	P06702
								P52292	Q99623
								O00571	Q7Z434
								P10636	P68366
								P22626	Q09472
								Q9NWB1	Q96BH1
								Q14011	O14744
								Q14011	Q99873
								Q9NWB1	O14744
								Q92804	Q99873
								P98179	O14744
								P98179	Q92900
								P98179	Q9NZB2
								P98179	Q9Y6M1
								P98179	Q9UKY7
								P98179	Q12926
								P98179	O15234
								P98179	P10155
								P98179	Q12906
								P98179	O00425
								P98179	Q12905
								P98179	Q9HCE1
								P98179	Q01469
								P98179	O75569
								P98179	Q9NUD5
								P06748	Q9UNF1
								P06748	Q13185
								Q13283	Q562R1
								Q13283	P42025
								Q13283	P55265
								Q13283	P54886
								Q13283	Q9BTT0
								Q13283	P04083
								Q13283	P08133
								Q13283	P20073
								Q13283	P27695
								Q13283	O15143
								Q13283	Q6PL18
								Q13283	Q9NVI7
								Q13283	P25705
								Q13283	Q99700
								Q13283	O95817
								Q13283	O75531
								Q13283	Q6PJG6
								Q13283	Q9Y224
								Q13283	Q6ZUT6
								Q13283	Q9Y3I0
								Q13283	Q9NZT1
								Q13283	Q01518
								Q13283	P47755
								Q13283	Q9Y2V2
								Q13283	Q13951
								Q13283	P83916
								Q13283	P40227
								Q13283	Q99459
								Q13283	Q6P1J9
								Q13283	P06493
								Q13283	Q92879
								Q13283	P07199
								Q13283	P23528
								Q13283	Q9NX63
								Q13283	Q9UHD1
								Q13283	O14578
								Q13283	Q9Y696
								Q13283	A5YKK6
								Q13283	Q9BR76
								Q13283	Q9UKF6
								Q13283	Q16630
								Q13283	Q8N684
								Q13283	O75534
								Q13283	P55060
								Q13283	Q05048
								Q13283	P26232
								Q13283	O60716
								Q13283	Q9P2B4
								Q13283	Q9HCG8
								Q13283	P81605
								Q13283	Q9NUU7
								Q13283	Q9NR30
								Q13283	Q9H0S4
								Q13283	Q9BQ39
								Q13283	P26196
								Q13283	Q7L2E3
								Q13283	O60832
								Q13283	O75937
								Q13283	Q16555
								Q13283	Q14195
								Q13283	P15924
								Q13283	Q03001
								Q13283	P60981
								Q13283	Q8TDB6
								Q13283	Q96FJ2
								Q13283	Q9BY44
								Q13283	P20042
								Q13283	Q14152
								Q13283	P55884
								Q13283	O15371
								Q13283	P60228
								Q13283	O00303
								Q13283	O75821
								Q13283	O15372
								Q13283	Q13347
								Q13283	O75822
								Q13283	Q9UBQ5
								Q13283	Q9Y262
								Q13283	Q7L2H7
								Q13283	P60842
								Q13283	P23588
								Q13283	P78344
								Q13283	Q15056
								Q13283	Q12926
								Q13283	P58107
								Q13283	P62495
								Q13283	Q9NZB2
								Q13283	Q8NCA5
								Q13283	P22087
								Q13283	Q13642
								Q13283	Q53EP0
								Q13283	Q16658
								Q13283	Q8IY81
								Q13283	Q96I24
								Q13283	P51114
								Q13283	P51116
								Q13283	Q9UN86
								Q13283	Q06210
								Q13283	P62879
								Q13283	P07305
								Q13283	Q92522
								Q13283	Q71UI9
								Q13283	Q9BUJ2
								Q13283	Q9BYK8
								Q13283	P17096
								Q13283	O15347
								Q13283	P05114
								Q13283	Q99729
								Q13283	P07900
								Q13283	P34932
								Q13283	P38646
								Q13283	P10809
								Q13283	Q9NZI8
								Q13283	Q9Y6M1
								Q13283	O00425
								Q13283	Q13123
								Q13283	O95373
								Q13283	P05556
								Q13283	Q63ZY3
								Q13283	O75525
								Q13283	Q8TCG1
								Q13283	Q02241
								Q13283	P52294
								Q13283	O60684
								Q13283	Q6PKG0
								Q13283	Q71RC2
								Q13283	Q14739
								Q13283	Q9Y2U8
								Q13283	P02545
								Q13283	Q93052
								Q13283	Q8ND56
								Q13283	Q9BX40
								Q13283	P62310
								Q13283	Q86V48
								Q13283	Q9UPN3
								Q13283	P43358
								Q13283	Q9Y5V3
								Q13283	Q9UNF1
								Q13283	Q96A72
								Q13283	P27816
								Q13283	O95819
								Q13283	Q15691
								Q13283	P56192
								Q13283	P33991
								Q13283	P33992
								Q13283	P33993
								Q13283	A1L020
								Q13283	P55081
								Q13283	P46013
								Q13283	Q9HCE1
								Q13283	P52701
								Q13283	Q96DH6
								Q13283	P11586
								Q13283	Q9UM54
								Q13283	Q0ZGT2
								Q13283	Q9Y2X3
								Q13283	Q9Y314
								Q13283	Q08J23
								Q13283	Q9BV86
								Q13283	Q9Y266
								Q13283	Q92621
								Q13283	Q13310
								Q13283	O96013
								Q13283	Q8WX93
								Q13283	Q96IZ0
								Q13283	P12004
								Q13283	Q8WUM4
								Q13283	O00151
								Q13283	P50479
								Q13283	Q96HC4
								Q13283	Q9NTI5
								Q13283	Q9BRX2
								Q13283	Q9NQP4
								Q13283	P35080
								Q13283	Q96HS1
								Q13283	Q86SQ0
								Q13283	Q99959
								Q13283	P30876
								Q13283	Q9Y570
								Q13283	Q96QC0
								Q13283	Q6NYC8
								Q13283	P30153
								Q13283	Q06830
								Q13283	P30041
								Q13283	O75569
								Q13283	Q99873
								Q13283	O14744
								Q13283	P48634
								Q13283	Q9Y520
								Q13283	Q13200
								Q13283	O95758
								Q13283	Q15185
								Q13283	Q14671
								Q13283	Q8TB72
								Q13283	Q00577
								Q13283	Q96QR8
								Q13283	P32322
								Q13283	P62820
								Q13283	Q9H0H5
								Q13283	O60216
								Q13283	P43487
								Q13283	Q09028
								Q13283	Q8IXT5
								Q13283	Q5T8P6
								Q13283	P29558
								Q13283	Q15434
								Q13283	P18754
								Q13283	Q9P258
								Q13283	P40938
								Q13283	P35249
								Q13283	A6NKT7
								Q13283	Q8ND24
								Q13283	P13489
								Q13283	Q86SG5
								Q13283	P06702
								Q13283	Q14151
								Q13283	P53992
								Q13283	P31947
								Q13283	Q9NTJ3
								Q13283	Q2TAY7
								Q13283	P62306
								Q13283	Q13425
								Q13283	Q9BX66
								Q13283	Q9NUQ6
								Q13283	Q69YQ0
								Q13283	P30626
								Q13283	Q9BXP5
								Q13283	Q08170
								Q13283	P42224
								Q13283	O95793
								Q13283	Q9NUL3
								Q13283	P31948
								Q13283	Q9Y3F4
								Q13283	Q8IX01
								Q13283	Q8IZU3
								Q13283	O60506
								Q13283	P23193
								Q13283	P17987
								Q13283	Q9NYL9
								Q13283	Q9C0C2
								Q13283	Q92973
								Q13283	O14787
								Q13283	Q15785
								Q13283	P07951
								Q13283	P19474
								Q13283	Q14258
								Q13283	Q9BRZ2
								Q13283	Q15654
								Q13283	Q9BQE3
								Q13283	P68366
								Q13283	Q13509
								Q13283	Q3ZCM7
								Q13283	P49411
								Q13283	P10599
								Q13283	Q01081
								Q13283	P22314
								Q13283	Q5T6F2
								Q13283	Q14157
								Q13283	Q92900
								Q13283	P45974
								Q13283	P50552
								Q13283	P55072
								Q13283	P54577
								Q13283	P16989
								Q13283	P07947
								Q13283	Q9Y5A9
								Q13283	Q7Z739
								Q13283	P31946
								Q13283	Q04917
								Q13283	P27348
								Q13283	Q6PJT7
								Q13283	Q8IWR0
								Q13283	Q9UGR2
								Q13283	Q7Z2W4
								Q13283	Q14966
								Q13283	P84103
								Q9UHD9	P11142
								Q13283	P62753
								Q13148	Q99623
								Q13148	Q562R1
								Q13148	Q13838
								Q13148	Q9BQE3
								Q7Z5Q1	P13639
								Q7Z5Q1	Q14145
								Q7Z5Q1	O60504
								P10636	Q9UBN7
								Q14974	O75382
								Q13501	Q9NZN8
								Q06787	Q99996
								Q9UKV8	Q08211
								Q9UKV8	Q15366
								Q13501	Q99497
								Q13501	P17844
								P46777	O14744
								P46777	Q07955
								Q9UKV8	Q00577
								Q9UKV8	P16989
								Q9UKV8	Q8WW22
								Q9UKV8	Q7Z2W4
								Q13501	O95786
								Q9UHD9	P34932
								Q15717	Q7L2H7
								Q15717	P06730
								Q13283	Q15843
								P06748	Q09472
								Q13501	P09874
								P10636	Q96CT7
								P10636	Q92522
								P10636	Q8NC51
								P10636	P37108
								P10636	Q99700
								P10636	P20042
								P10636	Q15691
								P10636	P50579
								P10636	Q08J23
								P10636	O95793
								P10636	P31948
								P10636	P11586
								P10636	P41091
								P10636	Q8NE71
								P10636	O75569
								P10636	Q9UN86
								P10636	Q13442
								P10636	Q9Y266
								P10636	P11940
								P10636	Q9BUJ2
								P10636	P26196
								P10636	Q99729
								P10636	Q9Y224
								Q9UHD9	P51648
								Q9UHD9	P07910
								Q9UHD9	P25705
								Q9UHD9	P38646
								Q9UHD9	P10809
								Q9UHD9	P78527
								Q9UHD9	P11940
								Q9UHD9	Q8ND56
								Q9UHD9	Q9BSJ8
								Q9UHD9	Q13310
								Q9UHD9	Q6PL18
								Q9UHD9	Q07666
								Q9UHD9	Q71UI9
								Q9UHD9	P08238
								Q9UHD9	P61978
								Q9UHD9	P49411
								Q9UHD9	Q13200
								Q9UHD9	P52272
								Q9UHD9	P40227
								Q9UHD9	Q15366
								Q9UHD9	P11021
								Q9UHD9	P55060
								Q9UHD9	Q9NZI8
								Q9UHD9	P38159
								Q9UHD9	O75821
								Q9UHD9	P13639
								Q9UHD9	O00148
								Q9UHD9	P46781
								Q9UHD9	P02545
								Q9UHD9	P60228
								Q9UHD9	P39023
								Q9UHD9	O00303
								Q9UHD9	P26196
								Q9UHD9	Q08211
								Q9UHD9	P11586
								Q9UHD9	P33992
								Q9UHD9	P33991
								Q9UHD9	P56192
								Q9UHD9	P26641
								Q9UHD9	Q14152
								Q9UHD9	Q15424
								Q9UHD9	Q6UW02
								Q9UHD9	P33993
								Q9UHD9	O43390
								Q9UHD9	P07900
								Q9UHD9	P10599
								Q9UHD9	P17987
								Q9UHD9	Q8NC51
								Q9UHD9	Q92621
								Q9UHD9	P35249
								Q9UHD9	P20042
								Q9UHD9	Q5JSZ5
								Q9UHD9	Q04637
								Q9UHD9	P78344
								Q9UHD9	P43243
								Q9UHD9	Q6NXE6
								Q9UHD9	P04083
								Q9UHD9	P23396
								Q9UHD9	P54886
								Q9UHD9	P06493
								Q9UHD9	Q9UBE0
								Q9UHD9	Q9NZB2
								Q9UHD9	Q9BRX2
								Q9UHD9	P55072
								Q13501	Q14694
								Q13501	Q7KZF4
								P10636	P07900
								P10636	O95433
								P10636	Q15185
								P10636	Q16543
								P31483	P20073
								P35637	Q07955
								Q01844	P17844
								Q92804	Q07955
								P35637	O43390
								P35637	Q96QC0
								P35637	Q12905
								P35637	Q08211
								P35637	P11940
								P35637	Q16629
								P35637	P52272
								P35637	Q9BUJ2
								P35637	Q13310
								P35637	P43243
								P35637	Q6PKG0
								P35637	Q9HCE1
								P35637	Q9NZB2
								P35637	Q6P1J9
								P35637	Q9BXP5
								P35637	O00425
								P35637	P48634
								P35637	Q9NYF8
								P35637	P84103
								P35637	P62995
								P35637	P07910
								P35637	Q8IX12
								P35637	Q9NR30
								P35637	Q99729
								P35637	P30876
								P35637	P49756
								P35637	Q15424
								P35637	Q9H0D6
								P35637	Q9Y3F4
								P35637	P16989
								P35637	Q16637
								P35637	Q13243
								P35637	P38919
								P35637	Q96I25
								P35637	Q7Z2W4
								P35637	P04792
								P35637	Q14444
								P35637	Q07666
								P35637	O43660
								P35637	O14744
								P35637	P55265
								P35637	Q96QR8
								P35637	Q2TAY7
								P35637	O60306
								Q01844	P38159
								Q01844	P52272
								Q01844	Q14677
								Q01844	P14866
								Q01844	P43243
								Q01844	P61978
								Q01844	P11142
								Q01844	Q12906
								Q01844	Q14966
								Q01844	P52597
								Q01844	O43390
								Q01844	P55072
								Q01844	O14744
								Q01844	Q8IUH3
								Q01844	Q14151
								Q01844	P62306
								Q01844	Q16637
								Q01844	Q08170
								Q92804	P62306
								Q92804	P11940
								Q92804	O43390
								Q92804	Q08211
								Q92804	Q14151
								Q92804	P14866
								Q92804	Q99459
								Q92804	Q9NYF8
								Q92804	Q9BUJ2
								Q92804	P11142
								Q92804	Q00839
								Q92804	P62995
								Q92804	Q9BXP5
								Q92804	O60506
								Q92804	P23246
								Q92804	P17844
								Q92804	P04792
								Q92804	Q13310
								Q92804	Q16629
								Q92804	Q8IX12
								Q92804	P22061
								Q92804	P11021
								Q92804	Q12905
								Q92804	Q6PKG0
								Q92804	Q12906
								Q92804	Q96I25
								Q92804	Q15233
								Q92804	Q12874
								Q92804	Q2TAY7
								Q92804	P52272
								Q92804	P43243
								Q92804	O60306
								Q92804	Q9NZT1
								Q92804	P61978
								Q92804	Q9HCE1
								Q92804	Q9NZB2
								Q92804	P07910
								Q92804	Q13123
								Q92804	P49756
								Q92804	Q99729
								Q92804	P55081
								Q92804	Q99623
								Q15717	P19474
								Q13501	Q9NZI8
								Q13501	Q9H6R0
								Q13501	Q9NX63
								Q13501	O75880
								Q13501	Q13425
								Q13501	Q13610
								Q13501	Q9NVI7
								Q13501	Q08379
								Q13501	P47755
								Q13501	Q9BQE3
								Q13501	P25705
								Q13501	P37108
								Q13501	Q13123
								Q13501	P30153
								Q13501	P62847
								Q13501	Q9BUJ2
								Q13501	P48634
								Q13501	P35249
								Q13501	Q96QZ7
								Q13501	Q96HS1
								Q13501	Q96Q15
								Q13501	Q8IXT5
								Q13501	Q2TAY7
								Q13501	P06702
								Q13501	P23588
								Q13501	O60841
								Q13501	O00425
								Q9UKV8	O94967
								Q9UKV8	P51452
								Q9UKV8	P04075
								Q9UKV8	O14983
								Q9UKV8	Q15365
								Q9NWB1	A0AV96
								Q14011	P84103
								P98179	P84103
								P98179	O75525
								P98179	P61978
								P98179	Q15365
								P38432	P62306
								Q8WXF1	Q9NRI5
								P55795	O43347
								Q01085	A1KXE4
								Q01085	Q96AE4
								Q01085	Q9Y5V3
								Q01085	Q15038
								Q13501	Q15038
								P31943	Q9Y5V3
								P31943	Q86Y13
								Q9UHD9	P02538
								Q9UHD9	P62987
								Q13501	Q7Z434
								Q14103	P52272
								Q14103	O60573
								Q14103	P30876
								Q14103	Q9UL18
								Q14103	Q9H9G7
								Q14103	Q6PKG0
								Q14103	Q92522
								Q14103	P16104
								Q14103	Q86X55
								Q14103	Q7Z2W4
								Q14103	P09874
								Q14103	Q9UN86
								Q14103	P63244
								Q14103	P06702
								Q13501	Q9UN86
								P62993	Q02952
								P62993	P04792
								P62993	Q99623
								P62993	P13639
								P62993	P55060
								P62993	P04632
								O14979	Q99729
								P22626	P52272
								O14979	Q9H0A6
								O14979	O60504
								P22626	P61978
								O14979	Q15233
								P22626	Q5T7N2
								Q13283	O95786
								Q9UKV8	Q9H9A5
								Q9UKV8	O75175
								Q9UKV8	Q92600
								Q9UKV8	Q9NPI6
								Q9UKV8	P26196
								Q9UKV8	Q96F86
								Q9UKV8	Q6P2E9
								Q9UKV8	Q9NRA8
								Q9UKV8	Q9NZB2
								Q9UKV8	Q96I24
								Q9UKV8	Q9UN86
								Q9UKV8	O75420
								Q9UKV8	Q9HCE1
								Q9UKV8	Q01804
								Q9UKV8	Q86TB9
								Q9UKV8	Q5JSZ5
								Q9UKV8	Q5TC82
								Q9UKV8	Q9HBD1
								Q9UKV8	Q92540
								Q9UKV8	Q9H7E2
								Q9UKV8	O95985
								Q9UKV8	Q14157
								Q9UKV8	Q92900
								Q9UKV8	Q9Y5A9
								O00571	Q9NP73
								O00571	Q8N3C0
								O00571	Q99700
								O00571	Q14444
								O00571	A5YKK6
								O00571	Q9H9A5
								O00571	O75534
								O00571	Q9H2U1
								O00571	Q6P158
								O00571	Q9NRA8
								O00571	P78344
								O00571	Q9NZB2
								O00571	Q8NCA5
								O00571	Q96I24
								O00571	P51116
								O00571	Q9UN86
								O00571	Q9P2D0
								O00571	Q9Y6M1
								O00571	Q71RC2
								O00571	Q92615
								O00571	Q9Y4F3
								O00571	A1L020
								O00571	Q12986
								O00571	Q01804
								O00571	P48634
								O00571	Q5JSZ5
								O00571	Q9Y520
								O00571	Q5TC82
								O00571	Q96Q15
								O00571	Q92540
								O00571	Q9Y3F4
								O00571	Q9H7E2
								O00571	O95985
								O00571	Q92900
								O00571	Q14694
								O00571	Q9BYJ9
								O00571	Q9Y5A9
								O00571	Q7Z739
								O00571	Q5TAX3
								O00571	Q9NUD5
								Q15717	Q8IX12
								Q15717	Q17RY0
								Q15717	Q16630
								Q15717	Q8N684
								Q15717	P17844
								Q15717	Q08211
								Q15717	Q12926
								Q15717	Q9NZB2
								Q15717	Q96I24
								Q15717	Q99729
								Q15717	P52272
								Q15717	O43390
								Q15717	Q00839
								Q15717	Q12905
								Q15717	Q12906
								Q15717	Q07666
								Q15717	O75525
								Q15717	P43243
								Q15717	Q9NR56
								Q15717	Q9NTZ6
								Q15717	P29558
								Q15717	Q15637
								Q15717	O60506
								Q15717	Q9H7E2
								Q15717	O95985
								Q15717	Q92900
								Q15717	Q9H0D6
								Q15717	P49750
								Q15717	Q6PJT7
								Q06787	Q9NP73
								Q06787	Q8IWZ3
								Q06787	O75179
								Q06787	Q99700
								Q06787	Q9NYF8
								Q06787	Q14444
								Q06787	O75534
								Q06787	Q6P158
								Q06787	Q9NRA8
								Q06787	Q9NZB2
								Q06787	Q96I24
								Q06787	Q9UN86
								Q06787	Q9Y6M1
								Q06787	Q3MHD2
								Q06787	Q8ND56
								Q06787	Q9HCE1
								Q06787	Q01804
								Q06787	Q99873
								Q06787	P48634
								Q06787	Q5JSZ5
								Q06787	Q9Y520
								Q06787	Q15032
								Q06787	Q5TC82
								Q06787	Q9HBD1
								Q06787	Q96Q15
								Q06787	Q9Y3F4
								Q06787	O95985
								Q06787	Q5T6F2
								Q06787	Q14157
								Q06787	Q92900
								Q06787	Q14694
								Q06787	Q9BYJ9
								Q06787	Q9Y5A9
								Q06787	Q8IWR0
								Q06787	Q8WWM7
								Q06787	O15234
								Q06787	Q17RY0
								Q06787	Q71RC2
								Q06787	Q86V48
								Q06787	Q14671
								Q06787	Q8TB72
								Q06787	Q92540
								Q06787	Q7Z739
								Q06787	Q86UK7
								Q13283	Q9UL18
								Q13283	Q9H9G7
								Q13283	O75179
								Q13283	Q9H9A5
								Q13283	Q9NRA8
								Q13283	Q92615
								Q13283	Q3MHD2
								Q13283	C9JLW8
								Q13283	Q01804
								Q13283	Q5JSZ5
								Q13283	Q5TC82
								Q13283	Q9HBD1
								Q13283	Q8WU79
								Q13283	Q92540
								Q13283	Q9H7E2
								Q13283	O95985
								P31483	Q9NRA8
								P31483	Q96I24
								P31483	Q16637
								P31483	Q9H7E2
								P31483	P51784
								Q9UPQ9	Q9NP73
								Q9UPQ9	Q8IWZ3
								Q9UPQ9	O75179
								Q9UPQ9	Q6P2H3
								Q9UPQ9	Q9H9A5
								Q9UPQ9	Q9UKZ1
								Q9UPQ9	Q92600
								Q9UPQ9	Q17RY0
								Q9UPQ9	O60573
								Q9UPQ9	Q9NRA8
								Q9UPQ9	P78312
								Q9UPQ9	Q96I24
								Q9UPQ9	O75420
								Q9UPQ9	Q6Y7W6
								Q9UPQ9	O15063
								Q9UPQ9	Q86UW6
								Q9UPQ9	Q5JSZ5
								Q9UPQ9	Q14671
								Q9UPQ9	Q5TC82
								Q9UPQ9	Q9HBD1
								Q9UPQ9	Q5W0B1
								Q9UPQ9	Q92540
								Q9UPQ9	Q9C0C2
								Q9UPQ9	Q8NDV7
								Q9UPQ9	Q9HCJ0
								Q9UPQ9	Q9BYJ9
								Q9UPQ9	Q9Y5A9
								Q9UPQ9	P15924
								Q9UPQ9	Q63ZY3
								Q9UKV8	Q8ND56
								Q9UKV8	Q9BX40
								Q9UKV8	Q9Y4F3
								Q9UKV8	Q5TAX3
								Q9UKV8	Q9NUD5
								O00571	Q8IWZ3
								O00571	O75175
								O00571	Q17RY0
								O00571	O60333
								O00571	Q8ND56
								O00571	Q9BX40
								O00571	Q13310
								O00571	Q86TB9
								O00571	Q14671
								O00571	Q9Y3I0
								O00571	Q96T21
								Q15717	Q9HCE1
								Q15717	Q99873
								Q15717	Q5T8P6
								Q06787	Q13509
								Q06787	Q53GS7
								Q06787	A1L020
								Q06787	Q96T21
								Q13283	Q17RY0
								Q13283	Q9P2D0
								P31483	Q9HBD1
								P31483	O95985
								P31483	Q92900
								Q9UPQ9	O95628
								Q9UPQ9	Q8IZD4
								Q9UPQ9	Q9Y5V3
								Q9UPQ9	Q01804
								Q9UPQ9	Q504Q3
								Q9UPQ9	Q8TB72
								Q9UPQ9	Q7Z739
								O00571	P26196
								O00571	Q9NX05
								O00571	P51114
								O00571	Q15032
								O00571	Q86UK7
								Q06787	Q9UGR2
								Q06787	Q92615
								Q06787	P29558
								Q06787	Q8ND24
								Q13283	Q9NZN8
								Q13283	P06730
								Q13283	Q15032
								P31483	Q15032
								Q9UPQ9	Q14201
								Q13283	Q9BUT9
								P31483	Q9NP73
								P31483	Q96CX2
								P31483	Q01804
								Q9UPQ9	Q9Y4F3
								Q9UPQ9	Q9Y2K5
								Q9UPQ9	O95985
								P31943	P08133
								P31943	P18754
								P31943	P26196
								P31943	P13639
								P31943	P60842
								P31943	P23588
								P31943	Q14247
								P31943	P30101
								P31943	P07305
								P31943	P07910
								P31943	Q99873
								P31943	P11021
								P31943	Q92973
								P31943	P02545
								P31943	O43541
								P31943	P19338
								P31943	Q96IZ0
								P31943	P05165
								P31943	P35080
								P31943	Q12972
								P31943	P54727
[truncated: 21,901 more rows]

## Sheet: Nucleolus
			PN Regulators of Nucleolus Network:					Nucleolus Edgelist:
	List of Nucleolus Localising Proteins in Network		Gene	UniprotID	Branch	Class		UniprotID.A	UniprotID.B
	P09651		HSPA1L	P34931	Cytonuclear proteostasis	Chaperone		P09651	P39748
	P26599		HSPA2	P54652	Cytonuclear proteostasis	Chaperone		P26599	P14866
	Q01844		HSPA6	P17066	Cytonuclear proteostasis	Chaperone		Q01844	Q5VWX1
	Q14011		HSPA8	P11142	Cytonuclear proteostasis	Chaperone		Q01844	Q9NVX2
	P45973		DNAJA1	P31689	Cytonuclear proteostasis	Chaperone		Q01844	Q13601
	P24928		DNAJB1	P25685	Cytonuclear proteostasis	Chaperone		P26599	P09012
	Q96PK6		DNAJB4	Q9UDY4	Cytonuclear proteostasis	Chaperone		Q01844	Q16630
	P22626		DNAJB5	O75953	Cytonuclear proteostasis	Chaperone		Q01844	P17096
	P31942		DNAJC8	O75937	Cytonuclear proteostasis	Chaperone		Q01844	P62899
	Q8WXF1		HSPH1	Q92598	Cytonuclear proteostasis	Chaperone		Q14011	P38159
	P38432		HSPA4	P34932	Cytonuclear proteostasis	Chaperone		Q01844	Q96CW9
	P06241		HSPA4L	O95757	Cytonuclear proteostasis	Chaperone		Q01844	Q8N684
	P62750		CCT2	P78371	Cytonuclear proteostasis	Chaperone		Q01844	O95336
	Q92804		CCT4	P50991	Cytonuclear proteostasis	Chaperone		Q01844	Q86SE5
	Q92499		CCT5	P48643	Cytonuclear proteostasis	Chaperone		P45973	Q8IYF1
	P35637		CCT6A	P40227	Cytonuclear proteostasis	Chaperone		P24928	Q13503
	P06748		CCT6B	Q92526	Cytonuclear proteostasis	Chaperone		P24928	Q00403
	Q14974		CCT7	Q99832	Cytonuclear proteostasis	Chaperone		P24928	P35269
	P31943		CCT8	P50990	Cytonuclear proteostasis	Chaperone		P24928	Q92759
	O14980		PFDN5	Q99471	Cytonuclear proteostasis	Chaperone		P24928	P23193
	P52292		PFDN6	O15212	Cytonuclear proteostasis	Chaperone		P45973	P51532
	Q14103		HSPB1	P04792	Cytonuclear proteostasis	Chaperone		P45973	Q13263
	P46777		HSP90AA1	P07900	Cytonuclear proteostasis	Chaperone		Q96PK6	P13010
	Q15717		HSP90AB1	P08238	Cytonuclear proteostasis	Chaperone		Q96PK6	P09874
	O00571		CACYBP	Q9HB71	Cytonuclear proteostasis	Chaperone		P22626	P68400
	Q13151		NUDC	Q9Y266	Cytonuclear proteostasis	Chaperone		P24928	P51531
	O14979		STIP1	P31948	Cytonuclear proteostasis	Chaperone		P31942	P62701
	P51991		SUGT1	Q9Y2Z0	Cytonuclear proteostasis	Chaperone		Q8WXF1	Q15233
	P98179		PPIA	P62937	Cytonuclear proteostasis	Folding enzyme		P31942	Q9BVJ6
	Q32P51		PPIAL4A	Q9Y536	Cytonuclear proteostasis	Folding enzyme		P31942	P26641
	O43670		PPIH	O43447	Cytonuclear proteostasis	Folding enzyme		P24928	O14776
	O75683		HSPA5	P11021	ER proteostasis	Chaperone		P38432	Q14978
	Q96LT7		DNAJB13	P59910	ER proteostasis	Chaperone		P06241	Q07666
	Q13823		HYOU1	Q9Y4L1	ER proteostasis	Chaperone		P62750	O00410
	P33992		P4HB	P07237	ER proteostasis	Folding enzyme		P24928	P52434
	P25205		PDIA2	Q13087	ER proteostasis	Folding enzyme		P24928	P62875
	Q9NPD3		PDIA3	P30101	ER proteostasis	Folding enzyme		P24928	P19388
	Q13895		PDIA6	Q15084	ER proteostasis	Folding enzyme		Q92804	P19388
	P02545		PRDX1	Q06830	ER proteostasis	Folding enzyme		Q92499	P61978
	P46063		PPIB	P23284	ER proteostasis	Folding enzyme		P26599	Q15366
	Q9HB71		P4HB	P07237	ER proteostasis	Maturation and folding of specific substrates		P26599	P61978
	P07910		PPIB	P23284	ER proteostasis	Maturation and folding of specific substrates		P22626	P14866
	P08670		SERPINH1	P50454	ER proteostasis	Maturation and folding of specific substrates		P35637	Q12906
	P29692		SEC61B	P60468	ER proteostasis	Protein transport		P06748	Q16695
	P24534		SRP9	P49458	ER proteostasis	Protein transport		Q01844	P09234
	P26641		SRP14	P37108	ER proteostasis	Protein transport		P06241	P06493
	P63010		SRP19	P09132	ER proteostasis	Protein transport		P45973	P83916
	P62829		SRP68	Q9UHB9	ER proteostasis	Protein transport		P45973	Q13185
	Q09161		SRP72	O76094	ER proteostasis	Protein transport		P45973	Q7L7L0
	P49736		SPCS2	Q15005	ER proteostasis	Protein transport		P45973	P12956
	O14776		SEC23A	Q15436	ER proteostasis	Protein transport		P06241	P07333
	P14678		SEC23B	Q15437	ER proteostasis	Protein transport		Q14974	P62826
	Q05639		SAR1A	Q9NR31	ER proteostasis	Protein transport		P26599	P23246
	O43660		SAR1B	Q9Y6B6	ER proteostasis	Protein transport		P06241	P27635
	Q9UNM6		COPA	P53621	ER proteostasis	Protein transport		P24928	Q7KZF4
	Q15008		COPB1	P53618	ER proteostasis	Protein transport		P31943	P52597
	P56537		COPZ1	P61923	ER proteostasis	Protein transport		O14980	P62826
	O75940		COPZ2	Q9P299	ER proteostasis	Protein transport		P38432	P14678
	O15479		DDOST	P39656	ER proteostasis	Glycoproteostasis		P52292	P55060
	P05787		RPN2	P04844	ER proteostasis	Glycoproteostasis		P24928	P13984
	O00422		GANAB	Q14697	ER proteostasis	Glycoproteostasis		Q14103	P04792
	Q96BK5		CALR	P27797	ER proteostasis	Glycoproteostasis		Q14103	P34932
	Q7L1Q6		VCP	P55072	ER proteostasis	Organelle-specific protein degradation		Q14103	P11142
	Q9NX58		HSPA9	P38646	Mitochondrial proteostasis	Chaperone		P09651	Q92841
	Q38SD2		DNAJC11	Q9NVH1	Mitochondrial proteostasis	Chaperone		P09651	P17844
	Q9BRX2		GRPEL1	Q9HAV7	Mitochondrial proteostasis	Chaperone		P09651	P08238
	Q9NY93		GRPEL2	Q8TAA5	Mitochondrial proteostasis	Chaperone		P09651	P61978
	Q9Y5L4		HSPD1	P10809	Mitochondrial proteostasis	Chaperone		P09651	O43390
	Q99623		HSPE1	P61604	Mitochondrial proteostasis	Chaperone		P09651	Q12905
	Q9Y230		HSPB1	P04792	Mitochondrial proteostasis	Chaperone		P09651	Q12906
	O00264		TIMM8A	O60220	Mitochondrial proteostasis	Chaperone		P09651	O60506
	P24941		TIMM8B	Q9Y5J9	Mitochondrial proteostasis	Chaperone		P31943	P50991
	P31930		TIMM9	Q9Y5J7	Mitochondrial proteostasis	Chaperone		P31943	Q92841
	P22392		TIMM13	Q9Y5L4	Mitochondrial proteostasis	Chaperone		P31943	P17844
	Q13315		PHB1	P35232	Mitochondrial proteostasis	Chaperone		P31943	P61978
	P54132		PHB2	Q99623	Mitochondrial proteostasis	Chaperone		P31943	O60506
	Q13535		PPIF	P30405	Mitochondrial proteostasis	Folding enzyme		P09651	Q4G0J3
	P78527		MTX1	Q13505	Mitochondrial proteostasis	Membrane protein folding		P09651	P52272
	P40692		MTX2	O75431	Mitochondrial proteostasis	Membrane protein folding		P09651	P38159
	P49959		MTX3	Q5HYI7	Mitochondrial proteostasis	Membrane protein folding		P09651	P07910
	Q92878		TOMM40	O96008	Mitochondrial proteostasis	Protein transport		P09651	P38646
	Q9P287		TOMM40L	Q969M1	Mitochondrial proteostasis	Protein transport		P09651	O76094
	Q13547		TIMM23	O14925	Mitochondrial proteostasis	Protein transport		P31943	P48643
	P17844		TIMM44	O43615	Mitochondrial proteostasis	Protein transport		P09651	P11940
	Q92598		YWHAE	P62258	Mitochondrial proteostasis	Protein transport		P09651	Q96KR1
	P35232		PMPCB	O75439	Mitochondrial proteostasis	Organelle-specific protein degradation		P31943	Q00839
	Q99471		VCP	P55072	Mitochondrial proteostasis	Organelle-specific protein degradation		P09651	Q14498
	P19338		YME1L1	Q96TA2	Mitochondrial proteostasis	Organelle-specific protein degradation		P09651	P54652
	P62913		AFG3L2	Q9Y4W6	Mitochondrial proteostasis	Organelle-specific protein degradation		P09651	Q99729
	P42771		CLPP	Q16740	Mitochondrial proteostasis	Organelle-specific protein degradation		P09651	Q13310
	Q9H1J1		LONP1	P36776	Mitochondrial proteostasis	Organelle-specific protein degradation		P31943	P52272
	P34932		MCM2	P49736	Nuclear proteostasis	Chaperone		P31943	P10809
	Q09028		RBBP7	Q16576	Nuclear proteostasis	Chaperone		P09651	P14866
	P04406		IPO4	Q8TEX9	Nuclear proteostasis	Chaperone		P06748	Q14980
	P06493		SPTY2D1	Q68D10	Nuclear proteostasis	Chaperone		P45973	P46100
	P12270		ANP32E	Q9BTT0	Nuclear proteostasis	Chaperone		Q01844	Q14527
	Q9Y2Z0		SET	Q01105	Nuclear proteostasis	Chaperone		Q01844	O14802
	P33991		NAP1L1	P55209	Nuclear proteostasis	Chaperone		P24928	P17844
	Q14566		NPM1	P06748	Nuclear proteostasis	Chaperone		Q92499	Q13315
	P33993		NPM2	Q86SE8	Nuclear proteostasis	Chaperone		Q92499	P49959
	Q9NV31		NPM3	O75607	Nuclear proteostasis	Chaperone		Q92499	Q92878
	Q96G21		NCL	P19338	Nuclear proteostasis	Chaperone		P46777	P62913
	Q92930		RBBP4	Q09028	Nuclear proteostasis	Chaperone		P46777	P62829
	P15531		SUPT16H	Q9Y5B9	Nuclear proteostasis	Chaperone		P45973	P68431
	Q01105		SSRP1	Q08945	Nuclear proteostasis	Chaperone		P24928	Q03164
	P07900		ATRX	P46100	Nuclear proteostasis	Chaperone		P06748	P68431
	Q13620		RAE1	P78406	Nuclear proteostasis	Protein transport		P06748	Q16777
	Q13618		AHCTF1	Q8WYP5	Nuclear proteostasis	Protein transport		P24928	P51532
	Q86VP6		NUP155	O75694	Nuclear proteostasis	Protein transport		P45973	Q6KC79
	Q92769		NUP205	Q92621	Nuclear proteostasis	Protein transport		P45973	Q14839
	P46087		NUP210	Q8TEM1	Nuclear proteostasis	Protein transport		P45973	Q09028
	P35251		TPR	P12270	Nuclear proteostasis	Protein transport		Q14103	Q13547
	P51532		KPNB1	Q14974	Nuclear proteostasis	Protein transport		P52292	Q8WYA6
	P51531		IPO4	Q8TEX9	Nuclear proteostasis	Protein transport		Q14974	P18754
	P14635		IPO5	O00410	Nuclear proteostasis	Protein transport		P06748	Q13547
	Q12873		XPO1	O14980	Nuclear proteostasis	Protein transport		P06748	Q92769
	O60264		CSE1L	P55060	Nuclear proteostasis	Protein transport		P06748	P19338
	P19784		XPO5	Q9HAV4	Nuclear proteostasis	Protein transport		P06748	P52272
	P68400		RANBP6	O60518	Nuclear proteostasis	Protein transport		P06748	Q00839
	P60709		KPNA2	P52292	Nuclear proteostasis	Protein transport		P06748	Q9NR30
	P62140		KPNA3	O00505	Nuclear proteostasis	Protein transport		P06748	P16403
	P62495		KPNA4	O00629	Nuclear proteostasis	Protein transport		P06748	Q92522
	P11940		RAN	P62826	Nuclear proteostasis	Protein transport		P06748	Q02539
	Q9UII2		RCC1	P18754	Nuclear proteostasis	Protein transport		P24928	P50750
	Q92979		RPS2	P15880	Cytosolic translation	Ribosome		P45973	Q16695
	P83916		RPS3	P23396	Cytosolic translation	Ribosome		Q14103	P11940
	P55060		RPS3A	P61247	Cytosolic translation	Ribosome		P45973	P53999
	Q9GZR7		RPS4X	P62701	Cytosolic translation	Ribosome		P45973	P51531
	O43390		RPS5	P46782	Cytosolic translation	Ribosome		P06748	Q9P275
	Q15046		RPS6	P62753	Cytosolic translation	Ribosome		P52292	Q13620
	P05109		RPS7	P62081	Cytosolic translation	Ribosome		Q14974	Q13620
	Q02978		RPS8	P62241	Cytosolic translation	Ribosome		P38432	P13010
	P36542		RPS9	P46781	Cytosolic translation	Ribosome		P38432	P12956
	P46100		RPS11	P62280	Cytosolic translation	Ribosome		P24928	P13010
	P09211		RPS12	P25398	Cytosolic translation	Ribosome		P24928	P60709
	P04792		RPS13	P62277	Cytosolic translation	Ribosome		P06241	P07900
	Q9BWC9		RPS14	P62263	Cytosolic translation	Ribosome		P06748	Q9H4L4
	Q9ULC4		RPS15	P62841	Cytosolic translation	Ribosome		P06748	P42771
	P55209		RPS16	P62249	Cytosolic translation	Ribosome		P06748	P09874
	P55769		RPS17	P08708	Cytosolic translation	Ribosome		P45973	Q96GD4
	P35268		RPS18	P62269	Cytosolic translation	Ribosome		P06748	P49450
	P18077		RPS19	P39019	Cytosolic translation	Ribosome		Q14974	Q71U36
	P32969		RPS23	P62266	Cytosolic translation	Ribosome		O14980	P18887
	P61247		RPS24	P62847	Cytosolic translation	Ribosome		P24928	Q14683
	Q13263		RPS25	P62851	Cytosolic translation	Ribosome		P24928	Q9UQE7
	O60832		RPS27	P42677	Cytosolic translation	Ribosome		P24928	P25205
	P39748		RPS27A	P62979	Cytosolic translation	Ribosome		P24928	P33993
	P22607		RPS28	P62857	Cytosolic translation	Ribosome		P24928	P78347
	P11142		RPSA	P08865	Cytosolic translation	Ribosome		P24928	P12004
	O60828		RPL3	P39023	Cytosolic translation	Ribosome		P45973	P26358
	Q06830		RPL4	P36578	Cytosolic translation	Ribosome		P45973	P16401
	P40937		RPL5	P46777	Cytosolic translation	Ribosome		P24928	Q00839
	Q02543		RPL6	Q02878	Cytosolic translation	Ribosome		Q15717	Q8N5K1
	P47914		RPL7	P18124	Cytosolic translation	Ribosome		Q15717	P50750
	P62857		RPL7A	P62424	Cytosolic translation	Ribosome		Q15717	Q13315
	P23246		RPL7L1	Q6DKI1	Cytosolic translation	Ribosome		Q15717	Q14527
	P0CG48		RPL8	P62917	Cytosolic translation	Ribosome		Q15717	O00743
	P62316		RPL9	P32969	Cytosolic translation	Ribosome		Q15717	Q13185
	Q92995		RPL10	P27635	Cytosolic translation	Ribosome		Q15717	Q8NDF8
	P68104		RPL10A	P62906	Cytosolic translation	Ribosome		Q15717	Q9H6R0
	P78417		RPL11	P62913	Cytosolic translation	Ribosome		Q15717	Q96KR1
	Q99832		RPL12	P30050	Cytosolic translation	Ribosome		Q15717	Q96T88
	P61604		RPL13	P26373	Cytosolic translation	Ribosome		Q15717	Q9Y2K7
	Q13509		RPL14	P50914	Cytosolic translation	Ribosome		Q15717	Q53HL2
	P49458		RPL15	P61313	Cytosolic translation	Ribosome		Q15717	P11908
	P48729		RPL17	P18621	Cytosolic translation	Ribosome		Q15717	Q9BRL6
	P53621		RPL18A	Q02543	Cytosolic translation	Ribosome		Q15717	P41091
	P14868		RPL19	P84098	Cytosolic translation	Ribosome		Q15717	Q8TAA5
	P19525		RPL21	P46778	Cytosolic translation	Ribosome		Q15717	Q9HAF1
	P62136		RPL22	P35268	Cytosolic translation	Ribosome		Q15717	Q9BXS6
	P09132		RPL23	P62829	Cytosolic translation	Ribosome		Q15717	Q14684
	Q12906		RPL23A	P62750	Cytosolic translation	Ribosome		Q15717	Q09028
	P27797		RPL24	P83731	Cytosolic translation	Ribosome		Q15717	Q7Z460
	P30101		RPL26	P61254	Cytosolic translation	Ribosome		Q15717	Q92747
	O60220		RPL26L1	Q9UNX3	Cytosolic translation	Ribosome		Q15717	Q5RKV6
	P05455		RPL27A	P46776	Cytosolic translation	Ribosome		Q15717	Q13838
	P12004		RPL28	P46779	Cytosolic translation	Ribosome		Q15717	Q8N4T8
	P25685		RPL29	P47914	Cytosolic translation	Ribosome		Q15717	Q86V81
	P31689		RPL31	P62899	Cytosolic translation	Ribosome		Q15717	P31327
	P31948		RPL32	P62910	Cytosolic translation	Ribosome		Q15717	Q9NVN8
	P18754		RPL34	P49207	Cytosolic translation	Ribosome		Q15717	Q13509
	P06396		RPL35	P42766	Cytosolic translation	Ribosome		Q15717	Q7L014
	P21796		RPL35A	P18077	Cytosolic translation	Ribosome		Q15717	Q8NC51
	O15145		RPL36	Q9Y3U8	Cytosolic translation	Ribosome		Q15717	Q9NR31
	P26640		RPL37	P61927	Cytosolic translation	Ribosome		Q15717	O43815
	P50750		RPLP2	P05387	Cytosolic translation	Ribosome		Q15717	Q9BXY0
	Q9Y5S9		UTP4	Q969X6	Cytosolic translation	Ribosome biogenesis factor		Q15717	Q13310
	Q9Y371		WDR43	Q15061	Cytosolic translation	Ribosome biogenesis factor		Q15717	P27797
	Q9NR46		HEATR1	Q9H583	Cytosolic translation	Ribosome biogenesis factor		Q15717	P40222
	Q9HAV4		WDR75	Q8IWA0	Cytosolic translation	Ribosome biogenesis factor		Q15717	P62826
	O00505		NOL11	Q9H8H0	Cytosolic translation	Ribosome biogenesis factor		Q15717	Q9Y5B9
	P62826		PWP2	Q15269	Cytosolic translation	Ribosome biogenesis factor		Q15717	Q02750
	Q12905		UTP6	Q9NYH9	Cytosolic translation	Ribosome biogenesis factor		Q15717	Q9Y5L4
	Q9NVJ2		WDR3	Q9UNX4	Cytosolic translation	Ribosome biogenesis factor		Q15717	Q9UHA3
	Q13185		TBL3	Q12788	Cytosolic translation	Ribosome biogenesis factor		Q15717	P55265
	P13010		UTP18	Q9Y5J1	Cytosolic translation	Ribosome biogenesis factor		Q15717	Q8WUD1
	P27695		WDR36	Q8NI36	Cytosolic translation	Ribosome biogenesis factor		Q15717	P19525
	P53618		DDX21	Q9NR30	Cytosolic translation	Ribosome biogenesis factor		Q15717	O00629
	O43815		NOP2	P46087	Cytosolic translation	Ribosome biogenesis factor		Q15717	Q9P258
	P51149		RRP7A	Q9Y3A4	Cytosolic translation	Ribosome biogenesis factor		Q15717	Q9UJZ1
	P10809		NOL6	Q9H6R4	Cytosolic translation	Ribosome biogenesis factor		Q15717	Q9NVU7
	P11021		RRP36	Q96EU6	Cytosolic translation	Ribosome biogenesis factor		Q15717	P61026
	P05091		NOP56	O00567	Cytosolic translation	Ribosome biogenesis factor		Q15717	P47813
	P61978		NOP58	Q9Y2X3	Cytosolic translation	Ribosome biogenesis factor		Q15717	Q9NVP1
	P30405		SNU13	P55769	Cytosolic translation	Ribosome biogenesis factor		Q15717	P05455
	Q13492		FBL	P22087	Cytosolic translation	Ribosome biogenesis factor		Q15717	P62937
	P40938		RRP9	O43818	Cytosolic translation	Ribosome biogenesis factor		Q15717	Q6ZUT1
	P99999		IMP3	Q9NV31	Cytosolic translation	Ribosome biogenesis factor		Q15717	O43583
	P11387		IMP4	Q96G21	Cytosolic translation	Ribosome biogenesis factor		Q15717	P07437
	P62258		MPHOSPH10	O00566	Cytosolic translation	Ribosome biogenesis factor		Q15717	P07737
	P63165		RCL1	Q9Y2P8	Cytosolic translation	Ribosome biogenesis factor		Q15717	P13995
	O00410		BMS1	Q14692	Cytosolic translation	Ribosome biogenesis factor		Q15717	Q9NYV6
	Q15560		EMG1	Q92979	Cytosolic translation	Ribosome biogenesis factor		Q15717	P59998
	P00505		NOP14	P78316	Cytosolic translation	Ribosome biogenesis factor		Q15717	O95059
	Q16695		NOC4L	Q9BVI4	Cytosolic translation	Ribosome biogenesis factor		Q15717	P07910
	Q6P2Q9		UTP14A	Q9BVJ6	Cytosolic translation	Ribosome biogenesis factor		Q15717	Q2TB10
	Q7Z6E9		BUD23	O43709	Cytosolic translation	Ribosome biogenesis factor		Q15717	Q3B726
	Q16531		EIF5B	O60841	Cytosolic translation	Ribosome biogenesis factor		Q15717	P35659
	Q14527		BYSL	Q13895	Cytosolic translation	Ribosome biogenesis factor		Q15717	P11940
	P45974		NOB1	Q9ULX3	Cytosolic translation	Ribosome biogenesis factor		Q15717	Q16181
	Q96T88		PNO1	Q9NRX1	Cytosolic translation	Ribosome biogenesis factor		Q15717	Q15366
	P26358		RRP12	Q5JTH9	Cytosolic translation	Ribosome biogenesis factor		Q15717	Q13247
	P50454		TRMT112	Q9UI30	Cytosolic translation	Ribosome biogenesis factor		Q15717	P48729
	Q14684		TSR1	Q2NL82	Cytosolic translation	Ribosome biogenesis factor		Q15717	P47895
	O75367		RSL24D1	Q9UHA3	Cytosolic translation	Ribosome biogenesis factor		Q15717	P20340
	P78406		BCCIP	Q9P287	Cytosolic translation	Ribosome biogenesis factor		Q15717	P31153
	Q14683		PES1	O00541	Cytosolic translation	Ribosome biogenesis factor		Q15717	P60709
	P17980		BOP1	Q14137	Cytosolic translation	Ribosome biogenesis factor		Q15717	Q13503
	Q9P275		WDR12	Q9GZL7	Cytosolic translation	Ribosome biogenesis factor		Q15717	Q14966
	Q53GS9		DDX27	Q96GQ7	Cytosolic translation	Ribosome biogenesis factor		Q15717	Q9UBU8
	O43172		PELP1	Q8IZL8	Cytosolic translation	Ribosome biogenesis factor		Q15717	P63208
	Q15020		TEX10	Q9NXF1	Cytosolic translation	Ribosome biogenesis factor		Q15717	P53999
	Q5VWX1		WDR18	Q9BV38	Cytosolic translation	Ribosome biogenesis factor		Q15717	Q9NVA2
	Q9Y265		NKRF	O15226	Cytosolic translation	Ribosome biogenesis factor		Q15717	Q9BZZ5
	P50613		XRN2	Q9H0D6	Cytosolic translation	Ribosome biogenesis factor		Q15717	O75940
	P29084		DHX15	O43143	Cytosolic translation	Ribosome biogenesis factor		Q15717	P05198
	P23193		AATF	Q9NY61	Cytosolic translation	Ribosome biogenesis factor		Q15717	Q92841
	Q6W2J9		NGDN	Q8NEJ9	Cytosolic translation	Ribosome biogenesis factor		Q15717	Q7LBC6
	O95602		NOL10	Q9BSC4	Cytosolic translation	Ribosome biogenesis factor		Q15717	P50454
	Q9Y5B9		ILF2	Q12905	Cytosolic translation	Ribosome biogenesis factor		Q15717	Q9Y221
	Q08945		ILF3	Q12906	Cytosolic translation	Ribosome biogenesis factor		Q15717	Q8NE22
	P23396		EIF6	P56537	Cytosolic translation	Ribosome biogenesis factor		Q15717	P78527
	Q9BZI7		MRTO4	Q9UKD2	Cytosolic translation	Ribosome biogenesis factor		Q15717	Q92769
	O75531		SBDS	Q9Y3A5	Cytosolic translation	Ribosome biogenesis factor		Q15717	Q71UI9
	Q16576		GTPBP4	Q9BZE4	Cytosolic translation	Ribosome biogenesis factor		Q15717	O75396
	Q9UQ80		LLPH	Q9BRT6	Cytosolic translation	Ribosome biogenesis factor		Q15717	Q92540
	Q9H4L4		GNL2	Q13823	Cytosolic translation	Ribosome biogenesis factor		Q15717	Q9H0U9
	P09874		RRS1	Q15050	Cytosolic translation	Ribosome biogenesis factor		Q15717	Q9BQ04
	P68431		RPF2	Q9H7B2	Cytosolic translation	Ribosome biogenesis factor		Q15717	P51149
	Q16777		NOP53	Q9NZM5	Cytosolic translation	Ribosome biogenesis factor		Q15717	P09874
	P16104		NMD3	Q96D46	Cytosolic translation	Ribosome biogenesis factor		Q15717	Q96K17
	Q02539		RAE1	P78406	Cytosolic translation	Ribosome biogenesis factor		Q15717	P26583
	P28370		FCF1	Q9Y324	Cytosolic translation	Ribosome biogenesis factor		Q15717	P33991
	O14818		PARN	O95453	Cytosolic translation	Ribosome biogenesis factor		Q15717	Q9Y383
	P16403		EXOSC10	Q01780	Cytosolic translation	Ribosome biogenesis factor		Q15717	O75319
	Q8IZL8		ISG20L2	Q9H9L3	Cytosolic translation	Ribosome biogenesis factor		Q15717	Q01105
	Q96PU4		DIS3	Q9Y2L1	Cytosolic translation	Ribosome biogenesis factor		Q15717	P20700
	P49450		NAT10	Q9H0A0	Cytosolic translation	Ribosome biogenesis factor		Q15717	P68400
	Q14839		DIMT1	Q9UNQ2	Cytosolic translation	Ribosome biogenesis factor		Q15717	P61088
	Q8WYA6		RRP8	O43159	Cytosolic translation	Ribosome biogenesis factor		Q15717	P36873
	P08621		NSUN5	Q96P11	Cytosolic translation	Ribosome biogenesis factor		Q15717	P55209
	Q03164		DKC1	O60832	Cytosolic translation	Ribosome biogenesis factor		Q15717	P62318
	P05198		GAR1	Q9NY12	Cytosolic translation	Ribosome biogenesis factor		Q15717	O43684
	O00629		NHP2	Q9NX24	Cytosolic translation	Ribosome biogenesis factor		Q15717	Q07955
	P22087		NOP10	Q9NPE3	Cytosolic translation	Ribosome biogenesis factor		Q15717	P23246
	Q5VTR2		EIF2S1	P05198	Cytosolic translation	Translation initiation		Q15717	Q15233
	Q9UBU8		EIF2S2	P20042	Cytosolic translation	Translation initiation		Q15717	Q9NVJ2
	Q9Y4W2		EIF2S3	P41091	Cytosolic translation	Translation initiation		Q15717	P14866
	P36873		EIF2B4	Q9UI10	Cytosolic translation	Translation initiation		Q15717	Q05D32
	P08238		EIF3E	P60228	Cytosolic translation	Translation initiation		Q15717	O43395
	Q9BQG0		EIF3K	Q9UBQ5	Cytosolic translation	Translation initiation		Q15717	P62491
	Q13573		EIF4A1	P60842	Cytosolic translation	Translation initiation		Q15717	P19338
	Q8WYQ5		EIF1AX	P47813	Cytosolic translation	Translation initiation		Q15717	Q9UIJ7
	O43395		EIF1AY	O14602	Cytosolic translation	Translation initiation		Q15717	P62820
	Q9UMS4		EIF5B	O60841	Cytosolic translation	Translation initiation		Q15717	Q9H6Y2
	P11388		PABPC1	P11940	Cytosolic translation	Translation initiation		Q15717	P62140
	Q14498		PABPC1L	Q4VXU2	Cytosolic translation	Translation initiation		Q15717	Q15365
	O00567		PABPC3	Q9H361	Cytosolic translation	Translation initiation		Q15717	Q14839
	Q6PEY2		PABPC4	Q13310	Cytosolic translation	Translation initiation		Q15717	Q9Y6E2
	Q5S007		DHX29	Q7Z478	Cytosolic translation	Translation initiation		Q15717	Q5XG87
	P09429		DDX3X	O00571	Cytosolic translation	Translation initiation		Q15717	P52597
	Q16629		VCP	P55072	Cytosolic translation	Translation initiation		Q15717	Q8TBF4
	O43809		EIF2A	Q9BY44	Cytosolic translation	Translation initiation		Q15717	P27144
	P42677		BZW1	Q7L1Q6	Cytosolic translation	Translation initiation		P09651	Q9H0D6
	Q9Y276		BZW2	Q9Y6E2	Cytosolic translation	Translation initiation		P09651	Q15233
	P04844		EEF1A1	P68104	Cytosolic translation	Translation elongation		P09651	O43809
	P42766		EEF1A2	Q05639	Cytosolic translation	Translation elongation		P09651	P23246
	O75150		EEF1B2	P24534	Cytosolic translation	Translation elongation		P09651	Q16630
	Q15365		EEF1D	P29692	Cytosolic translation	Translation elongation		P09651	O75643
	Q15366		EEF1G	P26641	Cytosolic translation	Translation elongation		P09651	Q6P2Q9
	P61088		DARS1	P14868	Cytosolic translation	Translation elongation		P09651	O43172
	Q96MG7		FARSB	Q9NSD9	Cytosolic translation	Translation elongation		P09651	Q07955
	Q8WV22		GARS1	P41250	Cytosolic translation	Translation elongation		P09651	Q13247
	O60216		KARS1	Q15046	Cytosolic translation	Translation elongation		P09651	Q9UMS4
	P22314		MARS1	P56192	Cytosolic translation	Translation elongation		P09651	P62316
	P63208		RARS1	P54136	Cytosolic translation	Translation elongation		P09651	P62318
	Q9P2D1		TARS1	P26639	Cytosolic translation	Translation elongation		P09651	P52597
	Q8WXE1		TARS3	A2RTX5	Cytosolic translation	Translation elongation		P09651	O43143
	P55072		VARS1	P26640	Cytosolic translation	Translation elongation		P09651	Q9NR30
	Q6P1J9		YARS1	P54577	Cytosolic translation	Translation elongation		P09651	Q9BUQ8
	P12956		EEF1E1	O43324	Cytosolic translation	Translation elongation		P09651	Q08211
	Q13503		EEF2	P13639	Cytosolic translation	Translation elongation		P09651	P55265
	P60228		EIF5A2	Q9GZV4	Cytosolic translation	Translation elongation		P09651	P20700
	P25789		ETF1	P62495	Cytosolic translation	Translation termination		P09651	Q92621
	P28066		DENR	O43583	Cytosolic translation	Translation termination		P09651	Q09161
	P49721		MCTS1	Q9ULC4	Cytosolic translation	Translation termination		P09651	Q86V81
	P49720		UPF3A	Q9H1J1	Cytosolic translation	Translation termination		P09651	O15226
	P40306		UPF3B	Q9BZI7	Cytosolic translation	Translation termination		P09651	Q92878
	P61201		PELO	Q9BRX2	Cytosolic translation	Ribosome-associated QC		P09651	Q5BKZ1
	Q9GZS3		VCP	P55072	Cytosolic translation	Ribosome-associated QC		P09651	P12956
	Q9P2W1		GCN1	Q92616	Cytosolic translation	Ribosome-associated QC		P09651	P62937
	Q8IY57		DRG2	P55039	Cytosolic translation	Ribosome-associated QC		P09651	P13010
	Q06587		EDF1	O60869	Cytosolic translation	Ribosome-associated QC		P24928	Q5BKZ1
	Q14191		EIF2AK2	P19525	PN regulation	Translation regulator		P06748	O75607
	Q71U36		PSMA4	P25789	UPS	proteasome & associates		P06748	P0CG48
	Q92841		PSMA5	P28066	UPS	proteasome & associates		P06241	P21802
	P26368		PSMA7	O14818	UPS	proteasome & associates		P24928	P05114
	O75934		PSMB2	P49721	UPS	proteasome & associates		P24928	Q16531
	Q9Y266		PSMB3	P49720	UPS	proteasome & associates		Q14103	O60506
	Q9GZL7		PSMA8	Q8TAA3	UPS	proteasome & associates		P35637	Q9UQ80
	Q14137		PSMB10	P40306	UPS	proteasome & associates		P06748	Q9UQ80
	O00541		PSMC3	P17980	UPS	proteasome & associates		P24928	P26368
	Q13610		PSMD6	Q15008	UPS	proteasome & associates		P24928	Q9UMS4
	P20700		PSMD13	Q9UNM6	UPS	proteasome & associates		Q14974	P78406
	O43447		VCP	P55072	UPS	p97 and associates		P38432	Q13895
	Q8WWY3		UBC	P0CG48	UPS	ubiquitin and UBL proteins		P38432	Q6BCY4
	Q15029		RPS27A	P62979	UPS	ubiquitin and UBL proteins		P38432	O00505
	O75643		SUMO1	P63165	UPS	ubiquitin and UBL proteins		P38432	Q8IYF1
	Q14980		RING1	Q06587	UPS	ubiquitin and UBL proteins		P38432	Q15020
	P07437		UHRF1	Q96T88	UPS	ubiquitin and UBL proteins		P09651	Q16629
	P62304		UHRF2	Q96PU4	UPS	ubiquitin and UBL proteins		P06241	P06733
	P23258		A1S9T UBE1	P22314	UPS	E1 activating enzymes		P06241	Q00610
	Q96SB8		UBE2N	P61088	UPS	E2 conjugating enzymes		P06748	P04406
	Q9Y2K7		CUL3	Q13618	UPS	E3 ligase		P46777	P18124
	Q13838		CUL4B	Q13620	UPS	E3 ligase		P46777	P62266
	Q9Y2L1		CAND1	Q86VP6	UPS	E3 ligase		P46777	P61247
	Q9UKD2		CAND2	O75155	UPS	E3 ligase		P46777	P62701
	Q9NQT5		SKP1	P63208	UPS	E3 ligase		P46777	P62753
	P62701		DDB1	Q16531	UPS	E3 ligase		P46777	P08865
	Q9NQT4		KDM2A	Q9Y2K7	UPS	E3 ligase		P62750	P62829
	Q06265		ELOA	Q14241	UPS	E3 ligase		P62750	P83731
	P30050		DCAF13	Q9NV06	UPS	E3 ligase		P62750	P46776
	P62906		GRWD1	Q9BQ67	UPS	E3 ligase		P62750	P62899
	P46778		NLE1	Q9NVX2	UPS	E3 ligase		P62750	P39023
	P36578		PWP1	Q13610	UPS	E3 ligase		P46777	Q02878
	Q02878		RBBP4	Q09028	UPS	E3 ligase		P46777	P62424
	P62424		RBBP7	Q16576	UPS	E3 ligase		P62750	P18124
	P62280		WDR12	Q9GZL7	UPS	E3 ligase		P62750	P62917
	P26373		WDR61	Q9GZS3	UPS	E3 ligase		P46777	P62917
	P62249		TRIM41	Q8WV44	UPS	E3 ligase		P46777	P32969
	P18124		TRIM28	Q13263	UPS	E3 ligase		P46777	P62280
	P62753		RING1	Q06587	UPS	E3 ligase		P46777	P62277
	P78371		RNF20	Q5VTR2	UPS	E3 ligase		P62750	P62249
	P48643		RNF40	O75150	UPS	E3 ligase		P46777	P62249
	P50991		PRPF19	Q9UMS4	UPS	E3 ligase		P62750	P39019
	P50990		RBBP6	Q7Z6E9	UPS	E3 ligase		P46777	P39019
	P56192		NOSIP	Q9Y314	UPS	E3 ligase		P62750	P62266
	Q08211		UHRF1	Q96T88	UPS	E3 ligase		P46777	P62857
	P62917		UHRF2	Q96PU4	UPS	E3 ligase		P46777	P15880
	O43583		HLTF	Q14527	UPS	E3 ligase		P62750	P23396
	P50914		RNF213	Q63HN8	UPS	E3 ligase		P46777	P23396
	P61313		NSMCE1	Q8WV22	UPS	E3 ligase		P62750	P62701
	P18621		NSMCE3	Q96MG7	UPS	E3 ligase		P46777	P46782
	P84098		USP5	P45974	UPS	Ub and UBL demodifiers		P46777	P62081
	P83731		USP13	Q92995	UPS	Ub and UBL demodifiers		P46777	P62241
	P39023		USP39	Q53GS9	UPS	Ub and UBL demodifiers		P46777	P05387
	P27635		USP36	Q9P275	UPS	Ub and UBL demodifiers		P62750	P62241
	P46776		MINDY3	Q9H8M7	UPS	Ub and UBL demodifiers		P46777	P62847
	P62899		SENP3	Q9H4L4	UPS	Ub and UBL demodifiers		P62750	P62280
	P05387		COPS2	P61201	UPS	Ub and UBL demodifiers		P46777	P25398
	P62277		USP5	P45974	UPS	ubiquitin and UBL binding		P62750	P32969
	P25398		USP13	Q92995	UPS	ubiquitin and UBL binding		P62750	Q02878
	P62841		USP39	Q53GS9	UPS	ubiquitin and UBL binding		P46777	P08708
	P62263		CDK2	P24941	UPS	ubiquitin and UBL binding		P62750	P62753
	P39019		RFC1	P35251	UPS	ubiquitin and UBL binding		P62750	P62424
	P08708		FUS	P35637	UPS	ubiquitin and UBL binding		P62750	P15880
	P62266		TAF15	Q92804	UPS	ubiquitin and UBL binding		P46777	P62263
	P62851		EWSR1	Q01844	UPS	ubiquitin and UBL binding		P62750	P46782
	P62847		YAF2	Q8IY57	UPS	ubiquitin and UBL binding		P62750	P62851
	P15880		PRPF8	Q6P2Q9	UPS	ubiquitin and UBL binding		P62750	P62081
	P46782		TSFM	P43897	UPS	ubiquitin and UBL binding		P62750	P61247
	P62241		SPATS2L	Q9NUQ6	UPS	ubiquitin and UBL binding		P62750	P36578
	O43324		SAR1B	Q9Y6B6	Autophagy-Lysosome Pathway	Pre-initiation autophagy signaling		P46777	P62851
	P62081		ATP6V1G1	O75348	Autophagy-Lysosome Pathway	Pre-initiation autophagy signaling		P62750	P08865
	O60506		ATP6V1G2	O95670	Autophagy-Lysosome Pathway	Pre-initiation autophagy signaling		P62750	P62263
	Q9Y3U8		TRIM28	Q13263	Autophagy-Lysosome Pathway	Pre-initiation autophagy signaling		P62750	P62847
	P13639		ATM	Q13315	Autophagy-Lysosome Pathway	Pre-initiation autophagy signaling		P62750	P62277
	P46781		MAP2K1	Q02750	Autophagy-Lysosome Pathway	Pre-initiation autophagy signaling		P31943	O43390
	Q00839		CSNK1A1	P48729	Autophagy-Lysosome Pathway	Pre-initiation autophagy signaling		P31943	P38159
	Q9UHB9		CDK1	P06493	Autophagy-Lysosome Pathway	Pre-initiation autophagy signaling		P62750	P62857
	P62910		CCNB1	P14635	Autophagy-Lysosome Pathway	Pre-initiation autophagy signaling		P46777	P46781
	P62979		C9orf72	Q96LT7	Autophagy-Lysosome Pathway	Autophagophore initiation and elongation		P62750	P42766
	Q9Y2X3		CUL3	Q13618	Autophagy-Lysosome Pathway	Autophagophore initiation and elongation		P62750	Q9Y3U8
	O43143		RAB1A	P62820	Autophagy-Lysosome Pathway	Autophagophore initiation and elongation		P62750	P46781
	P52272		RAB1B	Q9H0U4	Autophagy-Lysosome Pathway	Autophagophore initiation and elongation		P62750	P47914
	Q9Y3B4		RAB2A	P61019	Autophagy-Lysosome Pathway	Autophagophore initiation and elongation		P46777	P62979
	P61927		CISD2	Q8N5K1	Autophagy-Lysosome Pathway	Autophagophore initiation and elongation		P62750	P62910
	Q8TAA3		HMGB1	P09429	Autophagy-Lysosome Pathway	Autophagophore initiation and elongation		P62750	P62979
	P68363		VCP	P55072	Autophagy-Lysosome Pathway	Autophagophore initiation and elongation		P22626	Q13243
	Q9NR30		SKP1	P63208	Autophagy-Lysosome Pathway	Autophagophore initiation and elongation		P31943	P26368
	P05141		PGK1	P00558	Autophagy-Lysosome Pathway	Autophagophore initiation and elongation		P26599	Q13243
	Q9BVP2		CUL4B	Q13620	Autophagy-Lysosome Pathway	Autophagophore initiation and elongation		P31943	P08621
	O76021		DDB1	Q16531	Autophagy-Lysosome Pathway	Autophagophore initiation and elongation		Q14103	O43390
	Q99848		USP13	Q92995	Autophagy-Lysosome Pathway	Autophagophore initiation and elongation		Q14103	P38159
	P38919		CSNK2A1	P68400	Autophagy-Lysosome Pathway	Autophagophore initiation and elongation		Q14103	P52597
	Q15269		CSNK2A2	P19784	Autophagy-Lysosome Pathway	Autophagophore initiation and elongation		P06748	P50914
	P60842		PICALM	Q13492	Autophagy-Lysosome Pathway	Autophagophore initiation and elongation		P06748	P62753
	P07237		SEC23A	Q15436	Autophagy-Lysosome Pathway	Autophagophore initiation and elongation		P09651	P62241
	P54652		SEC23B	Q15437	Autophagy-Lysosome Pathway	Autophagophore initiation and elongation		P06748	P83731
	Q13243		SAR1A	Q9NR31	Autophagy-Lysosome Pathway	Autophagophore initiation and elongation		P06748	Q02878
	P49411		SAR1B	Q9Y6B6	Autophagy-Lysosome Pathway	Autophagophore initiation and elongation		O00571	Q6P2Q9
	Q14978		CSNK1D	P48730	Autophagy-Lysosome Pathway	Autophagophore initiation and elongation		P09651	P61247
	Q9Y383		RAB11A	P62491	Autophagy-Lysosome Pathway	Autophagophore initiation and elongation		P09651	P62753
	Q92616		LRRK2	Q5S007	Autophagy-Lysosome Pathway	Autophagophore initiation and elongation		P06748	P62701
	Q9NW13		ATP5IF1	Q9UII2	Autophagy-Lysosome Pathway	Autophagy substrate selection		P09651	P08865
	P33778		SLC25A4	P12235	Autophagy-Lysosome Pathway	Autophagy substrate selection		Q13151	Q13243
	P35659		SLC25A5	P05141	Autophagy-Lysosome Pathway	Autophagy substrate selection		Q14103	P14866
	P06733		VDAC1	P21796	Autophagy-Lysosome Pathway	Autophagy substrate selection		P31943	P14866
	P62820		ATAD3A	Q9NVI7	Autophagy-Lysosome Pathway	Autophagy substrate selection		Q92499	P52272
	Q02218		VCP	P55072	Autophagy-Lysosome Pathway	Autophagy substrate selection		O00571	Q14498
	P62491		RAB7A	P51149	Autophagy-Lysosome Pathway	Autophagy substrate selection		P46777	Q71U36
	O43818		PHB2	Q99623	Autophagy-Lysosome Pathway	Autophagy substrate selection		P31943	Q12905
	Q9H0A0		TUFM	P49411	Autophagy-Lysosome Pathway	Autophagy substrate selection		O00571	Q13243
	Q9BYG3		LMNB1	P20700	Autophagy-Lysosome Pathway	Autophagy substrate selection		O14979	P52272
	P09001		USP36	Q9P275	Autophagy-Lysosome Pathway	Autophagy substrate selection		O00571	P26368
	Q9NU22		DDX5	P17844	Autophagy-Lysosome Pathway	Autophagy substrate selection		O14979	P08621
	P12235		NAP1L1	P55209	Autophagy-Lysosome Pathway	Autophagy substrate selection		O00571	O43390
	Q9H0U4		CSNK1D	P48730	Autophagy-Lysosome Pathway	Autophagosome closure maturation and lysosome fusion		O14979	P26368
	P04075		ARL8A	Q96BM9	Autophagy-Lysosome Pathway	Autophagosome closure maturation and lysosome fusion		O14979	O43390
	Q8TEX9		ARL8B	Q9NVJ2	Autophagy-Lysosome Pathway	Autophagosome closure maturation and lysosome fusion		Q92499	P62136
	Q9BVI4		SH3GLB1	Q9Y371	Autophagy-Lysosome Pathway	Autophagosome closure maturation and lysosome fusion		O14979	P52597
	P41250		RAB7A	P51149	Autophagy-Lysosome Pathway	Autophagosome closure maturation and lysosome fusion		P35637	Q15233
	P08865		LRRK1	Q38SD2	Autophagy-Lysosome Pathway	Autophagosome closure maturation and lysosome fusion		O14979	Q07955
	P34931		RAB8B	Q92930	Autophagy-Lysosome Pathway	Autophagosome closure maturation and lysosome fusion		P09651	P46782
	Q00325		RAB2A	P61019	Autophagy-Lysosome Pathway	Autophagosome closure maturation and lysosome fusion		P09651	P23396
	P07355		VCP	P55072	Autophagy-Lysosome Pathway	Autophagosome closure maturation and lysosome fusion		Q92499	P68104
	Q9NY12		LRRK2	Q5S007	Autophagy-Lysosome Pathway	Autophagosome closure maturation and lysosome fusion		O00571	O60506
	Q9NRX1		ATP6V1G1	O75348	Autophagy-Lysosome Pathway	Lysosomal catabolism		Q01844	Q13243
	P06576		ATP6V1G2	O95670	Autophagy-Lysosome Pathway	Lysosomal catabolism		Q14974	O00410
	P20290		LRRK2	Q5S007	Autophagy-Lysosome Pathway	Lysosomal catabolism		Q92499	Q52LJ0
	P25705		RAB7A	P51149	Autophagy-Lysosome Pathway	Autophagic lysosome reformation		P46777	Q5JTH9
	P11177		YWHAE	P62258	Autophagy-Lysosome Pathway	Autophagy gene expression		P22626	P62081
	Q07955		EIF2AK2	P19525	Autophagy-Lysosome Pathway	Autophagy gene expression		P31942	O43390
	Q96E11		EIF2S1	P05198	Autophagy-Lysosome Pathway	Autophagy gene expression		P31942	Q07955
	Q9Y3A4		FUS	P35637	Autophagy-Lysosome Pathway	Autophagy gene expression		P22626	P39019
	P20671		ELAVL1	Q15717	Autophagy-Lysosome Pathway	Autophagy gene expression		P45973	O75367
	Q6KC79		HSPA8	P11142	Autophagy-Lysosome Pathway	Chaperone directed autophagy		O14980	P55060
	Q16181		DNAJB1	P25685	Autophagy-Lysosome Pathway	Chaperone directed autophagy		P46777	Q15050
	P43897		EEF1A1	P68104	Autophagy-Lysosome Pathway	Chaperone directed autophagy		P24928	Q9Y230
	Q9BVJ6		EEF1A2	Q05639	Autophagy-Lysosome Pathway	Chaperone directed autophagy		Q92499	O43815
	Q5SSJ5		HSP90AA1	P07900	Autophagy-Lysosome Pathway	Chaperone directed autophagy		O14979	P14866
	Q15050		STIP1	P31948	Autophagy-Lysosome Pathway	Chaperone directed autophagy		P31942	P52597
	P31153							Q15717	Q13243
	P39656							P46777	P68363
	Q14204							P22626	P62979
	P07737							Q14103	P52815
	P82979							O14979	Q9Y3U8
	O15160							Q96PK6	Q02880
	Q8IY81							Q13151	P23396
	Q9HD33							Q96PK6	P09661
	P12236							Q96PK6	P46782
	P06702							Q14103	P62857
	P35579							Q92804	P12270
	O43175							Q96PK6	P35251
	P26639							Q96PK6	Q14683
	Q9H9Y6							P22626	Q99729
	P40222							Q15717	P62857
	Q15019							P51991	P62277
	P00558							Q96PK6	P11387
	P17661							Q96PK6	Q8N3U4
	P30044							Q96PK6	Q9UI30
	Q9NX24							Q96PK6	Q15050
	Q9Y6V7							Q96PK6	P06702
	P23284							P31943	Q9BWF3
	P09661							P31943	O00264
	Q15084							Q15717	P45880
	O95232							P98179	P52815
	P38159							Q15717	Q16795
	Q9Y5J7							Q92499	P05198
	P11586							P26599	P62081
	Q8IY37							P22626	P12270
	Q9Y4L1							P31942	Q12874
	Q13045							Q96PK6	O60264
	Q00610							Q96PK6	P62316
	P21912							Q96PK6	Q14498
	Q9BTT0							Q15717	P62841
	Q86XP3							Q92499	P12270
	O75396							O14979	P08559
	Q96D46							Q14011	P12270
	Q9NVA2							P26599	Q9Y3U8
	Q9Y3A5							P31942	P09012
	P52597							O00571	P12270
	Q9P2N5							Q96PK6	O00422
	P51553							Q15717	P13645
	Q9BZZ5							Q92499	Q99575
	Q14697							Q14011	P35269
	Q96QV6							P31942	Q04837
	P52815							Q96PK6	Q9Y5S9
	P27708							Q01844	Q16718
	Q16630							Q96PK6	P18754
	P51649							Q13151	O75934
	Q9BYD3							O14979	P62081
	P00387							Q13151	Q99729
	O43709							P22626	Q9Y5L4
	P26447							O14979	Q13492
	P09012							Q14011	O15160
	Q15436							Q92499	Q9BWF3
	P40227							Q13151	P62753
	P34896							P51991	P62857
	P31327							P46777	Q8IY81
	Q8N684							Q32P51	P62820
	Q9Y277							P22626	Q96FQ6
	Q8NC51							Q96PK6	Q07955
	Q9BWF3							O00571	P62280
	P40926							Q96PK6	Q08945
	Q15233							O14980	Q9H0D6
	Q969X6							Q13151	P08865
	Q9BY44							Q96PK6	O76021
	P26196							Q96PK6	Q8IY81
	Q14004							Q32P51	P50454
	Q13868							P26599	P62820
	Q04837							P38432	P35269
	Q7Z478							Q01844	Q92769
	O60869							O14980	P35232
	P09234							P45973	O00505
	P38646							P45973	O00629
	P35249							P45973	P61254
	P20042							P45973	O96019
	Q9NTK5							P45973	Q16576
	Q96T60							P45973	Q53HL2
	Q13435							P45973	Q9NQS7
	Q01081							P06748	Q16630
	Q9Y2W2							O00571	P60228
	Q07666							O00571	Q9UBQ5
	Q96GD4							Q15717	P61978
	Q02750							Q13151	P26368
	Q7KZF4							Q13151	Q07955
	Q96TA2							Q13151	P17844
	O75937							Q13151	P61978
	Q4G0J3							Q13151	P52597
	P08263							O43670	O43684
	O43684							O43670	P52272
	P32780							Q14011	P61978
	Q9Y696							Q14011	Q07666
	Q9UDY4							Q14103	P09234
	O96008							Q14103	P26368
	Q5RKV6							Q14103	P07910
	Q9Y333							Q14103	Q00839
	Q15024							Q14103	P61978
	Q96B26							P31942	Q92841
	Q01780							P31942	P17844
	Q9H0D6							P31942	Q00839
	P13984							P31942	Q9BWF3
	Q00526							P26599	Q99729
	P31152							P06748	P19525
	Q92547							O14980	P55265
	Q9UNQ2							P24928	P32780
	P55039							P24928	P49736
	P00338							Q15717	P55072
	Q92747							P06748	P07900
	P34897							P06748	Q9BQE3
	Q9UI30							P06748	P08238
	P61923							P06748	Q13509
	O75817							P06748	Q00610
	Q6P2E9							P06748	P55072
	P54136							P06748	P52815
	P52209							P06748	P11021
	P62269							P06748	P68104
	P37108							P06748	P07355
	P59998							P06748	P53618
	Q9UNX3							P06748	Q00325
	P04350							P06748	P25398
	P17066							P06748	P24534
	Q9NSD9							P06748	P26641
	Q8NE71							P06748	P06733
	Q9Y224							P06748	P29692
	Q9Y3I0							P06748	P04792
	O60518							P06748	Q14315
	P53396							P06748	P36873
	P68371							P06748	P25705
	O75607							P06748	P78371
	Q9Y606							P06748	P60228
	P32119							P06748	P62316
	P78345							P06748	Q9BQ67
	Q14315							P06748	P12270
	P09104							P06748	P05141
	P05783							P06748	P46782
	P61254							P06748	P60842
	P09622							P06748	P49411
	Q13247							P06748	O43809
	P78347							P06748	P14618
	P46779							P06748	O60518
	P68366							P06748	P62258
	P54577							P06748	O00410
	P61158							P06748	Q15365
	O15144							P06748	P05198
	Q99961							P06748	Q09028
	P14618							P06748	P31689
	Q7LBC6							P06748	P62857
	O76003							P06748	P13639
	P19388							P06748	O43143
	Q13885							P06748	P31949
	P14866							P06748	P34932
	P78563							P06748	P19388
	Q9BZE4							P06748	Q13263
	Q99575							P06748	P27635
	Q969S3							P06748	Q15181
	Q9NZM5							Q14103	P17096
	Q2NL82							O14979	P17096
	Q9BV73							P09651	P17096
	Q14241							P26599	P17096
	P52434							P06748	P17096
	P62875							Q01844	Q15233
	Q9NY65							P35637	P38159
	Q15437							P52292	P05783
	Q8NEJ9							P52292	P05787
	Q9UHA3							P52292	Q15020
	Q9NPE3							P35637	O75525
	Q8WTP8							Q14103	P08865
	Q8IWS0							Q14103	P60709
	Q8NI36							Q14103	Q9NPD3
	Q53HL2							Q14103	P13639
	Q9Y6E2							Q14103	P07237
	O00743							Q14103	Q02750
	Q66PJ3							Q14103	Q9NR12
	Q9HAV7							Q14103	P31930
	Q9BY77							Q92499	Q8NE71
	O95478							P52292	P53396
	Q9BUQ8							Q92499	Q9Y224
	Q14562							Q92499	Q9Y3I0
	Q96CX3							Q13151	Q08211
	Q02297							Q92499	Q9UBQ5
	Q9H2U2							Q14103	Q9UBQ5
	O00628							O14980	P61978
	P13804							Q92499	Q00839
	Q9BQ04							P35637	Q00839
	Q9H8M7							P62750	Q00839
	P29508							P52292	P08238
	Q9BV38							Q92499	Q12905
	Q9BVA1							P52292	O00629
	O96019							Q92499	P05783
	P09110							P26599	P08865
	Q6ZUT1							P22626	P49959
	Q9BUL9							Q92499	O75340
	Q96GM5							Q92499	O15160
	Q8TDI0							P22626	P25789
	Q9H501							P22626	P28066
	Q13601							Q13151	Q9UNM6
	Q9BSC4							Q92499	P35250
	Q12788							Q92499	P35249
	P54819							P62750	P84098
	P08574							Q92499	Q9UNX3
	Q16795							Q14103	P25398
	O00217							O00571	P62266
	P61019							P62750	P42677
	Q9Y4W6							O00571	P15880
	Q92526							O00571	P23396
	Q9NVP1							O00571	P62081
	Q9NY61							O00571	P46781
	Q5JTH9							O00571	Q7KZF4
	Q8N3U4							P62750	Q7KZF4
	P13929							P62750	O60506
	P29401							O14980	P07437
	Q9NZN4							O14980	P49411
	P53675							Q14103	P19338
	P50213							P35637	P55072
	P09972							P35637	P23246
	P45880							P35637	P07737
	Q9NVI7							P35637	P00558
	Q13310							P35637	P06733
	P42285							P35637	O43175
	Q96GQ7							P35637	P00338
	Q9H0S4							P35637	P04406
	Q15397							P35637	P14618
	O75691							P35637	P11586
	O00299							P35637	P04075
	O00148							P35637	P06744
	Q9H223							P35637	P29401
	P00403							P35637	Q86XP3
	Q9BQ39							P35637	O60506
	Q9Y3B9							P35637	Q8NC51
	Q9UJA5							P35637	P12004
	O00566							P35637	P35232
	O76094							P35637	P32969
	Q9H8H2							P35637	P46781
	O95757							P35637	P09622
	P63261							P35637	P00505
	Q00266							P35637	P25705
	P53999							P35637	P09211
	Q9UI10							P35637	Q00325
	Q5T9A4							P35637	P51149
	Q8TCS8							P35637	P0CG48
	P49207							P35637	P22314
	Q9Y3B2							P35637	P07437
	Q99547							P35637	Q71U36
	A2RTX5							P35637	P60709
	Q6JQN1							P35637	P52597
	O60841							P35637	O43143
	Q9Y221							P35637	Q16630
	Q9NXF1							P35637	Q12874
	Q9UNX4							P35637	P61978
	P26583							P35637	P14866
	Q6STE5							P35637	P46782
	Q01469							P35637	P62241
	P49773							P35637	P30050
	O75953							P35637	P04844
	Q96KR1							P35637	P68104
	Q9NQZ2							P35637	P13639
	Q9Y2R4							P35637	P26641
	Q9H7B2							P35637	P07900
	Q9P258							P35637	P48643
	Q8N9T8							P35637	P40227
	Q9Y5J1							P35637	P08238
	Q9NVX2							P35637	P78371
	Q86V81							P35637	P50991
	Q00403							P35637	P11021
	Q15061							P35637	Q99832
	P17812							P35637	P50990
	Q9H361							P35637	P11142
	Q9NVN8							P35637	P30101
	P60891							P35637	P62937
	P48730							P35637	Q04837
	Q9BQ67							P35637	P06576
	Q9Y3T9							P35637	P38646
	Q03701							P35637	P49411
	Q8TDN6							P35637	P10809
	Q8WTT2							P35637	P40926
	O15212							P35637	Q06830
	Q9UJZ1							P35637	P68363
	Q15907							P35637	P02545
	O75439							P35637	P55209
	Q96P11							P35637	P62316
	Q7L014							P35637	Q86XI2
	P61026							P35637	Q09028
	P46013							P35637	O43809
	Q12874							P35637	Q9Y224
	Q13206							P35637	P17844
	P42696							P35637	P50914
	Q9P2R7							P35637	P62263
	P08559							P35637	P62913
	Q15477							P35637	P36578
	Q9H9Y2							P35637	P60842
	Q8NHQ9							P35637	Q15366
	Q9UIJ7							P35637	P31153
	Q9NRX2							P35637	P04181
	P41091							P35637	Q9Y276
	Q9H6R4							P35637	P05141
	O14802							P35637	P55060
	Q96EU6							P35637	P62826
	Q14692							P35637	Q9Y3I0
	Q9BRU9							P24928	Q14241
	Q6RFH5							Q14011	P09012
	O75340							Q14011	Q5VWX1
	P11908							P06241	Q9Y2W2
	P30837							P52292	P40692
	O15347							P06748	Q86SE8
	Q15181							P98179	P09012
	Q02880							P98179	P38159
	Q9NV06							P98179	Q5VWX1
	Q9ULX3							P45973	P19338
	Q9Y4C8							P06748	Q9UNX3
	Q96RP9							P06748	Q9Y221
	Q10567							P06748	P36578
	Q16836							P06748	Q9H9Y2
	P42695							P06748	Q6PK04
	O43615							P06748	Q1ED39
	P22455							P06748	Q9NW13
	Q9BQE3							P06748	P62424
	O00444							P06748	Q99575
	Q9NVI1							P06748	Q9GZR7
	Q9NQW6							P06748	Q8IY81
	Q14008							P06748	Q15050
	Q9NXV6							P06748	P39023
	Q86U38							P06748	Q9NY93
	O75431							P06748	Q96GQ7
	P62937							P06748	Q9BXY0
	Q9NVH1							P06748	Q03701
	Q99661							P06748	O76021
	Q05D32							P06748	Q5SSJ5
	Q9NUQ6							P06748	Q9GZR2
	Q9NR12							P06748	Q9H8H2
	Q9UQE7							P06748	Q9BQG0
	Q8NDF8							P06748	Q9Y3C1
	P18887							P06748	Q6NW34
	P60468							P06748	O43159
	O00746							P06748	Q8NDF8
	O75489							P06748	Q9UHA3
	Q13428							P06748	Q9BZE4
	Q68CQ4							P06748	Q15397
	Q6NW34							P06748	P46087
	Q8NDD1							P06748	O15381
	Q9H8W3							P06748	Q9NZM5
	Q5T280							P06748	O60287
	P56180							P06748	Q9NXF1
	O75319							P06748	P62241
	Q9NR31							P06748	Q8WTT2
	O14602							P06748	Q8TDN6
	Q8WUD1							P06748	Q8TDD1
	Q9UMY1							P06748	Q9NX58
	O15213							P06748	Q13610
	Q5SY16							P06748	P42696
	P07205							P06748	Q9NWT1
	Q9BXY0							P06748	Q2TB10
	O43159							P06748	Q6DKI1
	Q8TBF4							P06748	Q9H7B2
	Q9NP64							P06748	Q8IZL8
	Q9UJV9							P06748	Q9Y3T9
	P10412							P06748	O75818
	Q8WVV9							P06748	P16104
	O15195							P06748	Q9NQ55
	Q86SE8							P06748	Q9NVU7
	Q9H6Y2							P06748	P78345
	Q9NQ55							P06748	Q9BUL9
	Q9P031							P06748	Q68D10
	Q1ED39							P06748	Q8N5L8
	Q9NRH3							P06748	O75817
	Q6XPS3							O14979	Q13310
	Q96LW9							O14979	Q9NXV6
	Q9H0U9							P09651	P61254
	Q9NVA1							P09651	P62979
	Q9Y2I2							P09651	Q14690
	Q01814							P09651	P62081
	Q9NRW1							P09651	P09001
	Q9Y3C1							P09651	Q14684
	O60293							P09651	P62841
	P35080							P09651	Q9H2U1
	Q9UBQ5							P09651	Q9HD33
	P06744							P09651	O75319
	P48735							P09651	Q5QJE6
	O75390							P09651	P60709
	Q9C086							P09651	O60218
	P36957							P09651	P04075
	P18858							P09651	P07355
	P11362							P09651	P25705
	Q63HN8							P09651	P06576
	P17480							P09651	Q9Y224
	Q04695							P09651	Q9Y3I0
	P0C0S5							P09651	Q9NXV6
	O60870							P09651	Q00610
	O43623							P09651	P26196
	Q99986							P09651	Q9UNQ2
	P61764							P09651	P68104
	P53597							P09651	P26641
	P04181							P09651	P13639
	P19404							P09651	P38919
	P36776							P09651	P06733
	Q92759							P09651	Q52LJ0
	P10515							P09651	P04406
	P51659							P09651	P06396
	P20020							P09651	P09211
	P43378							P09651	P78347
	Q13087							P09651	Q92522
	Q9H4Y5							P09651	P10412
	Q9NW75							P09651	Q00839
	Q8WV44							P09651	P11021
	O15226							P09651	P11142
	Q99963							P09651	P04792
	Q15149							P09651	P10809
	O60218							P09651	P04264
	P16401							P09651	P13645
	P58876							P09651	Q04695
	Q5QJE6							P09651	P05455
	Q99880							P09651	P00338
	Q9H6F5							P09651	P02545
	P00451							P09651	P82914
	P17096							P09651	P35579
	Q8WVM7							P09651	P19338
	Q29RF7							P09651	Q96P11
	P47985							P09651	P07237
	O95453							P09651	Q15366
	Q92540							P09651	P07737
	Q9UHC1							P09651	P00558
	Q9BX68							P09651	Q99623
	Q16740							P09651	Q13492
	P59910							P09651	P14618
	P0C0S8							P09651	Q9NRX1
	Q9GZR2							P09651	Q9BY77
	Q8N136							P09651	Q06830
	Q92522							P09651	Q8WWY3
	Q5H9F3							P26599	P25705
	Q6DKI1							P26599	P06576
	Q9Y2P8							P26599	P36542
	Q9H6W3							O14980	P27708
	P05114							Q14974	P55060
	Q9BU76							P35637	Q92841
	Q9P1U0							P51991	Q92841
	Q9BYC9							P26599	Q92841
	Q9UIG0							P46777	Q9GZR7
	O15446							Q8WXF1	Q9UDY4
	O75694							P46777	P68104
	Q9GZS1							P46777	P56537
	P62318							Q14974	Q13868
	Q9ULW3							P24928	P29084
	Q96MF4							P51991	Q99729
	Q9BRT6							Q14103	Q99729
	P82914							P31943	Q99729
	Q75WM6							Q32P51	P52597
	Q9BQ75							P22626	P52597
	Q14690							P51991	P52597
	Q96FI4							P26599	P11021
	Q14088							P31942	P04792
	Q96NC0							P26599	P04792
	Q6PK04							Q14974	Q8TEX9
	Q9BTM1							P52292	O00505
	Q9P299							O14980	Q00266
	Q9BY42							O14980	P31153
	Q6FI13							Q14974	P19338
	O95670							P46777	O95478
	Q15005							P46777	P11940
	Q3ZCM7							P46777	Q13310
	O15247							Q14103	Q15365
	Q96BM9							P26599	Q15365
	Q9H0N0							P31943	O75340
	P16234							P31942	O75340
	O60641							P26599	P08559
	Q8N5L8							P26599	P11177
	Q5TAP6							P22626	P00558
	Q8TDD1							P51991	P00558
	P49916							Q14103	P00558
	O94805							P51991	Q99623
	Q9ULD0							Q92499	Q13492
	P09619							Q01844	Q13492
	Q9H4A4							P35637	Q13492
	Q5C9Z4							P46777	Q13610
	Q5UE93							P51991	P61026
	O15381							P26599	P61019
	O14925							P51991	P51149
	Q9BUF5							Q14974	O60518
	Q9Y324							P62750	P62906
	Q13232							P46777	P62906
	Q6P587							P62750	P30050
	P27144							P46777	P30050
	Q9UHP7							P46777	P26373
	Q8NE22							P46777	P50914
	Q8NEF9							P46777	P61313
	Q99729							P62750	P18621
	Q8N567							P46777	P18621
	Q9NSI2							P46777	P46776
	O75348							P46777	P46779
	Q9UNZ5							P46777	P62899
	Q9BRJ6							P46777	P42766
	Q7Z460							P62750	P18077
	O75122							P46777	Q9Y3U8
	Q9BW60							P46777	P36578
	Q14320							P62750	P25398
	P07305							P62750	P62841
	Q9H8H0							P62750	P62269
	P51153							P46777	P62269
	P56182							P46777	P42677
	Q9Y6B6							O75683	Q15050
	Q7Z2T5							P26599	Q9NR31
	Q8IWA0							P22626	P50454
	Q5BKZ1							Q15717	P31948
	Q9Y5J9							O14979	P31948
	Q92621							P31942	P31948
	Q9H583							P26599	Q9UJZ1
	P13995							P35637	P26639
	P31949							P26599	Q9Y5L4
	Q9NYV6							P26599	P49411
	P20340							P51991	P61088
	P12259							Q8WXF1	Q9GZL7
	P35250							P24928	P24941
	Q9H6R0							P24928	P50613
	Q9UHQ9							P38432	Q99986
	Q99879							Q01844	Q08211
	O75525							Q01844	P07355
	Q9BTT4							Q01844	P32119
	O60282							Q01844	P06702
	P35269							Q01844	Q92841
	Q16718							Q01844	P09874
	P78346							Q01844	P29508
	Q9Y314							Q01844	Q71UI9
	Q9BRJ7							Q01844	Q01081
	Q9H2U1							Q01844	Q9UHA3
	Q71UI9							Q01844	P13010
	P29803							Q01844	A0FGR9
	Q52LJ0							Q01844	P47914
	Q92925							Q01844	Q15436
	P04264							Q01844	P62424
	P13645							Q01844	P62979
	Q6UB35							Q01844	P78347
	P55265							Q01844	Q9Y265
	Q9GZV4							Q01844	Q9Y5S9
	Q99878							Q01844	P62917
	Q9BSJ8							Q01844	P04406
	Q9NTJ3							Q01844	Q99729
	P23921							Q01844	P26368
	Q14966							Q01844	P05455
	Q14331							Q01844	P09429
	P21108							Q01844	Q9GZV4
	Q13888							Q01844	Q8NDD1
	Q99962							Q01844	P63165
	O15143							Q01844	O15212
	Q86SE5							Q01844	P24534
	Q9H5V9							Q01844	Q07955
	P47813							Q01844	Q53HL2
	O00186							Q01844	Q9BZZ5
	Q5UIP0							Q01844	P25789
	P09327							Q01844	Q9Y2W2
	P07333							Q01844	Q9NTK5
	Q8N568							Q01844	Q16629
	Q06418							Q01844	P21796
	A1L3X0							Q01844	Q12905
	Q14146							Q01844	P14618
	Q8WYP5							Q01844	Q9HB71
	Q8N5K1							Q01844	P30050
	Q8NB16							Q01844	P17480
	Q969M1							Q01844	Q9NSI2
	Q13505							Q01844	Q9BU76
	Q8TEM1							Q01844	P09972
	Q9NTM9							Q01844	Q9NQS7
	Q9H4M9							Q01844	Q9Y5B9
	Q9NVU7							Q01844	P61604
	Q9NWT1							Q01844	Q8WYA6
	Q8IZU0							Q01844	O15347
	Q9H898							Q01844	P08865
	Q9NYH9							Q01844	P62304
	Q5BKY9							Q01844	Q9BQ67
	Q8TAA5							Q01844	O60869
	P78316							Q01844	P00558
	O60287							Q01844	O75940
	Q76FK4							Q01844	Q03164
	Q96FK6							Q01844	P12004
	Q8IUF8							Q01844	Q86V81
	Q8IUE6							Q01844	O75150
	Q68D10							Q01844	Q9UJZ1
	Q9H2Y7							Q01844	Q8WYQ5
	Q96E39							Q01844	Q07666
	Q9BXS6							Q01844	Q16531
	Q9H9L3							Q01844	Q7Z6E9
	P14550							Q01844	Q13247
	P15121							Q01844	P05198
	C9JRZ8							Q01844	P39019
	Q16720							Q01844	Q99961
	Q9NXZ2							Q01844	P07237
	P18074							Q01844	P27797
	P30613							Q01844	Q15084
	O95347							Q01844	Q6KC79
	O95707							Q01844	Q8TEM1
	Q9BRL6							Q01844	P05387
	A0FGR8							Q01844	Q5H9F3
	Q9HAF1							Q01844	P35249
	Q96C57							Q01844	O76003
	Q9BQE6							Q01844	Q9BTT0
	Q969P6							Q01844	Q9Y4L1
	Q8N8A6							Q01844	O75607
	Q5T2N8							Q01844	P82979
	O60814							Q01844	P31948
	Q93077							Q01844	Q8IZL8
	Q7L7L0							Q01844	O00299
	P47895							Q01844	O75937
	Q8N0T1							Q01844	Q14320
	Q5HYI7							Q01844	P62937
	Q2TB10							Q01844	O43583
	Q9H903							Q01844	P13984
	Q6MZM0							Q01844	O60828
	P07199							Q01844	P09012
	O75155							Q01844	Q9Y3B9
	Q9Y536							Q01844	P62851
	Q86XI2							Q01844	P25685
	O43837							Q01844	P49773
	P08729							Q01844	P23284
	P21802							O14980	P14635
	Q4VXU2							O14980	Q9NR12
	Q96C01							O14980	Q9BZI7
	O14617							O14980	Q9Y3T9
	Q6NVY1							O14980	Q13895
	O95336							O14980	Q9ULX3
	P00450							O14980	Q15436
	Q9NWH9							O14980	P20042
	Q9NRF8							O14980	Q16181
	Q15833							O14980	P83731
	Q86WX3							O14980	Q15437
	Q99584							O14980	P26196
	Q9HAU8							O14980	Q9UI10
	Q13308							O14980	Q09161
	P55145							O14980	O76094
	Q15652							O14980	Q13428
	O75818							O14980	P55039
	Q8N4T8							O14980	P17844
	O15173							O14980	Q6P1J9
	Q5TCX8							O14980	Q8NE71
	Q96K17							O14980	Q9Y4W2
	O96005							O14980	Q9UHB9
	P23634							O14980	Q14978
	A6NHR9							O14980	P07910
	Q9Y3A2							O14980	Q15019
	P57721							O14980	P60228
	O95059							O14980	O60841
	Q9Y4C1							O14980	P05198
	Q9NRF9							O14980	O14617
	Q12840							O14980	O75122
	P43304							O14980	P35269
	Q9Y6U3							O14980	P55209
	Q96CW9							O14980	P53618
	Q8IYF1							O14980	O43583
	Q3B726							O14980	P41091
	Q5XG87							O14980	P48729
	Q6BCY4							O14980	O60832
	Q96FQ6							O14980	P15880
	Q9NQS7							O14980	P63010
	A0FGR9							O14980	P53621
	P10721							O14980	P61158
	P00746							O14980	Q10567
								O14980	P09132
								O14980	Q92747
								O14980	P08708
								O14980	Q9NX24
								O14980	Q6P2E9
								O14980	O43684
								O14980	P19388
								O14980	Q96D46
								O14980	O75340
								O14980	P13984
								O14980	Q16630
								O14980	Q9ULC4
								O14980	Q8WWY3
								O14980	Q9NRF8
								O14980	P61247
								O14980	P23396
								O14980	P61923
								O14980	O00743
								O14980	P62081
								O14980	Q9H6Y2
								O14980	P09661
								O14980	P46781
								O14980	P62249
								O14980	Q9Y265
								O14980	P62269
								O14980	P62241
								O14980	O15145
								O14980	P68400
								O14980	P62701
								O14980	P62266
								O14980	P59998
								O14980	Q3ZCM7
								O14980	P62280
								O14980	P42285
								O14980	P62495
								O14980	Q13492
								O14980	P08670
								O14980	Q06587
								O14980	Q13310
								O14980	Q7LBC6
								O14980	P11940
								O14980	Q9Y3I0
								O14980	Q7Z460
								O14980	P23258
								O14980	P68366
								O14980	Q9Y230
								O14980	Q66PJ3
								O14980	P68371
								O14980	P04350
								O14980	P62277
								O14980	Q13509
								O14980	Q08945
								O14980	P09012
								O14980	O15144
								O14980	Q9BRX2
								O14980	Q9GZS3
								O14980	P62851
								O14980	P08865
								O14980	P19784
								O14980	P68363
								O14980	O43172
								O14980	O15143
								O14980	P62263
								O14980	O43175
								O14980	P46782
								O14980	Q9BQ67
								O14980	P62424
								O14980	P52272
								O14980	P35659
								O14980	Q86V81
								O14980	P62753
								O14980	Q92841
								O14980	P48730
								O14980	P46779
								O14980	P62917
								O14980	Q96FK6
								O14980	Q9NSI2
								O14980	Q9NVH1
								O14980	Q02878
								O14980	P36578
								O14980	P62906
								O14980	P18074
								O14980	Q07955
								O14980	Q9NXV6
								O14980	Q15269
								O14980	Q15061
								O14980	Q9NRX1
								O14980	Q9NW75
								O14980	Q969X6
								O14980	Q13888
								O14980	Q6RFH5
								O14980	Q13247
								O14980	Q92540
								O14980	Q52LJ0
								O14980	Q5SY16
								O14980	Q9NY61
								O14980	P46778
								O14980	Q9BWF3
								O14980	Q16629
								O14980	Q9Y2P8
								O14980	P08621
								O14980	Q96GD4
								O14980	Q9Y2X3
								O14980	Q15233
								O14980	Q9Y5J1
								O14980	Q13243
								O14980	O00186
								O14980	Q4VXU2
								O14980	P22087
								O14980	Q5SSJ5
								O14980	Q9NQT4
								O14980	Q9H0S4
								O14980	Q9H1J1
								O14980	Q9BVJ6
								O14980	O43660
								O14980	Q96C57
								O14980	Q9NY93
								O14980	Q9NYH9
								O14980	Q02543
								P09651	P78563
								P06748	Q13895
								Q14103	O60832
								P06748	P47813
								P06748	P22087
								Q14974	P62495
								Q14103	P13804
								P09651	P35269
								P06748	P16401
								Q14103	P51659
								Q14103	P17066
								Q14103	P56537
								Q14974	O00505
								Q14974	O00629
								P06748	P08865
								P06748	P46013
								P06748	P62906
								P06748	Q01780
								Q14103	Q9BWF3
								P06748	P18124
								P06748	P62917
								P06748	P32969
								P06748	P62913
								P06748	P26373
								P06748	P61313
								P06748	P18621
								P06748	Q02543
								P06748	P84098
								P06748	P46778
								P06748	P35268
								P06748	P46776
								P06748	P47914
								P06748	P62910
								P06748	P61927
								P06748	P15880
								P06748	P23396
								P06748	P61247
								P06748	P46781
								P06748	P62280
								P06748	P62277
								P06748	P62263
								P06748	P62841
								P06748	P62249
								P06748	P08708
								P06748	P62269
								P06748	P39019
								P06748	P62266
								P06748	P62847
								P06748	P62851
								P06748	P42677
								Q14103	Q13247
								P06748	Q15477
								P06748	O76094
								Q14974	P63165
								P06748	O60264
								P06748	Q13310
								Q14974	O75694
								Q14103	Q9Y5S9
								Q14103	O00422
								Q14103	Q13509
								P06748	Q92979
								Q14103	O43447
								P06748	O00567
								P09651	Q07666
								P06748	Q9Y5B9
								P06748	P42766
								P06748	Q14690
								Q14974	Q92621
								P06748	Q5JTH9
								Q14974	Q8TEM1
								P06748	Q9Y3U8
								P06748	Q6UB35
								P06748	Q8WYP5
								P06748	Q8NC51
								P06748	Q9BVP2
								P06748	Q7KZF4
								P09651	Q14966
								P06748	Q9ULX3
								P06748	Q9H0S4
								Q14974	Q9BXS6
								P06748	Q9Y3I0
								P06748	Q9UI30
								P06748	Q7Z478
								Q14103	Q96BK5
								P06748	Q9H0A0
								P06748	Q2NL82
								P06748	O15226
								P06748	Q9P287
								P06748	Q9NRX1
								P06748	Q9BV38
								P06748	Q9H6R4
								P06748	Q9BQ39
								P06748	Q9H6F5
								P06748	Q969S3
								P06748	Q71UI9
								P06748	O43709
								Q14103	Q8N8A6
								P45973	Q14684
								P06748	Q9UDY4
								P24928	Q9H0D6
								P52292	Q99623
								O43670	Q92598
								O43670	P06702
								P24928	P55072
								P06241	P08238
								P06748	Q8N8A6
								P98179	P62258
								P98179	P50991
								P98179	Q12906
								P98179	Q6RFH5
								P98179	Q12905
								P98179	Q01469
								P98179	Q86SE5
								P98179	Q9Y5S9
								Q92499	Q13547
								O43670	Q7KZF4
								O43670	O60841
								O43670	P06744
								O43670	P48735
								O43670	P30101
								O43670	P61088
								P06748	P62829
								P06748	P62081
								P06748	P33778
								P06748	Q96QV6
								P06748	Q13185
								P45973	Q13620
								P45973	Q92769
								P45973	P78371
								P45973	Q99832
								Q96PK6	Q92841
								Q96LT7	Q92930
								Q96LT7	Q14088
								Q96LT7	P20340
								Q96PK6	P61978
								P46777	Q9BQG0
								P46777	Q07955
								P35637	Q05D32
								P26599	P21802
								P35637	P51532
								P35637	Q96GM5
								P06241	P09619
								Q01844	P51532
								Q92804	P51532
								P06241	P10721
								P24928	Q13618
								Q92499	Q5UIP0
								Q14103	Q9Y277
								P24928	Q96T60
								P24928	P49916
								P35637	P08621
								P35637	P09012
								P35637	Q07955
								P35637	P14678
								P35637	P09234
								P35637	P62318
								Q01844	P17844
								Q01844	P08621
								Q01844	P14678
								Q01844	P62316
								Q01844	P62318
								Q92804	P08621
								Q92804	P09012
								Q92804	Q07955
								Q92804	P14678
								Q92804	P09234
								Q92804	P62316
								Q92804	P62318
								P35637	Q13263
								P35637	O43390
								P35637	Q12905
								P35637	Q08211
								P35637	P11940
								P35637	Q16629
								P35637	P52272
								P35637	Q13310
								P35637	Q15029
								P35637	P42285
								P35637	Q13435
								P35637	P16403
								P35637	Q14980
								P35637	Q96KR1
								P35637	Q6P1J9
								P35637	Q9BUQ8
								P35637	Q9NWH9
								P35637	Q4G0J3
								P35637	O75643
								P35637	P07910
								P35637	P36873
								P35637	Q9NR30
								P35637	Q99729
								P35637	Q9H0D6
								P35637	Q99848
								P35637	Q14498
								P35637	Q13243
								P35637	P50750
								P35637	P38919
								P35637	Q9BVP2
								P35637	Q5SSJ5
								P35637	Q09161
								P35637	Q9UMS4
								P35637	O43818
								P35637	Q01780
								P35637	P04792
								P35637	Q07666
								P35637	O43660
								P35637	Q13247
								P35637	Q5BKZ1
								P35637	P55265
								Q01844	P38159
								Q01844	P52272
								Q01844	P14866
								Q01844	Q14980
								Q01844	Q96KR1
								Q01844	O75643
								Q01844	Q5BKZ1
								Q01844	P61978
								Q01844	P11142
								Q01844	P00505
								Q01844	Q12906
								Q01844	Q14966
								Q01844	P52597
								Q01844	O43390
								Q01844	P55072
								Q01844	P27708
								Q01844	Q9BUQ8
								Q01844	Q13435
								Q92804	O75643
								Q92804	P11940
								Q92804	P62304
								Q92804	O43390
								Q92804	Q08211
								Q92804	P14866
								Q92804	P11142
								Q92804	P78347
								Q92804	Q14980
								Q92804	Q00839
								Q92804	O43143
								Q92804	Q15029
								Q92804	Q13435
								Q92804	Q86XP3
								Q92804	Q9BUQ8
								Q92804	O60506
								Q92804	P23246
								Q92804	Q92841
								Q92804	P17844
								Q92804	Q7L014
								Q92804	P04792
								Q92804	Q13310
								Q92804	Q5BKZ1
								Q92804	P42285
								Q92804	Q16629
								Q92804	Q09161
								Q92804	Q9UMS4
								Q92804	Q9NWH9
								Q92804	P11021
								Q92804	Q12905
								Q92804	P50750
								Q92804	Q12906
								Q92804	P09661
								Q92804	Q15233
								Q92804	P32119
								Q92804	Q14498
								Q92804	Q12874
								Q92804	P06733
								Q92804	P52272
								Q92804	P26368
								Q92804	P61978
								Q92804	O00422
								Q92804	P07910
								Q92804	Q4G0J3
								Q92804	Q9Y265
								Q92804	P05141
								Q92804	Q99729
								Q92804	Q99623
								Q92804	Q13247
								Q92804	Q13263
								P24928	Q08211
								P24928	Q92841
								P24928	P08621
								P24928	P09012
								P24928	P14678
								P24928	P09234
								P24928	P62316
								P24928	P62318
								Q15717	P29508
								P98179	O75525
								P98179	P61978
								P98179	Q15365
								P38432	Q6ZUT1
								Q8WXF1	O43809
								Q96LT7	O75817
								O75683	Q8IZU0
								P31943	O15160
								P52292	Q9UBU8
								Q14103	P52272
								Q14103	Q02539
								Q14103	P16403
								Q14103	P10412
								Q14103	P16401
								Q14103	Q92522
								Q14103	P0C0S8
								Q14103	Q96QV6
								Q14103	Q93077
								Q14103	P20671
								Q14103	Q99878
								Q14103	Q6FI13
								Q14103	Q8IUE6
								Q14103	Q16777
								Q14103	Q7L7L0
								Q14103	Q9BTM1
								Q14103	P16104
								Q14103	P58876
								Q14103	O60814
								Q14103	Q99880
								Q14103	Q92925
								Q14103	P13010
								Q14103	P12956
								Q14103	P09874
								Q14103	P62136
								Q14103	P62140
								Q14103	P06702
								P24928	P16104
								P24928	Q9UIG0
								P06241	Q9BUQ8
								P06241	Q6P2Q9
								P06241	Q15029
								P06241	Q12906
								P06241	P60891
								P06241	P11908
								P06241	P11142
								P06241	P27708
								P06241	P11021
								P06241	Q92598
								P06241	P22087
								P06241	P17096
								P06241	P26640
								P06241	P31153
								P06241	P34932
								P06241	P62316
								P06241	Q8NC51
								P06241	Q13263
								P06241	P13639
								P06241	P10412
								P06241	Q13838
								P06241	P32119
								P06241	O75643
								O14979	Q99729
								P06748	Q03164
								P22626	P51532
								P22626	P52272
								P22626	Q14683
								P26599	Q9BUQ8
								Q14103	Q96SB8
								O14979	O75691
								P06748	P49207
								P06748	Q14839
								P22626	P61978
								P62750	Q13206
								Q14011	Q8TDN6
								Q32P51	Q9NRX1
								O14979	Q15233
								P22626	Q9NRX1
								O00571	Q9H2U1
								O00571	Q92540
								Q15717	Q9NXV6
								Q15717	Q16630
								Q15717	Q8N684
								Q15717	Q9H5V9
								Q15717	P17844
								Q15717	Q08211
								Q15717	Q99729
								Q15717	P52272
								Q15717	O43390
								Q15717	Q00839
								Q15717	Q12905
								Q15717	Q12906
								Q15717	Q07666
								Q15717	O75525
								Q15717	Q9BYD3
								Q15717	O43809
								Q15717	Q9BY77
								Q15717	Q9P2N5
								Q15717	O60506
								Q15717	P26368
								Q15717	Q9H0D6
								O00571	Q13310
								O00571	Q9Y3I0
								Q15717	O14776
								O00571	P26196
								Q15717	Q9Y2W2
								Q15717	Q96NC0
								P31943	P78563
								P31943	P54819
								P31943	P20020
								P31943	P50454
								P31943	Q16181
								P31943	P42771
								P31943	P18754
								P31943	Q12873
								P31943	O00299
								P31943	P48730
								P31943	P39656
								P31943	P26196
								P31943	P00746
								P31943	P36957
								P31943	P13639
								P31943	P60842
								P31943	P18074
								P31943	P30101
								P31943	P07305
								P31943	P07910
								P31943	P11021
								P31943	P25685
								P31943	P18858
								P31943	P02545
								P31943	P20700
								P31943	P19338
								P31943	P15531
								P31943	O00746
								P31943	P35080
								P31943	P52209
								P31943	P62140
								P31943	P36873
								P31943	P60891
								P31943	Q15269
								P31943	P51153
								P31943	Q16576
								P31943	P35250
								P31943	Q06587
								P31943	P46776
								P31943	Q01105
								P31943	Q07955
								P31943	Q13243
								P31943	Q13247
								P31943	Q6STE5
								P31943	P62318
								P31943	P09132
								P31943	Q15560
								P31943	P29401
								P31943	Q01081
								P31943	P61088
								P31943	P62258
								P31943	Q13492
								P31943	Q9BZZ5
								P31943	Q15005
								P31943	O15143
								P31943	P61158
								P31943	O15212
								P31943	Q9BQG0
								P31943	Q9UBU8
								P31943	P83916
								P31943	Q9BV73
								P31943	Q86XP3
								P31943	Q14690
								P31943	Q14697
								P31943	Q15050
								P31943	Q9BZE4
								P31943	Q8NC51
								P31943	Q9Y3T9
								P31943	Q9H4L4
								P31943	Q9Y5L4
								P31943	Q9UMS4
								P31943	Q9Y3A4
								P31943	Q96T88
								P31943	Q9NTK5
								P31943	Q9UKD2
								P31943	Q9NP64
								P31943	Q9Y383
								P31943	P99999
								P31943	Q9P2N5
								P31943	Q86XI2
								P31943	Q9NVI7
								P31943	Q9NX24
								P31943	Q2NL82
								P31943	Q9P258
								P31943	Q9NR31
								P31943	Q9H6R0
								P31943	Q8N9T8
								P31943	Q8TDD1
								P31943	Q9Y606
								P31943	Q7Z2T5
								P31943	Q9Y4W2
								P31943	Q9BTT4
								P31943	Q9BRJ6
								P31943	Q9NSI2
								P31943	Q8WV44
								P31943	O43709
								P31943	Q5BKZ1
								P31943	Q8N8A6
								P31943	P23246
								P24928	O43809
								P24928	P18074
								P24928	Q9BTT4
								Q8WXF1	Q86XP3
								P24928	O95602
								Q8WXF1	Q8N684
								P24928	O15160
								P24928	Q9H9Y6
								Q8WXF1	P39019
								Q8WXF1	P23246
								Q13823	Q9NW13
								P24928	Q9GZS1
								Q13823	Q9GZR2
								P24928	O15446
								Q13823	Q9NQ55
								Q13823	O15213
								P22626	Q9Y3U8
								Q01844	O60506
								Q13823	Q13601
								Q13823	Q01105
								Q13823	Q03701
								Q13823	Q5JTH9
								Q8WXF1	Q9NY93
								P09651	P27797
								Q13823	Q9NVP1
								Q13823	O76021
								P52292	Q6STE5
								Q13823	P42766
								P38432	Q9NVI7
								P38432	P36542
								P38432	Q5H9F3
								P38432	P50991
								P38432	P06493
								P38432	Q9P2D1
								P38432	O96005
								P38432	Q9NVP1
								P38432	Q9GZR7
								P38432	Q9UJV9
								P38432	Q9H0S4
								P38432	Q9Y2R4
								P38432	Q9NY93
								P38432	O60832
								P38432	P19525
								P38432	Q14241
								P38432	Q14331
								P38432	Q9BQ67
								P38432	Q14527
								P38432	P26583
								P38432	Q8TEX9
								P38432	O00410
								P38432	P36776
								P38432	P33993
								P38432	Q9BYG3
								P38432	Q9Y221
								P38432	Q9Y3T9
								P38432	Q9BSC4
								P38432	P78316
								P38432	O00567
								P38432	Q92621
								P38432	Q8NDF8
								P38432	Q14690
								P38432	Q29RF7
								P38432	O00264
								P38432	P35232
								P38432	Q8IWS0
								P38432	Q96BK5
								P38432	O43395
								P38432	Q8WWY3
								P38432	O43172
								P38432	Q9NW13
								P38432	P40937
								P38432	P39023
								P38432	P49207
								P38432	Q02878
								P38432	P23396
								P38432	Q9NVU7
								P38432	P50454
								P38432	P12235
								P38432	P05141
								P38432	P12236
								P38432	P28370
								P38432	Q14683
								P38432	O75940
								P38432	P62316
								P38432	Q68D10
								P38432	Q08945
								P38432	Q9Y5B9
								P38432	Q9NXF1
								P38432	O96008
								P38432	P11387
								P38432	Q02880
								P38432	Q9H0U9
								P38432	Q71U36
								P38432	Q13885
								P38432	Q13509
								P38432	P17480
								P38432	P45880
								P38432	Q9Y277
								P38432	Q9UNX4
								P38432	Q8NI36
								P38432	P54577
								P38432	P25705
								P38432	Q6W2J9
								P38432	P54132
								P38432	Q14692
								P38432	Q8TDN6
								P38432	Q9BU76
								P38432	Q86VP6
								P38432	P50750
								P38432	Q03701
								P38432	Q9H5V9
								P38432	Q9H8H2
								P38432	Q8TDD1
								P38432	O75937
								P38432	Q9H501
								P38432	Q9BZE4
								P38432	Q13547
								P38432	P09429
								P38432	Q1ED39
								P38432	Q9Y4W2
								P38432	Q6KC79
								P38432	Q9Y2X3
								P38432	Q9NQ55
								P38432	O60216
								P38432	P42696
								P38432	P61313
								P38432	Q02543
								P38432	P62424
								P38432	P32969
								P38432	P42677
								P38432	P62701
								P38432	Q5JTH9
								P38432	O76021
								P38432	Q02978
								P38432	O75643
								P38432	Q8NEF9
								P38432	Q8N3U4
								P38432	P11388
								P38432	P23258
								P38432	O60287
								P38432	O75691
								P38432	Q96NC0
								P09651	Q8N684
								P09651	Q9Y6V7
								P09651	Q9P2N5
								P09651	Q9NWH9
								P09651	P26368
								P09651	O60832
								P06748	P63261
								P06748	Q5H9F3
								P06748	P21796
								Q15717	P45974
								P62750	O15381
								P62750	Q4G0J3
								Q13823	O15446
								O75683	Q8N9T8
								P62750	Q14004
								P52292	Q92925
								O75683	O75319
								P62750	Q8NHQ9
								Q13823	P35251
								Q13823	P46781
								Q13823	Q9NUQ6
								O75683	Q9GZR2
								O75683	O43159
								Q13823	Q96E39
								P62750	Q9H8H2
								O75683	Q9BRJ6
								O75683	Q9BQ75
								P62750	Q8TDN6
								O75683	Q9H8H2
								Q13823	Q9NP64
								P52292	Q05D32
								O75683	Q9NY93
								O75683	P62841
								Q13823	Q9Y3A2
								Q13823	Q9H9L3
								Q13823	Q96BK5
								O75683	Q96G21
								P62750	Q13601
								O75683	Q8IY81
								Q13823	O60293
								O75683	Q9H6F5
								P62750	Q9H6F5
								Q13823	Q96C57
								P62750	Q6NW34
								P62750	O60832
								Q13823	Q9NVX2
								P62750	Q9Y3C1
								P62750	Q13435
								Q13823	Q8NHQ9
								O75683	O76021
								P62750	Q9H9Y2
								O75683	Q4G0J3
								O75683	P36578
								O75683	Q9BZE4
								O75683	Q13601
								Q13823	Q7L014
								O75683	Q5JTH9
								O75683	Q14692
								O75683	Q8N567
								Q13823	Q9BUL9
								P62750	O00566
								P62750	Q96BK5
								P62750	Q96GQ7
								Q13823	Q9P2N5
								O75683	Q9BVP2
								O75683	P39023
								P62750	Q14690
								P52292	Q9NVU7
								Q13823	Q9BZE4
								O75683	Q03701
								Q13823	Q9H501
								Q13823	Q9Y2R4
								O75683	P26373
								P62750	Q13243
								P62750	P78316
								P62750	Q1ED39
								O75683	Q96GQ7
								P62750	Q7Z2T5
								P62750	Q9BQ75
								P52292	O15446
								Q13823	Q9P275
								O75683	Q13435
								O75683	Q6PK04
								P62750	Q5JTH9
								Q13823	Q14241
								P62750	O95453
								P62750	Q9BVI4
								P62750	Q15397
								O75683	P62424
								O75683	P62917
								P62750	Q9BZE4
								Q13823	Q5BKY9
								P62750	P08708
								O75683	P46782
								O75683	Q15397
								P62750	Q8TBF4
								O75683	Q9NX58
								O75683	Q9NQ55
								Q13823	P54132
								O75683	Q9BQG0
								P62750	Q8N9T8
								P52292	Q9GZS1
								Q13823	P35269
								P62750	Q14146
								P62750	Q2TB10
								P52292	P51532
								Q13823	P13984
								Q13823	Q6ZUT1
								P62750	Q9H0A0
								O75683	Q9BVI4
								O75683	Q9GZR7
								P52292	P51531
								O75683	P42696
								O75683	Q9NY61
								O75683	Q99575
								P62750	P55209
								P62750	Q14692
								P98179	Q9H2U1
								O75683	P46087
								Q13823	Q9Y2W2
								P52292	Q09161
								O75683	Q99848
								P62750	Q9UHA3
								P06748	Q8NEJ9
								P06748	Q9Y5J1
								O75683	P46779
								O75683	Q5C9Z4
								O75683	O76094
								O75683	Q14684
								O75683	Q8IY37
								P06748	Q6RFH5
								O75683	P08708
								O75683	P62249
								O75683	P78345
								O75683	P78346
								O75683	Q9UNX4
								O75683	Q9H9L3
								P06748	Q9Y2R4
								O75683	P08865
								P62750	Q6PK04
								O75683	Q9NWT1
								O75683	Q9BXY0
[truncated: 43,138 more rows]

## Sheet: P-body
			PN Regulators of P-body Network:					P-body Edgelist:
	List of P-body Localising Proteins in Network		Gene	UniprotID	Branch	Class		UniprotID.A	UniprotID.B
	Q06787		HSPA2	P54652	Cytonuclear proteostasis	Chaperone		Q06787	Q7Z417
	Q9UPQ9		HSPB1	P04792	Cytonuclear proteostasis	Chaperone		Q9UPQ9	Q9UL18
	P35637		HSP90AB1	P08238	Cytonuclear proteostasis	Chaperone		P35637	Q12906
	Q13283		SUGT1	Q9Y2Z0	Cytonuclear proteostasis	Chaperone		Q06787	P51114
	P46777		HSPB1	P04792	Mitochondrial proteostasis	Chaperone		Q06787	P51116
	Q15717		PARK7	Q99497	Mitochondrial proteostasis	Organelle-specific protein degradation		Q13283	Q14694
	Q9UKV8		SUPT6H	Q7KZ85	Nuclear proteostasis	Chaperone		Q13283	Q8N3C0
	P22626		CHAF1B	Q13112	Nuclear proteostasis	Chaperone		Q13283	Q8WWM7
	Q92499		GLE1	Q53GS7	Nuclear proteostasis	Protein transport		Q13283	Q9BYJ9
	O00571		RANBP2	P49792	Nuclear proteostasis	Protein transport		Q13283	Q7Z417
	Q13148		TNPO2	O14787	Nuclear proteostasis	Protein transport		Q13283	Q9H6R4
	Q96EP5		RPS3	P23396	Cytosolic translation	Ribosome		Q13283	Q14444
	P31483		RPS4X	P62701	Cytosolic translation	Ribosome		P46777	P62913
	Q01085		RPS16	P62249	Cytosolic translation	Ribosome		Q15717	Q9UFF9
	Q9H0L4		RPS21	P63220	Cytosolic translation	Ribosome		Q15717	Q92879
	Q14157		RPS27A	P62979	Cytosolic translation	Ribosome		Q15717	Q99523
	Q8IZH2		FAU	P35544	Cytosolic translation	Ribosome		Q15717	P51114
	P48634		RPSA	P08865	Cytosolic translation	Ribosome		Q15717	Q86TB9
	O60573		RPL5	P46777	Cytosolic translation	Ribosome		Q15717	Q96KR1
	Q9UHX1		RPL10	P27635	Cytosolic translation	Ribosome		Q15717	Q8TB72
	Q9Y4K3		RPL11	P62913	Cytosolic translation	Ribosome		Q15717	O60333
	Q9Y5V3		RPL26	P61254	Cytosolic translation	Ribosome		Q15717	Q7Z2W4
	P22087		RPL32	P62910	Cytosolic translation	Ribosome		Q15717	Q96T37
	Q504Q3		RPL37	P61927	Cytosolic translation	Ribosome		Q15717	O95793
	Q92900		UBA52	P62987	Cytosolic translation	Ribosome		Q15717	Q5W0B1
	P62495		DDX21	Q9NR30	Cytosolic translation	Ribosome biogenesis factor		Q15717	Q9UIV1
	Q58A45		NOL6	Q9H6R4	Cytosolic translation	Ribosome biogenesis factor		Q15717	Q8WYQ9
	P11940		NOP56	O00567	Cytosolic translation	Ribosome biogenesis factor		Q15717	Q9Y4F3
	Q9UIV1		NOP58	Q9Y2X3	Cytosolic translation	Ribosome biogenesis factor		Q15717	Q9UN86
	Q8TDN6		FBL	P22087	Cytosolic translation	Ribosome biogenesis factor		Q15717	Q9BYJ9
	O43390		PES1	O00541	Cytosolic translation	Ribosome biogenesis factor		Q15717	Q96CW5
	P63220		DDX27	Q96GQ7	Cytosolic translation	Ribosome biogenesis factor		Q15717	Q9ULM6
	Q9NRA8		NKRF	O15226	Cytosolic translation	Ribosome biogenesis factor		Q15717	Q53EP0
	Q16637		XRN2	Q9H0D6	Cytosolic translation	Ribosome biogenesis factor		Q15717	Q13310
	Q12906		DHX15	O43143	Cytosolic translation	Ribosome biogenesis factor		Q15717	P49756
	Q8WUM4		ILF2	Q12905	Cytosolic translation	Ribosome biogenesis factor		Q15717	P29083
	O75340		ILF3	Q12906	Cytosolic translation	Ribosome biogenesis factor		Q15717	Q53GS7
	Q9UKB1		GTPBP4	Q9BZE4	Cytosolic translation	Ribosome biogenesis factor		Q15717	Q8ND56
	Q9Y297		RPF2	Q9H7B2	Cytosolic translation	Ribosome biogenesis factor		Q15717	Q9HBD1
	P55884		NOP53	Q9NZM5	Cytosolic translation	Ribosome biogenesis factor		Q15717	Q7Z417
	P08865		EIF3B	P55884	Cytosolic translation	Translation initiation		Q15717	Q58A45
	Q08211		EIF4E	P06730	Cytosolic translation	Translation initiation		Q15717	P36897
	A5YKK6		EIF4E2	O60573	Cytosolic translation	Translation initiation		Q15717	Q9NUL3
	Q9NPI6		EIF4G2	P78344	Cytosolic translation	Translation initiation		Q15717	Q92615
	Q8IU60		PABPC1	P11940	Cytosolic translation	Translation initiation		Q15717	Q71RC2
	Q13813		PABPC4	Q13310	Cytosolic translation	Translation initiation		Q15717	Q9NVP1
	P20700		DDX3X	O00571	Cytosolic translation	Translation initiation		Q15717	Q9Y6M1
	Q9GZM8		SECISBP2	Q96T21	Cytosolic translation	Translation elongation		Q15717	P07910
	Q01804		ETF1	P62495	Cytosolic translation	Translation termination		Q15717	Q14671
	Q9UN86		UPF1	Q92900	Cytosolic translation	Translation termination		Q15717	P11940
	Q14694		ZNF598	Q86UK7	Cytosolic translation	Ribosome-associated QC		Q15717	Q12796
	Q9UPT9		ASCC1	Q8N9N2	Cytosolic translation	Ribosome-associated QC		Q15717	Q03252
	Q6Y7W6		ASCC3	Q8N3C0	Cytosolic translation	Ribosome-associated QC		Q15717	Q8N9N2
	Q12905		MKRN2	Q9H000	Cytosolic translation	Ribosome-associated QC		Q15717	Q15366
	O00165		CNOT4	O95628	Cytosolic translation	Ribosome-associated QC		Q15717	O95628
	Q99497		USP10	Q14694	Cytosolic translation	Ribosome-associated QC		Q15717	O00425
	Q9H9G7		GIGYF2	Q6Y7W6	Cytosolic translation	Ribosome-associated QC		Q15717	Q86XN8
	Q9HCK5		EIF4E2	O60573	Cytosolic translation	Ribosome-associated QC		Q15717	Q9H0J9
	Q8WYQ5		RPS27A	P62979	UPS	ubiquitin and UBL proteins		Q15717	O95758
	O43734		UBA52	P62987	UPS	ubiquitin and UBL proteins		Q15717	Q9Y2K5
	O00567		FAU	P35544	UPS	ubiquitin and UBL proteins		Q15717	O15234
	O95793		UBA2	Q9UBT2	UPS	ubiquitin and UBL proteins		Q15717	Q9NUD5
	Q00839		SAE2 UBLE1B	Q9UBT2	UPS	E1 activating enzymes		Q15717	Q8WUM4
	P45983		FBXW11	Q9UKB1	UPS	E3 ligase		Q15717	Q9Y5A9
	Q15365		BTRC	Q9Y297	UPS	E3 ligase		Q15717	Q92600
	Q15366		IBTK	Q9P2D0	UPS	E3 ligase		Q15717	Q6E0U4
	P12956		TRIM56	Q9BRZ2	UPS	E3 ligase		Q15717	Q92540
	Q15233		MKRN2	Q9H000	UPS	E3 ligase		Q15717	A0AV96
	Q71U36		MEX3A	A1L020	UPS	E3 ligase		Q15717	Q9Y520
	P49792		MEX3B	Q6ZN04	UPS	E3 ligase		Q15717	Q92945
	Q8NDV7		MEX3D	Q86XN8	UPS	E3 ligase		Q15717	O75534
	Q9HCJ0		NFX1	Q12986	UPS	E3 ligase		Q15717	P20226
	Q9H7E2		RC3H1	Q5TC82	UPS	E3 ligase		Q15717	P20700
	Q9NZI8		RC3H2	Q9HBD1	UPS	E3 ligase		Q15717	Q96PU8
	Q12986		TRAF6	Q9Y4K3	UPS	E3 ligase		Q15717	O14787
	Q9UL18		CNOT4	O95628	UPS	E3 ligase		Q15717	Q14157
	P04406		DZIP3	Q86Y13	UPS	E3 ligase		Q15717	Q5TAX3
	P36897		OBI1	Q5W0B1	UPS	E3 ligase		Q15717	Q8IU60
	Q86XN8		ZNF598	Q86UK7	UPS	E3 ligase		Q15717	Q5VZF2
	Q6ZN04		MAGED1	Q9Y5V3	UPS	E3 ligase		Q15717	Q15233
	A1L020		TRAF3IP2	O43734	UPS	E3 ligase		Q15717	Q9C0J8
	P04792		RANBP2	P49792	UPS	E3 ligase		Q15717	Q9UKZ1
	Q8TF46		USP22	Q9UPT9	UPS	Ub and UBL demodifiers		Q15717	Q15365
	P62701		USP10	Q14694	UPS	Ub and UBL demodifiers		Q15717	P52597
	P62913		ALG13	Q9NP73	UPS	Ub and UBL demodifiers		Q15717	P16989
	P62249		OTUD4	Q01804	UPS	Ub and UBL demodifiers		Q15717	Q659C4
	P27635		DZIP3	Q86Y13	UPS	ubiquitin and UBL binding		Q9UPQ9	P11940
	P23396		RANBP2	P49792	UPS	ubiquitin and UBL binding		Q06787	Q9H7E2
	O60506		USP22	Q9UPT9	UPS	ubiquitin and UBL binding		Q9UKV8	Q9Y297
	P62910		UBAP2	Q5T6F2	UPS	ubiquitin and UBL binding		Q9UKV8	Q8NDV7
	P62979		UBAP2L	Q14157	UPS	ubiquitin and UBL binding		Q9UKV8	Q9HCJ0
	Q16630		N4BP2	Q86UW6	UPS	ubiquitin and UBL binding		Q9UPQ9	Q9H9G7
	P05141		FUS	P35637	UPS	ubiquitin and UBL binding		Q9UPQ9	Q9HCK5
	O43143		TDRD3	Q9H7E2	UPS	ubiquitin and UBL binding		P46777	P62701
	Q9Y2X3		SMN1	Q16637	UPS	ubiquitin and UBL binding		P46777	P08865
	P38919		TNRC6C	Q9HCJ0	UPS	ubiquitin and UBL binding		P46777	P62249
	Q9HCE1		DHX57	Q6P158	UPS	ubiquitin and UBL binding		P46777	P23396
	P52272		KAT5	Q92993	Autophagy-Lysosome Pathway	Autophagophore initiation and elongation		P46777	P63220
	Q9NR30		MAPK8	P45983	Autophagy-Lysosome Pathway	Autophagophore initiation and elongation		P46777	P62979
	P08238		HAX1	O00165	Autophagy-Lysosome Pathway	Autophagophore initiation and elongation		P46777	P35544
	O75533		TRAF6	Q9Y4K3	Autophagy-Lysosome Pathway	Autophagophore initiation and elongation		P22626	P84103
	Q9BYG3		USP22	Q9UPT9	Autophagy-Lysosome Pathway	Autophagophore initiation and elongation		Q92499	P52272
	Q7L2E3		USP10	Q14694	Autophagy-Lysosome Pathway	Autophagophore initiation and elongation		P46777	Q71U36
	P43243		SLC25A5	P05141	Autophagy-Lysosome Pathway	Autophagy substrate selection		O00571	O43390
	Q5T6F2		ATAD3A	Q9NVI7	Autophagy-Lysosome Pathway	Autophagy substrate selection		P35637	Q15233
	P52597		PARK7	Q99497	Autophagy-Lysosome Pathway	Autophagy substrate selection		O00571	O60506
	P53634		LMNB1	P20700	Autophagy-Lysosome Pathway	Autophagy substrate selection		P22626	P62987
	P26196		PDCD6IP	Q8WUM4	Autophagy-Lysosome Pathway	Autophagosome closure maturation and lysosome fusion		P22626	P62979
	P12236		MYO6	Q9UM54	Autophagy-Lysosome Pathway	Autophagosome closure maturation and lysosome fusion		P22626	Q99729
	P38159		KIF1B	O60333	Autophagy-Lysosome Pathway	Autophagosome closure maturation and lysosome fusion		Q92499	Q8ND56
	Q5TC82		CTSC	P53634	Autophagy-Lysosome Pathway	Lysosomal catabolism		Q92499	Q5TC82
	P49756		DRD3	P35462	Autophagy-Lysosome Pathway	Autophagy gene expression		Q15717	P84103
	P07910		FUS	P35637	Autophagy-Lysosome Pathway	Autophagy gene expression		Q15717	Q9Y297
	Q9Y2Z0		IGF2BP1	Q9NZI8	Autophagy-Lysosome Pathway	Autophagy gene expression		Q13283	P11940
	P02768		ELAVL1	Q15717	Autophagy-Lysosome Pathway	Autophagy gene expression		O00571	P55884
	Q15029							Q9UKV8	P11940
	Q9HCS7							Q9UKV8	Q9UIV1
	Q96LI5							Q13283	Q7KZF4
	Q86UK7							P35637	Q9H7E2
	P06730							P35637	P38159
	P29508							P35637	Q14151
	Q99700							Q9UKV8	Q9UL18
	P60033							Q13148	P11940
	Q92600							Q13148	Q9NR30
	Q9H0D6							Q13148	P12956
	Q9UBT2							Q13148	Q7Z2W4
	P33993							Q13148	Q9Y520
	Q9Y3I0							Q13148	Q71RC2
	P16989							Q13148	P43243
	Q6P2E9							Q13148	Q9H6S0
	P35544							Q13148	Q99729
	P46926							Q13148	O43347
	P51114							Q13148	O95793
	Q9BZE4							Q13148	P13010
	Q6ZN17							Q13148	Q6P158
	Q5W0B1							Q13148	Q96I24
	Q9NUL3							Q13148	O43390
	Q96CW5							Q13148	Q9BQ39
	Q09161							Q13148	P48634
	Q86US8							Q13148	Q7Z417
	Q8N9N2							Q13148	Q96KR1
	O00541							Q13148	O15226
	Q9BQ39							Q13148	O00567
	Q9NVP1							Q13148	Q15365
	Q13310							Q13148	P22087
	Q96KR1							Q13148	Q9Y5A9
	Q96GQ7							Q13148	Q8WWM7
	Q8WWM7							Q13148	Q08554
	Q9NW13							Q13148	Q12849
	P11388							Q13148	Q09161
	P61254							Q13148	Q9Y2X3
	Q9H6R4							Q13148	Q14694
	P62987							Q13148	Q8IZH2
	Q7KZF4							Q13148	Q92879
	O95985							Q13148	Q12926
	P61927							Q13148	Q3MHD2
	Q9NZN8							Q13148	Q86TB9
	Q99523							Q13148	Q9H0D6
	Q9P2D0							Q13148	Q7L2E3
	O00159							Q13148	Q9H2U1
	O14744							Q13148	Q92900
	P20226							Q13148	Q9Y6M1
	Q15672							Q13148	P61254
	Q96T37							Q13148	Q13310
	O95628							Q13148	P52272
	Q01082							Q13148	Q92945
	Q9UM54							Q13148	P62249
	Q96SI9							Q13148	P07910
	Q6P158							Q13148	P55884
	Q9H0J9							Q13148	P05141
	Q12926							Q13148	P08865
	Q9NZM5							Q13148	Q12906
	Q9HBD1							Q13148	Q9NZB2
	Q562R1							Q13148	P62913
	Q7Z2W4							Q13148	P26196
	Q8TD31							Q13148	Q7KZF4
	O15226							Q13148	Q9HCE1
	Q96F86							Q13148	P16989
	P31645							Q13148	Q08211
	Q8N3C0							Q13148	P23396
	Q9UBQ7							Q13148	Q12905
	Q9BRZ2							Q13148	Q9UN86
	Q7Z417							Q13148	P62910
	O00425							Q13148	Q6Y7W6
	P47974							Q13148	Q00839
	P84103							Q13148	O60506
	O75367							Q13148	P62701
	P35462							Q13148	P38159
	Q53EP0							Q13148	P27635
	Q8WU79							Q13148	Q14444
	Q92615							Q13148	Q15366
	P51116							Q92499	Q9Y3I0
	Q9BYJ9							Q92499	P16989
	O75593							Q13283	Q6P2E9
	Q9UIG0							Q92499	Q00839
	A6H8Y1							P35637	Q00839
	Q14683							Q92499	O00425
	Q9UQE7							Q92499	Q12905
	Q9NP73							Q92499	O75340
	O75179							O00571	P23396
	Q14444							O00571	Q7KZF4
	Q92879							Q9UKV8	Q9H9G7
	Q6P2H3							Q9UKV8	O43347
	Q17RY0							Q9UKV8	Q5W0B1
	O75534							Q9UKV8	Q9BYJ9
	Q9NZB2							P35637	P04406
	Q9NX05							P35637	Q8WWM7
	Q96I24							P35637	Q5T6F2
	Q53GS7							P35637	Q14157
	Q12849							P35637	P61626
	Q9Y6M1							P35637	O60506
	O15063							P35637	Q71U36
	O60333							P35637	P52597
	O15116							P35637	O43143
	Q3MHD2							P35637	Q16630
	Q8ND56							P35637	P08238
	Q9Y4Z0							P35637	P02768
	Q9Y4F3							P35637	Q3MHD2
	Q9H000							P35637	P62913
	Q86TB9							P35637	Q15366
	Q5JSZ5							P35637	P05141
	Q14671							P35637	P35580
	Q9Y2K5							P35637	Q9Y3I0
	A0AV96							Q15717	O43734
	P29558							Q9UPQ9	A5YKK6
	Q92540							Q9UPQ9	Q9NZN8
	Q9NRC1							Q9UPQ9	Q9ULM6
	Q9Y5A9							Q9UPQ9	Q96LI5
	Q7Z739							Q9UPQ9	Q9UIV1
	Q02241							Q9UPQ9	Q9UFF9
	Q02880							Q9UPQ9	O75175
	P12273							Q9UPQ9	Q58A45
	P47929							Q9UKV8	A5YKK6
	Q03252							Q9UKV8	Q9NZN8
	Q86Y13							Q9UKV8	Q9ULM6
	Q96PU8							Q9UKV8	Q96LI5
	Q9Y4C8							Q9UKV8	Q9UFF9
	O60812							Q13148	Q99700
	O95758							Q96EP5	Q96I24
	Q15434							P22626	P52597
	Q659C4							P46777	P11940
	P54652							P46777	Q13310
	Q9UKZ1							Q96EP5	Q15365
	Q9H9A5							P31483	Q15365
	O75175							Q01085	Q15365
	O94832							Q96EP5	Q15366
	Q9BZP6							P31483	Q15366
	Q96T21							Q01085	Q15366
	Q92993							Q13148	O75340
	Q9BZB8							P46777	Q8IZH2
	Q86TG7							Q13283	P53634
	Q14980							Q15717	Q9NZI8
	P09012							Q13283	Q562R1
	Q02413							Q13283	Q9NVI7
	Q9H7B2							Q13283	Q99700
	P13010							Q13283	Q9Y3I0
	Q12796							Q13283	Q92879
	P51805							Q13283	A5YKK6
	Q9ULM6							Q13283	Q16630
	P47710							Q13283	O75534
	P62995							Q13283	Q9NR30
	P06702							Q13283	Q9BQ39
	P35580							Q13283	P26196
	Q9UGR2							Q13283	Q7L2E3
	Q13112							Q13283	P55884
	P25311							Q13283	P78344
	Q9C0C2							Q13283	Q12926
	Q7KZ85							Q13283	P62495
	O14787							Q13283	Q9NZB2
	Q9UFF9							Q13283	P22087
	Q9H3G5							Q13283	Q53EP0
	Q99729							Q13283	Q96I24
	Q9Y520							Q13283	P51114
	B9A064							Q13283	P51116
	Q8TB72							Q13283	Q9UN86
	Q9NUD5							Q13283	Q99729
	Q96E39							Q13283	Q9NZI8
	Q86V48							Q13283	Q9Y6M1
	P78344							Q13283	O00425
	Q9H6S0							Q13283	Q02241
	Q8NDT2							Q13283	Q71RC2
	Q8IZD4							Q13283	Q8ND56
	Q13206							Q13283	Q9BX40
	O60264							Q13283	Q86V48
	Q71F23							Q13283	Q9Y5V3
	Q71RC2							Q13283	P33993
	P12035							Q13283	A1L020
	Q14201							Q13283	Q9HCE1
	Q08554							Q13283	Q9UM54
	P05089							Q13283	Q9Y2X3
	Q01469							Q13283	Q13310
	Q96P63							Q13283	Q8WUM4
	P61626							Q13283	O14744
	Q6UWP8							Q13283	P48634
	Q96QA5							Q13283	Q9Y520
	P05109							Q13283	O95758
	Q9NVI7							Q13283	Q14671
	Q9C0J8							Q13283	Q8TB72
	P51798							Q13283	P29558
	O43347							Q13283	Q15434
	Q8IWZ3							Q13283	P06702
	P78312							Q13283	Q14151
	Q9H2U1							Q13283	O95793
	Q9UJV9							Q13283	Q9NUL3
	Q9BUT9							Q13283	O60506
	Q92945							Q13283	Q9C0C2
	Q92997							Q13283	O14787
	Q9HCD5							Q13283	Q9BRZ2
	Q15032							Q13283	Q5T6F2
	Q86UW6							Q13283	Q14157
	Q5TAX3							Q13283	Q92900
	Q8NHU6							Q13283	P16989
	Q9BX40							Q13283	Q9Y5A9
	C9JLW8							Q13283	Q7Z739
	Q9C0B9							Q13283	Q9UGR2
	O15234							Q13283	Q7Z2W4
	Q9HCM7							Q13283	P84103
	Q8WYQ9							Q13148	Q562R1
	Q9H694							Q13148	P04406
	Q92628							Q9UKV8	Q08211
	Q8IUX4							Q9UKV8	Q15366
	Q15759							P46777	O14744
	Q14151							Q9UKV8	P35580
	P29083							Q9UKV8	P16989
	Q6E0U4							Q9UKV8	Q7Z2W4
	Q5VZF2							Q15717	P06730
	Q5T7N2							Q9UKV8	Q92993
	P02538							P35637	P09012
	Q01543							P35637	O43390
								P35637	Q12905
								P35637	Q08211
								P35637	P11940
								P35637	P52272
								P35637	Q13310
								P35637	P43243
								P35637	O75533
								P35637	Q15029
								P35637	Q9HCE1
								P35637	Q9NZB2
								P35637	Q96SI9
								P35637	O60812
								P35637	Q14980
								P35637	Q96KR1
								P35637	O00425
								P35637	P48634
								P35637	P84103
								P35637	P62995
								P35637	P07910
								P35637	Q9NR30
								P35637	Q99729
								P35637	P49756
								P35637	Q9H0D6
								P35637	P16989
								P35637	Q16637
								P35637	P38919
								P35637	Q09161
								P35637	Q7Z2W4
								P35637	Q9HCS7
								P35637	P04792
								P35637	Q14444
								P35637	O14744
								Q15717	P29508
								Q9UKV8	P04406
								Q9UKV8	Q15365
								Q96EP5	P09012
								Q01085	Q9Y5V3
								P22626	P52272
								P22626	Q14683
								P22626	Q5T7N2
								Q9UKV8	Q9H9A5
								Q9UKV8	O75175
								Q9UKV8	Q92600
								Q9UKV8	Q9NPI6
								Q9UKV8	P26196
								Q9UKV8	Q96F86
								Q9UKV8	Q6P2E9
								Q9UKV8	Q9NRA8
								Q9UKV8	Q9NZB2
								Q9UKV8	Q96I24
								Q9UKV8	Q9UN86
								Q9UKV8	Q9HCE1
								Q9UKV8	Q01804
								Q9UKV8	Q86TB9
								Q9UKV8	Q5JSZ5
								Q9UKV8	Q5TC82
								Q9UKV8	Q9HBD1
								Q9UKV8	Q92540
								Q9UKV8	Q9H7E2
								Q9UKV8	O95985
								Q9UKV8	Q14157
								Q9UKV8	Q92900
								Q9UKV8	Q9Y5A9
								O00571	Q9NP73
								O00571	Q8N3C0
								O00571	Q99700
								O00571	Q14444
								O00571	A5YKK6
								O00571	Q9H9A5
								O00571	O75534
								O00571	Q9H2U1
								O00571	Q6P158
								O00571	Q9NRA8
								O00571	P78344
								O00571	Q9NZB2
								O00571	Q96I24
								O00571	P51116
								O00571	Q9UN86
								O00571	Q9P2D0
								O00571	Q9Y6M1
								O00571	Q71RC2
								O00571	Q92615
								O00571	Q9Y4F3
								O00571	A1L020
								O00571	Q12986
								O00571	Q01804
								O00571	P48634
								O00571	Q5JSZ5
								O00571	Q9Y520
								O00571	Q5TC82
								O00571	Q92540
								O00571	Q9H7E2
								O00571	O95985
								O00571	Q92900
								O00571	Q14694
								O00571	Q9BYJ9
								O00571	Q9Y5A9
								O00571	Q7Z739
								O00571	Q5TAX3
								O00571	Q9NUD5
								Q15717	Q17RY0
								Q15717	Q16630
								Q15717	Q08211
								Q15717	Q12926
								Q15717	Q9NZB2
								Q15717	Q96I24
								Q15717	Q99729
								Q15717	P52272
								Q15717	O43390
								Q15717	Q00839
								Q15717	Q12905
								Q15717	Q12906
								Q15717	P43243
								Q15717	Q9HCD5
								Q15717	P29558
								Q15717	Q96SI9
								Q15717	O60506
								Q15717	Q9H7E2
								Q15717	O95985
								Q15717	Q92900
								Q15717	Q9H0D6
								Q06787	Q9NP73
								Q06787	Q8IWZ3
								Q06787	O75179
								Q06787	Q99700
								Q06787	Q14444
								Q06787	O75534
								Q06787	Q6P158
								Q06787	Q9NRA8
								Q06787	Q9NZB2
								Q06787	Q96I24
								Q06787	Q9UN86
								Q06787	Q9Y6M1
								Q06787	Q3MHD2
								Q06787	Q8ND56
								Q06787	Q9HCE1
								Q06787	Q01804
								Q06787	P48634
								Q06787	Q5JSZ5
								Q06787	Q9Y520
								Q06787	Q15032
								Q06787	Q5TC82
								Q06787	Q9HBD1
								Q06787	O95985
								Q06787	Q5T6F2
								Q06787	Q14157
								Q06787	Q92900
								Q06787	Q14694
								Q06787	Q9BYJ9
								Q06787	Q9Y5A9
								Q06787	Q8WWM7
								Q06787	O15234
								Q06787	Q17RY0
								Q06787	Q71RC2
								Q06787	Q86V48
								Q06787	Q14671
								Q06787	Q8TB72
								Q06787	Q92540
								Q06787	Q7Z739
								Q06787	Q86UK7
								Q13283	Q9UL18
								Q13283	Q9H9G7
								Q13283	O75179
								Q13283	Q9H9A5
								Q13283	Q9NRA8
								Q13283	Q92615
								Q13283	Q3MHD2
								Q13283	C9JLW8
								Q13283	Q01804
								Q13283	Q5JSZ5
								Q13283	Q5TC82
								Q13283	Q9HBD1
								Q13283	Q8WU79
								Q13283	Q92540
								Q13283	Q9H7E2
								Q13283	O95985
								P31483	Q9NRA8
								P31483	Q96I24
								P31483	Q16637
								P31483	Q9H7E2
								Q9UPQ9	Q9NP73
								Q9UPQ9	Q8IWZ3
								Q9UPQ9	O75179
								Q9UPQ9	Q6P2H3
								Q9UPQ9	Q9H9A5
								Q9UPQ9	Q9UKZ1
								Q9UPQ9	Q92600
								Q9UPQ9	Q17RY0
								Q9UPQ9	O60573
								Q9UPQ9	Q9NRA8
								Q9UPQ9	P78312
								Q9UPQ9	Q96I24
								Q9UPQ9	Q6Y7W6
								Q9UPQ9	O15063
								Q9UPQ9	Q86UW6
								Q9UPQ9	Q5JSZ5
								Q9UPQ9	Q14671
								Q9UPQ9	Q5TC82
								Q9UPQ9	Q9HBD1
								Q9UPQ9	Q5W0B1
								Q9UPQ9	Q92540
								Q9UPQ9	Q9C0C2
								Q9UPQ9	Q8NDV7
								Q9UPQ9	Q9HCJ0
								Q9UPQ9	Q9BYJ9
								Q9UPQ9	Q9Y5A9
								Q9UKV8	Q8ND56
								Q9UKV8	Q9BX40
								Q9UKV8	Q9Y4F3
								Q9UKV8	Q5TAX3
								Q9UKV8	Q9NUD5
								O00571	Q8IWZ3
								O00571	O75175
								O00571	Q17RY0
								O00571	O60333
								O00571	Q8ND56
								O00571	Q9BX40
								O00571	Q13310
								O00571	Q86TB9
								O00571	Q14671
								O00571	Q9Y3I0
								O00571	Q96T21
								Q15717	Q9HCE1
								Q06787	Q53GS7
								Q06787	A1L020
								Q06787	Q96T21
								Q13283	Q17RY0
								Q13283	Q9P2D0
								P31483	Q9HBD1
								P31483	O95985
								P31483	Q92900
								Q9UPQ9	O95628
								Q9UPQ9	Q8IZD4
								Q9UPQ9	Q9Y5V3
								Q9UPQ9	Q01804
								Q9UPQ9	Q504Q3
								Q9UPQ9	Q8TB72
								Q9UPQ9	Q7Z739
								O00571	P26196
								O00571	Q9NX05
								O00571	P51114
								O00571	Q15032
								O00571	Q86UK7
								Q06787	Q9UGR2
								Q06787	Q92615
								Q06787	P29558
								Q13283	Q9NZN8
								Q13283	P06730
								Q13283	Q15032
								P31483	Q15032
								Q9UPQ9	Q14201
								Q13283	Q9BUT9
								P31483	Q9NP73
								P31483	Q01804
								Q9UPQ9	Q9Y4F3
								Q9UPQ9	Q9Y2K5
								Q9UPQ9	O95985
								Q06787	O00425
								Q06787	Q9NZI8
								Q06787	Q08211
								Q06787	Q9Y5V3
								Q9UKV8	P49756
								Q9UKV8	Q7L2E3
								Q9UKV8	Q9H2U1
								Q9UKV8	Q9NR30
								Q9UKV8	Q00839
								Q9UKV8	P52597
								Q9UKV8	P07910
								Q9UKV8	Q9NZI8
								Q9UKV8	P22087
								Q9UKV8	P43243
								Q9UKV8	P51114
								Q9UKV8	Q12906
								Q9UKV8	Q12905
								Q9UKV8	P12956
								O00571	P02768
								O00571	Q08554
								O00571	Q01469
								O00571	P12273
								O00571	Q02413
								O00571	P52272
								O00571	Q9NZI8
								O00571	O00425
								O00571	P02538
								O00571	P61626
								O00571	O00541
								O00571	O14744
								O00571	P62979
								O00571	P06702
								O00571	Q6UWP8
								O00571	Q96P63
								P35637	Q7KZ85
								P35637	Q7L2E3
								P35637	Q9NZI8
								P35637	Q9HCD5
								P35637	Q9Y4Z0
								P35637	Q9C0J8
								P35637	Q9NUL3
								P35637	O95793
								Q13283	P04792
								Q13283	P23396
								Q13283	P62910
								Q13283	P08865
								Q13283	P63220
								Q13283	P27635
								Q13283	P62701
								Q13283	Q8IZD4
								Q13283	P62913
								P22626	Q6P2E9
								P22626	Q8IZD4
								P22626	Q8IZH2
								P22626	Q8IU60
								P22626	Q86TB9
								P22626	Q12906
								P22626	Q08211
								P22626	Q9NZB2
								P22626	Q9NPI6
								P22626	Q9Y4F3
								P22626	Q92900
								P22626	Q96KR1
								P22626	Q96F86
								P22626	Q9Y6M1
								P22626	Q00839
								P22626	Q12905
								P22626	O15116
								P22626	O43390
								P22626	O00425
								P22626	P07910
								P22626	O60506
								P22626	O75534
								P46777	P06730
								P46777	O95793
								P46777	O00425
								P46777	O15226
								P46777	P48634
								P46777	P55884
								P46777	P26196
								P46777	Q12905
								P46777	Q99700
								P46777	O75179
								P46777	Q9Y520
								P46777	P62910
								P46777	Q9BZE4
								P46777	Q9BYJ9
								P46777	Q9H6S0
								P46777	Q9H2U1
								P46777	Q92900
								P46777	Q92615
								P46777	P27635
								P46777	Q9NW13
								P46777	Q9NR30
								P46777	Q9NZI8
								P46777	Q14444
								P46777	Q14694
								P46777	P62995
								P46777	Q08211
								P46777	Q12906
								P46777	Q02880
								P46777	Q7Z417
								P46777	Q8TDN6
								P46777	Q71RC2
								P46777	Q7L2E3
								O00571	Q9UHX1
								O00571	Q9Y4K3
								Q13283	Q9UHX1
								Q15717	Q6Y7W6
								Q9UKV8	Q6Y7W6
								Q13283	Q6Y7W6
								P22626	Q16637
								Q9UKV8	Q9HCK5
								P35637	Q8WYQ5
								P46777	O00567
								Q06787	O95793
								P22626	Q12986
								Q9UKV8	Q86XN8
								P46777	P22087
								P46777	Q9Y2X3
								Q13148	O75533
								P46777	Q00839
								P46777	P05141
								P46777	P52272
								Q15717	P05141
								P46777	Q9BYG3
								P31483	P84103
								Q06787	P38919
								O00571	P38919
								P46777	P08238
								Q15717	Q504Q3
								P46777	Q504Q3
								P22626	Q504Q3
								P22626	P60033
								O00571	P60033
								P46777	P60033
								Q92499	Q08211
								Q92499	Q6P2E9
								Q13283	P35544
								Q13283	Q00839
								O00571	O95793
								P22626	O95793
								Q92499	O95793
								P22626	Q9UKB1
								P46777	Q9UKB1
								Q9H0L4	Q9UKB1
								P22626	P04792
								P35637	Q9UKB1
								O00571	Q9UKB1
								Q15717	Q9UKB1
								P46777	Q9NVP1
								P46777	Q96GQ7
								P46777	P61254
								Q13148	P04792
								Q9UPQ9	Q9Y297
								Q92499	P27635
								O00571	P43243
								Q06787	P27635
								P22626	P43243
								Q9H0L4	O00159
								Q13283	O00541
								P35637	Q5TC82
								P22626	Q5TC82
								P35637	Q9Y4K3
								Q01085	Q86Y13
								Q9H0L4	Q9BZB8
								P46777	Q9NZM5
								Q92499	Q15365
								O00571	Q15365
								P22626	Q15365
								P35637	Q15365
								P46777	Q15365
								Q9UPQ9	Q15365
								Q92499	Q15029
								O00571	Q15029
								P22626	Q15029
								P46777	Q15029
								Q13283	Q15029
								Q96EP5	Q15029
								Q13283	P47974
								P22626	P47974
								P35637	Q01543
								Q15717	Q5TC82
								P46777	Q5TC82
								Q13148	Q9HBD1
								Q92499	Q9HBD1
								O00571	Q9HBD1
								P35637	Q9HBD1
								P46777	Q9HBD1
								P22626	Q9HBD1
								P35637	P12956
								O00571	P12956
								Q01085	Q01804
								Q92499	Q12986
								P35637	Q12986
								P46777	Q12986
								Q13283	Q12986
								Q15717	Q12986
								Q92499	P43243
								Q06787	P06730
								Q01085	P09012
								Q01085	Q96PU8
								Q01085	Q5VZF2
								Q13283	P04406
								Q9UKV8	O75179
								Q9UKV8	Q99700
								Q92499	Q99700
								Q9UPQ9	Q99700
								Q9UPQ9	Q14444
								Q9UKV8	Q92879
								Q96EP5	Q92879
								P35637	Q92879
								P22626	Q92879
								Q01085	Q92879
								Q9UPQ9	Q92879
								Q9UKV8	Q6P2H3
								Q9UKV8	Q17RY0
								Q92499	Q17RY0
								Q9UKV8	O75534
								Q9UPQ9	O75534
								Q9UPQ9	Q9NPI6
								Q9UPQ9	P26196
								Q9UKV8	Q9NX05
								Q9UPQ9	Q9NX05
								Q01085	Q9NX05
								Q92499	Q96I24
								P22626	Q96I24
								Q01085	Q96I24
								Q9UPQ9	P51114
								Q92499	P51116
								Q9UKV8	P51116
								Q9UPQ9	P51116
								P22626	Q12849
								Q92499	Q9NZI8
								Q9UKV8	Q9Y6M1
								Q92499	Q9Y6M1
								Q9UPQ9	Q9Y6M1
								Q9UKV8	O15063
								Q92499	Q92615
								Q92499	Q3MHD2
								Q9UPQ9	Q8ND56
								Q9UKV8	Q6ZN04
								Q92499	Q6ZN04
								Q13283	Q6ZN04
								Q9UPQ9	Q6ZN04
								Q9UKV8	Q9H000
								Q9UPQ9	Q9H000
								Q9UPQ9	Q9HCE1
								Q92499	Q7Z417
								P22626	P11940
								Q9UPQ9	Q86TB9
								Q9UKV8	P48634
								Q9UPQ9	P48634
								Q9UKV8	Q14671
								Q92499	Q14671
								Q9UKV8	Q9Y2K5
								Q92499	Q9Y2K5
								Q96EP5	A0AV96
								Q01085	A0AV96
								Q9UPQ9	A0AV96
								Q9UKV8	P29558
								Q96EP5	P29558
								Q92499	P29558
								Q01085	P29558
								Q9UPQ9	P29558
								Q9UKV8	Q8WU79
								Q9UPQ9	Q8WU79
								Q92499	Q9H7E2
								Q9UPQ9	Q9H7E2
								Q06787	Q9BRZ2
								Q92499	Q14157
								Q9UPQ9	Q14157
								Q92499	Q14694
								Q9UKV8	Q8IZH2
								Q9UPQ9	Q8IZH2
								P22626	Q9H0D6
								Q9UKV8	Q7Z739
								Q92499	Q7Z739
								Q06787	Q7Z2W4
								Q9UPQ9	Q7Z2W4
								Q92499	P51114
								Q01085	Q9Y6M1
								Q06787	Q6ZN04
								Q01085	Q14671
								Q9UKV8	Q86US8
								Q01085	Q7Z739
								Q01085	Q17RY0
								Q06787	O60506
								P35637	Q96I24
								Q9UKV8	Q53GS7
								Q9UKV8	Q92615
								Q9UKV8	A0AV96
								Q06787	Q9H000
								Q01085	P11940
								Q01085	P48634
								P46777	Q02241
								Q06787	Q02241
								Q15717	Q02241
								P22626	Q02241
								P35637	Q02241
								Q13148	Q02241
								Q92499	Q02241
								Q15717	Q12849
								Q06787	Q12849
								Q13283	P47929
								O00571	Q9H000
								Q06787	P22087
								Q92499	Q9NRA8
								Q06787	Q9UL18
								Q15717	Q9UL18
								Q9UKV8	Q9BZB8
								Q9UPQ9	Q9BZB8
								Q15717	Q9BZB8
								Q13283	Q9H2U1
								Q9H0L4	Q16630
								P22626	Q16630
								Q15717	Q9NR30
								P22626	Q9NR30
								Q15717	P26196
								P46777	Q9UN86
								P22626	Q9NZI8
								Q15717	P38159
								P22626	P38159
								O00571	P62249
								Q92499	P62249
								Q15717	P62249
								Q06787	P62249
								O00571	P09012
								P22626	P09012
								Q15717	P09012
								Q13148	P20226
								Q06787	P11388
								Q9UPQ9	Q9UKV8
								Q13148	P35637
								P35637	Q13148
								Q15717	Q13283
								Q15717	O00571
								Q15717	Q96EP5
								Q15717	Q9UKV8
								Q9UKV8	Q9UPQ9
								Q13148	P46777
								Q13148	Q13283
								Q13148	O00571
								Q13148	Q15717
								Q13148	P22626
								Q13148	Q9UKV8
								Q92499	P22626
								Q9UKV8	Q15717
								P35637	Q92499
								Q15717	P22626
								Q96EP5	P31483
								Q96EP5	Q01085
								Q13283	Q9UKV8
								Q13283	Q96EP5
								Q13283	Q92499
								Q13283	O00571
								Q13283	Q15717
								Q13283	Q06787
								Q13283	Q13148
								Q13283	P31483
								Q13283	Q01085
								Q13283	Q9UPQ9
								Q9UKV8	Q13283
								P35637	P22626
								P35637	O00571
								P35637	Q15717
								P22626	Q13148
								O00571	Q9UKV8
								O00571	Q92499
								O00571	Q06787
								O00571	Q13283
								Q15717	P35637
								Q06787	Q13283
								Q06787	Q9UPQ9
								Q06787	Q9UKV8
								Q13283	P46777
								P22626	Q15717
								P46777	Q06787
								O00571	Q15717
								Q96EP5	Q15717
								P46777	Q13148
								O00571	Q13148
								Q15717	Q13148
								Q9UKV8	Q13148
								P22626	Q92499
								Q92499	P35637
								P31483	Q96EP5
								Q01085	Q96EP5
								Q96EP5	Q13283
								Q92499	Q13283
								P31483	Q13283
								Q01085	Q13283
								Q9UPQ9	Q13283
								P22626	P35637
								O00571	P35637
								Q9UKV8	O00571
								Q92499	O00571
								Q06787	O00571
								Q9UPQ9	Q06787
								Q9UKV8	Q06787
								P46777	Q13283
								Q06787	P46777
								Q14157	P48634
								Q8IZH2	Q13310
								P48634	Q14157
								O60573	Q9NRA8
								Q9UHX1	Q9NZI8
								Q9Y4K3	O60573
								Q9UHX1	P11940
								Q9Y5V3	Q9UQE7
								Q9UHX1	Q13310
								Q9Y5V3	P04792
								Q9Y4K3	P33993
								P22087	O14744
								Q504Q3	P11940
								Q92900	Q8IU60
								Q92900	Q8IZH2
								Q92900	P11940
								P62495	P11940
								Q58A45	P11940
								P11940	Q58A45
								P11940	P62495
								Q9UIV1	P11940
								Q8TDN6	Q9UBT2
								O43390	P61254
								P63220	P08865
								Q9NRA8	P06730
								P22087	Q16637
								Q16637	P22087
								Q12906	Q12905
								Q8WUM4	O75340
								O75340	Q8WUM4
								Q9UKB1	Q9Y297
								Q9Y297	Q9UKB1
								O43390	Q16637
								Q16637	O43390
								P55884	P06730
								P08865	P63220
								Q16637	Q9Y4Z0
								Q16637	Q08211
								Q08211	Q16637
								A5YKK6	O95628
								Q92900	Q9NPI6
								Q9NPI6	Q92900
								Q8IU60	Q92900
								Q13813	P20700
								Q9Y4K3	P36897
								P20700	Q9GZM8
								Q9GZM8	P20700
								Q01804	Q02413
								Q01804	Q71U36
								Q9UN86	Q14694
								Q01804	P51116
								Q14694	Q9UN86
								Q9Y297	Q96CW5
								Q9UKB1	Q96CW5
								Q14694	Q92879
								Q9UN86	Q8N3C0
								Q9UPT9	A5YKK6
								Q9UPT9	Q9H9A5
								Q9UPT9	Q7KZF4
								Q9UN86	Q5T6F2
								Q9UN86	Q9H7B2
								Q6Y7W6	Q16637
								Q6Y7W6	P11940
								Q6Y7W6	P51114
								Q6Y7W6	Q14444
								Q12905	Q12906
								Q12905	P12956
								Q12905	P13010
								P22087	O00567
								O00165	P08238
								Q99497	Q9Y4K3
								Q9Y4K3	Q99497
								Q16637	O00567
								Q16637	Q9Y2X3
								Q16637	Q15233
								Q16637	P84103
								Q16637	P27635
								Q9H9G7	Q01804
								Q9H9G7	P08238
								Q9HCK5	P08238
								Q9HCK5	Q13310
								Q9HCK5	Q9NZI8
								Q9HCK5	P05141
								Q9HCK5	P62913
								Q8WYQ5	Q12906
								O43734	Q9Y4K3
								O00567	Q12906
								O00567	P52272
								O00567	Q9NZI8
								O00567	Q71U36
								O00567	Q12905
								O00567	P05141
								O00567	Q9Y2X3
								O00567	Q08211
								O00567	Q9NR30
								O00567	Q9NW13
								O00567	Q8TDN6
								O00567	Q00839
								O00567	P62701
								O00567	P27635
								O00567	P62913
								O00567	P61254
								O00567	P62249
								O95793	Q12906
								O95793	P11940
								O95793	P27635
								Q00839	Q9Y297
								P45983	Q12796
								P45983	Q96T37
								Q16637	P51805
								Q16637	P04406
								Q16637	Q71U36
								Q15365	P11940
								Q15366	P11940
								P12956	Q12906
								Q12906	P12956
								Q15233	Q99497
								Q71U36	Q8WUM4
								P49792	Q02880
								Q8NDV7	P11940
								Q9HCJ0	P11940
								Q9H7E2	P51114
								Q9H7E2	P51116
								P11940	Q8NDV7
								P11940	Q99700
								Q9NZI8	Q9Y297
								Q12986	P11940
								Q12986	P43243
								Q12986	P52272
								Q12986	Q00839
								Q12986	P84103
								Q9UL18	Q9HCJ0
								Q9H9G7	Q9HCJ0
								P04406	Q92993
								P36897	Q9Y4K3
								P11940	Q504Q3
								P11940	Q9ULM6
								Q99497	Q9UBT2
								Q86XN8	Q9UL18
								Q6ZN04	P11940
								A1L020	P11940
								Q6ZN04	Q9UL18
								P04792	Q16637
								Q9HCK5	Q9HCJ0
								Q8TF46	Q6Y7W6
								Q8TF46	Q86UK7
								Q8TF46	O60573
								P62701	P62249
								P62701	P23396
								P62701	P63220
								Q99497	P47710
								Q99497	Q15233
								P62701	P08865
								P62913	P62249
								P62913	P23396
								P62249	P23396
								P27635	P62701
								P62913	P62701
								P62249	P62701
								P23396	P62701
								P27635	P08865
								P62913	P08865
								P62249	P08865
								P23396	P08865
								P27635	P62249
								O60506	P11940
								P27635	P62913
								P62913	P63220
								P62249	P63220
								P62249	P62979
								P62249	P35544
								P62910	P23396
								P62910	P62701
								P63220	P62701
								P62979	P62701
								P62910	P08865
								P22087	Q9Y2X3
								P62979	P08865
								P27635	P63220
								P62910	P62249
								P62979	P23396
								P63220	P23396
								P62913	P62979
								Q08211	Q12906
								Q00839	P11940
								O00567	P23396
								P23396	P62987
								O43390	P11940
								P22087	P62913
								Q12905	P62249
								Q08211	Q12905
								Q12906	P62913
								Q12905	O75533
								Q12905	P62913
								Q16630	Q14157
								Q12905	P27635
								Q08211	O00567
								P05141	P62913
								O43143	P11940
								P05141	P62701
								Q12906	O75533
								P22087	P62701
								Q9Y2X3	P62701
								P05141	P23396
								Q12905	P62701
								P22087	P23396
								Q00839	P23396
								P38919	Q12905
								Q12906	P23396
								P63220	P62987
								O60506	Q12906
								Q12906	Q9HCE1
								Q12905	P23396
								Q12906	P62701
								O43143	P52597
								Q9HCE1	P27635
								Q12906	P11940
								O60506	Q12905
								Q12905	Q9HCE1
								Q00839	P62701
								O43143	O60506
								P11940	P63220
								Q00839	Q92900
								P11940	P62701
								P11940	P08865
								Q12906	P62249
								P52272	P62913
								Q12906	P62910
								O43143	P84103
								Q12906	P20700
								P52272	P62249
								Q9Y2X3	P62913
								Q00839	P62249
								O43390	Q12906
								P52272	P27635
								Q00839	Q9Y2X3
								P11940	P09012
								Q9NR30	O43390
								Q12906	P84103
								P05141	P63220
								P52272	P62701
								O43390	Q12905
								P52272	P08865
								P08238	P62910
								O75533	Q14157
								P05141	P08865
								P52272	P63220
								Q12905	P62995
								Q12906	P62995
								Q9NR30	Q15029
								Q08211	P08865
								Q12905	P84103
								P08238	P62249
								O43143	P38159
								Q12905	Q9UHX1
								O43143	Q9Y2X3
								Q9BYG3	Q9Y2X3
								O60506	Q9NZI8
								O43143	O00567
								Q7L2E3	Q12906
								O43143	P22087
								P43243	P49792
								Q5T6F2	Q14157
								O60506	P27635
								Q12905	O95758
								Q12905	P49792
								Q9NR30	O00159
								P23396	Q7KZF4
								P52597	P49792
								P52272	P49792
								Q12905	Q9BRZ2
								Q12905	Q13813
								Q12906	O00159
								P22087	Q9BYG3
								Q9BYG3	P62913
								O43143	P06702
								Q12906	O95758
								Q9BYG3	P23396
								P53634	P60033
								P05141	Q9UBQ7
								Q12905	Q7KZF4
								P52272	P20700
								P26196	Q5TC82
								O43143	P49792
								Q08211	P49792
								Q12906	P35580
								P12236	P27635
								Q9NR30	P20700
								P04792	Q14671
								P38159	P08865
								Q12906	Q9BRZ2
								Q5T6F2	Q96KR1
								Q9NR30	P06702
								Q5TC82	Q9UGR2
								P49756	Q16637
								P45983	Q9NPI6
								Q92900	P62913
								Q92900	P23396
								Q92900	Q09161
								Q92900	P38919
								Q92900	Q92540
								Q92900	Q86US8
								P62495	Q92900
								P07910	Q12906
								P38919	Q12906
								P38919	O43143
								P38919	P05141
								P38919	P22087
								P38919	P27635
								P38919	P61254
								P11940	Q14694
								Q14694	P11940
								Q92900	Q6P2E9
								Q92900	Q96F86
								Q9Y2Z0	P08238
								P08238	P04406
								P08238	Q13813
								P08238	Q14980
								P08238	P62701
								P08238	P08865
								P02768	P62495
								P02768	P49792
								Q12906	Q9HCS7
								Q15029	P04792
								Q9HCS7	Q12906
								P04792	Q15029
								Q96LI5	Q13112
								Q92900	P55884
								Q9UL18	P11940
								Q9Y4K3	O43734
								Q6Y7W6	O60573
								O60573	Q6Y7W6
								O60573	Q86UK7
								Q86UK7	Q6Y7W6
								Q86UK7	O60573
								Q6Y7W6	Q86UK7
								Q12906	P27635
								O75533	P27635
								P06730	Q9NRA8
								P29508	P45983
								P45983	P29508
								Q99700	P11940
								Q504Q3	Q9UM54
								Q504Q3	P23396
								Q504Q3	P62910
								Q504Q3	P62913
								Q504Q3	P62249
								Q504Q3	P55884
								Q504Q3	Q9NR30
								Q504Q3	P08238
								Q504Q3	Q9NZI8
								Q504Q3	Q9H0D6
								Q504Q3	Q16637
								Q504Q3	P22087
								Q504Q3	P61927
								Q504Q3	P62701
								Q504Q3	P62979
								Q504Q3	Q13310
								Q504Q3	P61254
								Q504Q3	P27635
								P60033	Q9P2D0
								P60033	P11940
								P60033	P55884
								P60033	O43143
								P60033	P62701
								P60033	P23396
								P60033	P62249
								P60033	P62913
								P60033	P35544
								Q9Y297	P07910
								Q92600	Q6Y7W6
								Q9H0D6	P53634
								Q9UBT2	P53634
								P11940	O43143
								Q12905	Q00839
								P33993	P08238
								Q12905	O00425
								Q9Y3I0	Q12905
								P16989	Q12905
								Q6P2E9	Q12905
								P35544	P08865
								P46926	P11940
								P35544	P62249
								P63220	P62249
								P35544	P23396
								P35544	P62701
								P62249	Q7KZF4
								P35544	Q13813
								P08865	O60506
								P63220	O60506
								P08865	P12956
								P51114	Q9H7E2
								P51114	Q5T6F2
								Q9BZE4	P25311
								Q9BZE4	O95793
								Q6ZN17	P22087
								Q9HCE1	Q92900
								Q5W0B1	A5YKK6
								Q5W0B1	Q9NZN8
								Q5W0B1	Q9H9A5
								Q5W0B1	Q9C0C2
								O95793	Q9BZE4
								O95793	Q92900
								Q9NUL3	Q92900
								Q9HCJ0	Q9H9G7
								Q9HCJ0	Q9UL18
								Q92900	Q9NUL3
								Q92900	Q9HCE1
								Q92900	O95793
								Q9H0D6	O15226
								P08238	Q71U36
								O95793	Q9NZI8
								Q9NZI8	O95793
								O95793	Q13310
								O95793	P23396
								O95793	Q12905
								O95793	O43143
								O95793	P05141
								O95793	P55884
								O95793	P62701
								O95793	Q9NR30
								O95793	O15226
								O95793	Q96GQ7
								Q96CW5	O60573
								Q96CW5	Q6Y7W6
								Q96CW5	O00165
								Q96CW5	P08238
								Q96CW5	Q9NZI8
								Q96CW5	P62913
								Q96CW5	P61254
								Q96CW5	P23396
								Q96CW5	P62701
								Q96CW5	Q7KZ85
								Q96CW5	P27635
								P55884	Q09161
								Q09161	P55884
								P06730	P55884
								Q9UKB1	Q9UIV1
								Q9UKB1	A5YKK6
								Q9UKB1	Q12906
								Q9UKB1	Q08211
								Q9UKB1	Q13310
								Q9UKB1	Q00839
								Q9Y297	Q00839
								P52597	Q86Y13
								O60573	Q9Y5V3
								Q9Y5V3	Q8WU79
								Q9HCE1	O43143
								Q9HCE1	Q9UM54
								Q9HCE1	Q8N3C0
								Q9HCE1	Q9BRZ2
								Q9HCE1	Q12986
								Q9HCE1	Q9H6R4
								Q9HCE1	Q9Y297
								Q9HCE1	P23396
								Q9HCE1	Q5W0B1
								Q9HCE1	Q9UPT9
								Q9HCE1	Q9NZI8
								Q9HCE1	O14787
								Q9HCE1	P22087
								Q9HCE1	O00567
								Q9HCE1	Q9H0D6
								Q9HCE1	O00541
								Q9HCE1	O15226
								Q86US8	Q92900
								Q86US8	P11940
								Q9H7E2	P11940
								Q9HCJ0	Q13310
								Q9HCJ0	A5YKK6
								Q9HCJ0	Q9H9A5
								Q9HCJ0	O75175
								Q9HCJ0	Q9UFF9
								Q9HCJ0	Q9ULM6
								Q9HCJ0	Q504Q3
								Q9HCJ0	Q58A45
								Q9Y297	Q9H3G5
								Q9Y297	Q99729
								Q9Y297	P04792
								Q9UKB1	Q9NZB2
								Q9UKB1	Q99729
								Q9UKB1	O43390
								Q9UKB1	Q9Y4C8
								Q9UKB1	P08865
								Q9UKB1	O60506
								Q9UKB1	Q96KR1
								Q9UKB1	Q14157
								Q12905	P33993
								Q9BYG3	Q92900
								Q9BYG3	Q96GQ7
								Q9BYG3	O15226
								Q9BYG3	Q9BZE4
								Q9BYG3	O00541
								Q9BYG3	Q9H7B2
								Q9BYG3	Q9H000
								P08865	P62979
								P08865	O75533
								P08865	Q6P158
								P22087	Q9Y520
								Q8N9N2	Q8N3C0
								Q8N9N2	P29508
								Q8N9N2	B9A064
								Q12905	Q9NW13
								Q12905	Q9NZB2
								Q12905	Q96SI9
								Q12905	Q92900
								Q12905	Q9NUL3
								Q12905	O95793
								Q12905	O43390
								Q12905	Q96KR1
								Q12905	Q13310
								Q12905	Q7L2E3
								Q12905	Q12926
								Q12905	Q8TB72
								Q12905	Q9NUD5
								Q12905	Q8TDN6
								Q12905	Q9NVP1
								Q12905	Q9BZE4
								Q12905	P07910
								Q12905	Q9H7B2
								Q12905	Q96E39
								Q15365	P08238
								Q9HCJ0	Q9NZN8
								Q9HCJ0	Q96LI5
								Q9HCJ0	Q9UIV1
								A5YKK6	Q9HCJ0
								Q58A45	Q9HCJ0
								Q9Y297	P48634
								P04792	Q8TD31
								P04792	P49756
								P04792	P13010
								P04792	P51114
								P04792	Q00839
								P04792	Q86V48
								P04792	P08865
								P04792	Q01082
								P04792	P78344
								P04792	P52597
								P04792	P08238
								Q9UKB1	P48634
								Q9UKB1	Q13112
								Q9UKB1	P11940
								Q9UKB1	P49792
								Q9UKB1	Q9HCE1
								Q9UKB1	Q14671
								Q9UKB1	Q9H6S0
								Q9UKB1	P38159
								Q9UKB1	Q92540
								Q9UKB1	O15063
								Q9UKB1	O60573
								Q9UKB1	P43243
								Q9UKB1	Q9NRA8
								Q9UKB1	O75533
								Q9UKB1	Q9Y3I0
								Q9UKB1	P52597
								O43143	Q99700
								P22087	Q8TDN6
								Q9BZE4	Q8TDN6
								O00541	Q8TDN6
								P62913	Q8TDN6
								Q9BQ39	Q9NR30
								P22087	Q96GQ7
								O00567	Q96GQ7
								Q9Y2X3	Q96GQ7
								O00567	Q9BQ39
								Q9NVP1	O43143
								P22087	O43143
								O00567	O43143
								Q9HCS7	O43143
								P49792	Q15029
								P62913	P35544
								Q9NVP1	P22087
								O00567	P22087
								Q13310	P22087
								O00541	P22087
								P11940	Q9UN86
								Q13310	Q9UN86
								Q9BZE4	Q9NZM5
								Q9NVP1	Q9BZE4
								P22087	Q9BZE4
								O00567	Q9BZE4
								Q9Y2X3	Q9BZE4
								O00541	Q9BZE4
								O43143	O43390
								P22087	O43390
								P11940	O43390
								Q92900	O43390
								P05141	Q00839
								Q9NZI8	Q9Y6M1
								Q9NZI8	O00425
								Q96KR1	Q12905
								Q96GQ7	Q9BYG3
								O00567	Q9BYG3
								Q9Y2X3	Q9BYG3
								Q9NVP1	Q9H6R4
								O43143	Q9H6R4
								P22087	Q9H6R4
								O00567	Q9H6R4
								Q9Y2X3	Q9H6R4
								Q9NVP1	O00567
								Q9NVP1	Q9Y2X3
								Q8WWM7	P11940
								Q8TDN6	P11940
								P06730	P11940
								Q99700	Q13310
								Q8WWM7	Q13310
								Q8TDN6	Q13310
								O43143	Q13310
								P06730	Q13310
								P11940	Q15365
								P11940	Q15366
								P11940	O75340
								Q13310	O75340
								Q96GQ7	O00541
								O43143	O00541
								O00567	O00541
								Q9NW13	O00541
								P07910	P49792
								P11388	P49792
								O43143	Q96T37
								O43143	Q8NDT2
								Q96GQ7	Q9Y4C8
								P22087	Q9Y4C8
								Q9NVP1	Q9H7B2
								O43143	Q9H7B2
								Q9BZE4	Q9H7B2
								O00541	Q9H7B2
								Q9NVP1	P62913
								P11940	P62913
								Q8TDN6	P61254
								P27635	P61254
								P23396	P61254
								P62913	P62910
								P23396	P62910
								P23396	P61927
								P11940	P62249
								P61254	P62249
								P27635	P23396
								Q8TDN6	P62701
								Q9NVP1	P62701
								Q9H6R4	P62701
								P61254	P62701
								P08865	P62701
								P62987	P62701
								Q8IZH2	P62701
								O43143	O75533
								P11940	O60506
								Q92900	O60506
								O43143	Q9H7E2
								Q7KZF4	Q9H7E2
								O95985	Q9H7E2
								P04792	Q9UBT2
								P08238	P62987
								O00541	P62987
								P62910	P62987
								P61927	P62987
								P62979	P62987
								O60506	Q86UK7
								Q9Y297	Q9NPI6
								Q9Y297	Q8IZD4
								Q9UKB1	Q92900
								Q9Y297	Q92540
								Q9Y297	Q8NDV7
								Q9Y297	Q9UKZ1
								Q9Y297	A5YKK6
								Q9Y297	Q9H9A5
								Q9Y297	Q9Y5V3
								Q9Y297	Q92600
								Q9Y297	Q7Z739
								P45983	P53634
								P27635	Q08211
								O00567	Q13206
								Q00839	P22087
								P27635	P22087
								P27635	Q00839
								Q00839	Q12905
								P43243	Q12905
								Q00839	Q12906
								P43243	Q12906
								Q00839	P08865
								Q9NZN8	Q92900
								Q99523	Q92900
								Q00839	P27635
								Q00839	P62913
								Q00839	P62910
								P27635	P62910
								O00567	P62910
								Q9P2D0	P23396
								Q00839	P63220
								P27635	P62979
								P27635	Q99700
								P27635	P11388
								O00567	P11388
								P27635	Q02880
								Q00839	P62987
								O00567	P48634
								O00567	P51114
								P27635	Q13112
								P27635	O60264
								O00159	P55884
								Q00839	Q13310
								P27635	Q9NVP1
								O00567	Q9NVP1
								P27635	O95985
								P27635	Q9UIG0
								P27635	Q14694
								O00567	Q14694
								Q9P2D0	Q14694
								Q00839	Q9NR30
								P27635	Q9NR30
								Q9P2D0	Q9NR30
								P27635	Q9UN86
								Q00839	O00567
								Q00839	Q9NZI8
								Q00839	Q9H0D6
								P27635	Q7L2E3
								O00567	Q7L2E3
								Q9P2D0	Q7L2E3
								P27635	Q92615
								P27635	Q9Y520
								Q00839	Q9BZE4
								P27635	Q9BZE4
								P27635	Q9H9A5
								P27635	Q9P2D0
								O00567	Q9P2D0
								A5YKK6	Q9P2D0
								P27635	O75179
								P27635	P11940
								P27635	Q7KZF4
								P27635	Q9NZM5
								P27635	Q9Y5A9
								P27635	Q9Y3I0
								P27635	Q9Y2X3
								P27635	Q9BYJ9
								P27635	Q9NW13
								P27635	Q8TDN6
								Q00839	Q96GQ7
								P27635	Q96GQ7
								Q00839	O15226
								P27635	Q7Z417
								Q00839	Q9H6R4
								P27635	Q9H6R4
								Q99523	Q9H6R4
								P27635	Q9BQ39
								A5YKK6	Q5W0B1
								P27635	Q71F23
								P27635	Q86UK7
								P27635	Q6P158
								O00567	Q6P158
								P27635	Q71RC2
								P27635	Q7Z739
								O14744	P49792
								P49792	Q9UBT2
								O00541	Q96GQ7
								P20226	Q14694
								Q9Y4K3	Q14694
								O00541	Q7Z2W4
								O00541	Q9NVP1
								Q16637	O14744
								Q16637	Q9H0D6
								Q15672	Q9Y297
								Q9Y297	Q15672
								Q96T37	O95628
								O95628	Q96T37
								Q5TC82	P02768
								Q5TC82	Q9UKZ1
								Q5TC82	A5YKK6
								Q5TC82	Q9H9A5
								Q5TC82	Q9NZN8
								Q5TC82	O75175
								Q5TC82	Q96LI5
								Q5TC82	Q9UIV1
								Q5TC82	Q9UFF9
								Q5TC82	P16989
								Q5TC82	P35544
								Q5TC82	P22087
								Q5TC82	O43390
								Q5TC82	Q00839
								Q5TC82	P43243
								Q5TC82	P33993
								Q5TC82	Q15233
								Q5TC82	Q7Z417
								Q5TC82	Q01804
								Q5TC82	Q86TG7
								Q5TC82	Q14671
								Q5TC82	Q9HBD1
								Q5TC82	Q5W0B1
								Q5TC82	P62913
								Q5TC82	P62249
								Q5TC82	P23396
								Q5TC82	Q92600
								Q5TC82	P05141
								Q5TC82	O95793
								Q5TC82	Q9C0C2
								Q5TC82	Q14157
								Q5TC82	P12956
								Q01082	Q9NZM5
								Q9UM54	Q9BZE4
								Q9UM54	Q9H6S0
								Q9Y4K3	Q16637
								Q9Y4K3	P12035
								Q9NPI6	Q9Y4K3
								Q9Y4K3	Q9NPI6
								Q96SI9	Q12905
								Q9UKB1	Q96E39
								Q9Y297	Q14201
								Q6P158	P08865
								O60506	P62979
								Q9H0J9	Q9H000
								Q12926	Q92900
								Q9NZM5	Q92900
								Q9NZM5	Q9NUL3
								Q12926	Q12905
								Q9NZM5	Q7Z2W4
								Q8WYQ5	Q92900
								Q9NZM5	Q9H7B2
								Q6P158	Q562R1
								Q9NZM5	Q8TDN6
								Q9NZM5	Q9H6S0
								Q8WYQ5	Q9BZE4
								Q9Y297	Q9C0C2
								Q9NZM5	Q7L2E3
								Q9NZM5	Q9HCE1
								Q12926	Q13310
								Q9UKB1	Q9UKZ1
								Q9Y297	Q9NZN8
								Q8WYQ5	Q96GQ7
								Q9HBD1	Q562R1
								Q562R1	Q9UM54
								Q12926	Q9H000
								Q12926	Q9NZI8
								Q8WYQ5	Q9H7B2
								Q9UKB1	Q96PU8
								Q9NZM5	Q96GQ7
								Q96SI9	Q92900
								Q12926	Q9NP73
								Q9NZM5	Q9NW13
								Q7Z2W4	Q9BZE4
								Q12926	P11940
								Q7Z2W4	P62910
								Q9UKB1	P07910
								O60506	Q9NR30
								Q9NZM5	Q9BZE4
								Q7Z2W4	Q96GQ7
								P08865	P23396
								Q7Z2W4	P61254
								Q7Z2W4	Q92900
								O60506	Q96GQ7
								Q9NZM5	Q13206
								Q9BYG3	Q9NR30
								Q8TD31	Q86Y13
								P62910	P35544
								P62910	Q9Y4Z0
								O15226	Q7L2E3
								Q96F86	O60573
								O60573	O60333
								Q99497	P11940
								Q99497	Q12905
								Q99497	P55884
								Q99497	Q16630
								Q15365	Q9BRZ2
								P20700	Q03252
								P31645	P08238
								Q8N3C0	Q86UK7
								Q8N3C0	P23396
								Q8N3C0	P11940
								Q86UK7	O14744
								Q86UK7	P08238
								Q86UK7	Q13813
								Q86UK7	Q03252
								Q86UK7	P29508
								Q86UK7	Q08554
								Q86UK7	P05089
								Q86UK7	Q01469
								Q86UK7	Q02413
								Q86UK7	P20700
								Q86UK7	P23396
								Q86UK7	Q96P63
								Q86UK7	P12273
								Q86UK7	P25311
								Q86UK7	P12236
								Q86UK7	P61626
								Q86UK7	Q14683
								Q86UK7	Q9UQE7
								Q86UK7	P06702
								Q86UK7	Q6UWP8
								Q86UK7	P62249
								Q86UK7	Q96QA5
								Q86UK7	P35580
								Q86UK7	Q01082
								Q86UK7	P05141
								Q86UK7	P04406
								Q86UK7	P05109
								Q86UK7	Q01804
								Q86UK7	P55884
								Q86UK7	P62910
								Q15365	P22087
								Q15365	O43143
								Q9NZM5	P12956
								P12956	Q9NZM5
								Q9NZM5	P62913
								Q9UBQ7	P08238
								Q15365	Q12906
								Q15365	P62913
								Q15365	P61254
								Q15365	P62701
								Q15365	Q12905
								Q15365	P05141
								Q15365	P62249
								Q15365	P27635
								Q15365	Q01804
								Q15365	Q92900
								Q15365	O60333
								Q9Y4K3	P43243
								Q9Y4K3	P62979
								Q15029	P05141
								Q15029	O43143
								Q15029	P06730
								Q15029	P08238
								Q15029	Q12905
								Q15029	Q12906
								Q15029	P08865
								Q15029	P27635
								Q15029	P62913
								Q15029	P61254
								Q15029	P23396
								Q15029	P62701
								Q15029	P62249
								Q15029	P62979
								Q15029	P55884
								Q15029	Q13310
								Q15029	O60573
								Q15029	Q8WUM4
								Q15029	Q9NZI8
								Q15029	Q99497
								Q15029	P11940
								Q15029	P78344
								Q15029	P22087
								Q15029	P62495
								Q15029	P35544
								Q15029	P49792
								Q15029	Q92900
								Q15029	P62910
								Q15029	P63220
								Q15029	Q14694
								Q15029	Q9NR30
								Q15029	Q14157
								Q15029	O00567
								Q15029	Q9BZE4
								Q15029	Q6Y7W6
								Q15029	Q9Y2X3
								Q15029	Q9NVI7
								O95628	A5YKK6
								O14744	Q12906
								Q9UM54	Q9NX05
								Q9UM54	P07910
								Q9UM54	P38159
								Q9UM54	Q9C0J8
								Q9UM54	P11388
								Q9UM54	P62995
								Q9UM54	P51798
								Q9BRZ2	Q15365
								Q8N3C0	Q8N9N2
								Q7Z417	Q5TC82
								Q14694	O00425
								O00425	Q14694
								O00425	Q6P158
								P47974	Q01804
								P47974	P11940
								P47974	Q5W0B1
								P47974	P62913
								P47974	P62249
								P47974	P23396
								P47974	P62701
								P22087	O00425
								P22087	O75534
								P22087	P61254
								P22087	P62910
								P22087	Q01804
								P22087	Q09161
								P22087	Q13206
								P22087	Q659C4
								P22087	Q92900
								P22087	Q96I24
								P22087	Q96SI9
								P22087	Q9BQ39
								P22087	Q9H6S0
								P22087	Q9H7E2
								P22087	Q9NP73
								P22087	Q9NR30
								P22087	Q9NUD5
								P22087	Q9NZB2
								P22087	Q9Y6M1
								P22087	O00541
								P22087	O15226
								P22087	O95793
								P22087	Q13310
								P22087	Q7L2E3
								P22087	Q7Z2W4
								P22087	Q96KR1
								P22087	Q9NVP1
								P22087	Q9NW13
								P22087	Q9NZM5
								Q71U36	O00165
								Q71U36	P05141
								P22087	Q9HCE1
								P22087	Q9Y5A9
								P22087	O60264
								P22087	Q7Z739
								P22087	Q9BYJ9
								P22087	Q9UIG0
[truncated: 4,382 more rows]

## Sheet: PSD
			PN Regulators of PSD Network:					PSD Edgelist:
	List of PSD Localising Proteins in Network		Gene	UniprotID	Branch	Class		UniprotID.A	UniprotID.B
	O14980		HSPA1L	P34931	Cytonuclear proteostasis	Chaperone		O14980	P25054
	P06241		HSPA2	P54652	Cytonuclear proteostasis	Chaperone		P06241	Q12879
	P78352		HSPA6	P17066	Cytonuclear proteostasis	Chaperone		P06241	O60716
	Q15811		HSPA8	P11142	Cytonuclear proteostasis	Chaperone		P78352	Q96A65
	P17600		HSPA12A	O43301	Cytonuclear proteostasis	Chaperone		P06241	P35222
	P62750		DNAJA1	P31689	Cytonuclear proteostasis	Chaperone		P78352	Q9P0K1
	Q96PV0		DNAJA2	O60884	Cytonuclear proteostasis	Chaperone		P78352	O95970
	Q92499		DNAJB1	P25685	Cytonuclear proteostasis	Chaperone		P78352	P42262
	Q14974		DNAJB2	P25686	Cytonuclear proteostasis	Chaperone		P78352	P42263
	O00401		DNAJB4	Q9UDY4	Cytonuclear proteostasis	Chaperone		P78352	Q14289
	Q92777		DNAJB6	O75190	Cytonuclear proteostasis	Chaperone		Q15811	Q9Y5X3
	P10636		DNAJC6	O75061	Cytonuclear proteostasis	Chaperone		P17600	P08670
	P09651		DNAJC13	O75165	Cytonuclear proteostasis	Chaperone		Q15811	P68104
	O00571		GAK	O14976	Cytonuclear proteostasis	Chaperone		Q15811	Q12840
	P84077		SACS	Q9NZJ4	Cytonuclear proteostasis	Chaperone		P78352	Q07954
	P19174		HSPH1	Q92598	Cytonuclear proteostasis	Chaperone		P62750	O00410
	Q86UP2		HSPA4	P34932	Cytonuclear proteostasis	Chaperone		P62750	O95373
	P01111		HSPA4L	O95757	Cytonuclear proteostasis	Chaperone		P62750	Q92973
	Q8IYI6		BAG3	O95817	Cytonuclear proteostasis	Chaperone		P78352	O14964
	P52306		BAG5	Q9UL15	Cytonuclear proteostasis	Chaperone		P78352	O14936
	O00499		TCP1	P17987	Cytonuclear proteostasis	Chaperone		Q96PV0	Q92796
	P63000		CCT2	P78371	Cytonuclear proteostasis	Chaperone		Q92499	P61978
	P50570		CCT3	P49368	Cytonuclear proteostasis	Chaperone		P78352	Q92796
	O00429		CCT4	P50991	Cytonuclear proteostasis	Chaperone		P78352	O14490
	Q9UJY1		CCT5	P48643	Cytonuclear proteostasis	Chaperone		P78352	Q9P1A6
	Q9NZ52		CCT6A	P40227	Cytonuclear proteostasis	Chaperone		P78352	O95886
	O95670		CCT6B	Q92526	Cytonuclear proteostasis	Chaperone		P78352	Q9Y2H0
	O14964		CCT7	Q99832	Cytonuclear proteostasis	Chaperone		P78352	Q12879
	P51116		CCT8	P50990	Cytonuclear proteostasis	Chaperone		Q14974	O95373
	Q99816		TBCB	Q99426	Cytonuclear proteostasis	Chaperone		P06241	P35612
	P14136		TBCD	Q9BTW9	Cytonuclear proteostasis	Chaperone		Q15811	P60880
	P62258		HSPB1	P04792	Cytonuclear proteostasis	Chaperone		P78352	P78559
	O95197		HSPB8	Q9UJY1	Cytonuclear proteostasis	Chaperone		Q14974	P52294
	Q12846		CRYAB	P02511	Cytonuclear proteostasis	Chaperone		O00401	P60953
	P63010		HSP90AA1	P07900	Cytonuclear proteostasis	Chaperone		P06241	Q06124
	Q9C040		CACYBP	Q9HB71	Cytonuclear proteostasis	Chaperone		Q92777	P63104
	O95817		HACD3	Q9P035	Cytonuclear proteostasis	Chaperone		Q92777	P62258
	O43739		NUDCD2	Q8WVJ2	Cytonuclear proteostasis	Chaperone		Q92777	O14994
	O14976		AIP	O00170	Cytonuclear proteostasis	Chaperone		O00401	P07737
	P62191		STIP1	P31948	Cytonuclear proteostasis	Chaperone		P10636	P02649
	Q08752		STUB1	Q9UNE7	Cytonuclear proteostasis	Chaperone		P78352	P35609
	O14908		TOMM34	Q15785	Cytonuclear proteostasis	Chaperone		P06241	P54764
	Q14240		TOMM70	O94826	Cytonuclear proteostasis	Chaperone		P06241	Q14289
	P61981		FKBP4	Q02790	Cytonuclear proteostasis	Chaperone		P10636	P63104
	P31946		FKBP8	Q14318	Cytonuclear proteostasis	Chaperone		P10636	P31946
	Q9Y2Q3		PPID	Q08752	Cytonuclear proteostasis	Chaperone		P78352	O14514
	P27348		AHSA1	O95433	Cytonuclear proteostasis	Chaperone		P78352	P17252
	P63104		AIP	O00170	Cytonuclear proteostasis	Folding enzyme		P78352	O14910
	Q05639		FKBP1B	P68106	Cytonuclear proteostasis	Folding enzyme		P17600	O00499
	P60520		FKBP4	Q02790	Cytonuclear proteostasis	Folding enzyme		P17600	P49418
	Q99623		FKBP8	Q14318	Cytonuclear proteostasis	Folding enzyme		P17600	P12931
	Q8IXJ6		PPIA	P62937	Cytonuclear proteostasis	Folding enzyme		Q15811	P60953
	P10644		PPID	Q08752	Cytonuclear proteostasis	Folding enzyme		P10636	Q9UNE7
	P61081		PPIL1	Q9Y3C6	Cytonuclear proteostasis	Folding enzyme		P10636	P11142
	Q96JB5		HSPA5	P11021	ER proteostasis	Chaperone		P09651	Q92841
	Q9Y5S2		PDIA3	P30101	ER proteostasis	Folding enzyme		P09651	P61978
	P63167		PDIA6	Q15084	ER proteostasis	Folding enzyme		P09651	O60506
	P35613		PRDX1	Q06830	ER proteostasis	Folding enzyme		P09651	P52272
	P31930		PPIB	P23284	ER proteostasis	Folding enzyme		P09651	P38646
	Q9UJU6		FKBP15	Q5T1M5	ER proteostasis	Folding enzyme		P09651	P11940
	P21796		PPIB	P23284	ER proteostasis	Maturation and folding of specific substrates		P09651	P54652
	P49841		BSG	P35613	ER proteostasis	Chaperone		P09651	Q13310
	O75569		SRPRA	P08240	ER proteostasis	Protein transport		P09651	Q00577
	P49407		SRPRB	Q9Y5M8	ER proteostasis	Protein transport		P09651	Q13464
	P35222		UBL4A	P11441	ER proteostasis	Protein transport		P09651	Q13423
	P25054		NOMO2	Q5JPE7	ER proteostasis	Protein transport		P10636	P34932
	P31947		EMC1	Q8N766	ER proteostasis	Protein transport		P06241	P07900
	Q6UWE0		EMC2	Q15006	ER proteostasis	Protein transport		Q14974	Q71U36
	P55735		EMC4	Q5J8M3	ER proteostasis	Protein transport		Q15811	P63010
	P28482		SEC13	P55735	ER proteostasis	Protein transport		Q15811	Q9UDT6
	P27361		SEC31A	O94979	ER proteostasis	Protein transport		Q15811	Q9UBC2
	O00560		SEC23A	Q15436	ER proteostasis	Protein transport		Q15811	O75334
	P20339		SEC24C	P53992	ER proteostasis	Protein transport		Q15811	Q00610
	Q92598		SAR1A	Q9NR31	ER proteostasis	Protein transport		Q15811	P17661
	Q9UEW8		COPA	P53621	ER proteostasis	Protein transport		Q15811	O00291
	P63096		COPG1	Q9Y678	ER proteostasis	Protein transport		Q15811	Q8WUM4
	Q96KP1		ARCN1	P48444	ER proteostasis	Protein transport		Q15811	Q8TCU6
	O60645		ARF1	P84077	ER proteostasis	Protein transport		Q15811	O14490
	P34932		DAD1	P61803	ER proteostasis	Glycoproteostasis		Q15811	Q9NZM3
	P61764		RPN1	P04843	ER proteostasis	Glycoproteostasis		Q15811	P20339
	Q9Y5X1		RPN2	P04844	ER proteostasis	Glycoproteostasis		P09651	Q7L2E3
	P12931		MOGS	Q13724	ER proteostasis	Glycoproteostasis		P09651	P55196
	P04406		VCP	P55072	ER proteostasis	Organelle-specific protein degradation		P09651	P62937
	Q13153		ERLIN1	O75477	ER proteostasis	Organelle-specific protein degradation		P09651	P42704
	Q9UM54		ERLIN2	O94905	ER proteostasis	Organelle-specific protein degradation		Q15811	O43426
	P62834		SVIP	Q8NHG7	ER proteostasis	Organelle-specific protein degradation		O14980	P10909
	P11233		USP14	P54578	ER proteostasis	Organelle-specific protein degradation		P10636	P49841
	Q00535		HSPA9	P38646	Mitochondrial proteostasis	Chaperone		P06241	P06733
	P55072		DNAJA3	Q96EY1	Mitochondrial proteostasis	Chaperone		P06241	Q00610
	Q9UNZ2		DNAJC11	Q9NVH1	Mitochondrial proteostasis	Chaperone		P62750	P83731
	P55196		DNAJC19	Q96DA6	Mitochondrial proteostasis	Chaperone		P62750	P39023
	Q92796		HSPD1	P10809	Mitochondrial proteostasis	Chaperone		P62750	P62917
	Q96A65		TRAP1	Q12931	Mitochondrial proteostasis	Chaperone		P62750	P62249
	Q9UPT5		HSPB1	P04792	Mitochondrial proteostasis	Chaperone		P62750	P39019
	Q00610		CRYAB	P02511	Mitochondrial proteostasis	Chaperone		P62750	P23396
	Q92900		HSPB8	Q9UJY1	Mitochondrial proteostasis	Chaperone		P62750	P62280
	Q02750		PHB1	P35232	Mitochondrial proteostasis	Chaperone		P62750	P32969
	Q13200		PHB2	Q99623	Mitochondrial proteostasis	Chaperone		P62750	Q02878
	Q15386		SAMM50	Q9Y512	Mitochondrial proteostasis	Membrane protein folding		P62750	P62244
	P13861		MTX1	Q13505	Mitochondrial proteostasis	Membrane protein folding		P62750	P62424
	Q02156		IMMT	Q16891	Mitochondrial proteostasis	Membrane protein folding		P62750	P46782
	Q16623		CHCHD6	Q9BRQ6	Mitochondrial proteostasis	Membrane protein folding		P62750	P36578
	O60716		CHCHD3	Q9NX63	Mitochondrial proteostasis	Membrane protein folding		P62750	P62888
	Q92930		APOOL	Q6UXV4	Mitochondrial proteostasis	Membrane protein folding		P62750	P08865
	Q9Y2X7		TOMM20	Q15388	Mitochondrial proteostasis	Protein transport		P62750	P62263
	P35232		TOMM40L	Q969M1	Mitochondrial proteostasis	Protein transport		P62750	P62277
	P25098		TOMM70	O94826	Mitochondrial proteostasis	Protein transport		P62750	P05388
	P07900		TIMM50	Q3ZCQ8	Mitochondrial proteostasis	Protein transport		P62750	P42766
	Q14185		PAM16	Q9Y3D7	Mitochondrial proteostasis	Protein transport		P62750	Q9Y3U8
	Q05397		AGK	Q53H12	Mitochondrial proteostasis	Protein transport		P62750	P63173
	Q86VP6		YWHAZ	P63104	Mitochondrial proteostasis	Protein transport		P09651	P08865
	P42858		YWHAE	P62258	Mitochondrial proteostasis	Protein transport		O00401	Q8TF74
	P61266		VCP	P55072	Mitochondrial proteostasis	Organelle-specific protein degradation		Q92499	P52272
	Q13526		ATAD1	Q8NBU5	Mitochondrial proteostasis	Organelle-specific protein degradation		Q92499	P62136
	P68400		AFG3L2	Q9Y4W6	Mitochondrial proteostasis	Organelle-specific protein degradation		P09651	P46782
	P19784		LONP1	P36776	Mitochondrial proteostasis	Organelle-specific protein degradation		P09651	P23396
	P60709		PARK7	Q99497	Mitochondrial proteostasis	Organelle-specific protein degradation		Q92499	P68104
	P62136		NAP1L4	Q99733	Nuclear proteostasis	Chaperone		O00571	O60506
	P22694		SEC13	P55735	Nuclear proteostasis	Protein transport		Q14974	O00410
	Q92736		KPNB1	Q14974	Nuclear proteostasis	Protein transport		O14980	P55060
	Q9Y6D5		TNPO1	Q92973	Nuclear proteostasis	Protein transport		O14980	Q9UIA9
	Q9NUQ8		IPO5	O00410	Nuclear proteostasis	Protein transport		Q15811	Q6PGP7
	P48643		IPO7	O95373	Nuclear proteostasis	Protein transport		Q15811	Q15477
	Q15046		XPO1	O14980	Nuclear proteostasis	Protein transport		Q92499	P05198
	Q9P1Z2		CSE1L	P55060	Nuclear proteostasis	Protein transport		Q92499	P61586
	P32004		XPO7	Q9UIA9	Nuclear proteostasis	Protein transport		O00571	P62280
	P62820		KPNA1	P52294	Nuclear proteostasis	Protein transport		O00571	P07951
	P32969		RANGAP1	P46060	Nuclear proteostasis	Protein transport		O00401	P07900
	Q02978		RPS3	P23396	Cytosolic translation	Ribosome		O14980	P35232
	Q9UNE7		RPS5	P46782	Cytosolic translation	Ribosome		P09651	Q9Y3C6
	Q9HA65		RPS11	P62280	Cytosolic translation	Ribosome		P06241	Q05586
	P0CG48		RPS13	P62277	Cytosolic translation	Ribosome		O14980	P42224
	P36542		RPS14	P62263	Cytosolic translation	Ribosome		O14980	Q8IXJ6
	Q6IAA8		RPS15A	P62244	Cytosolic translation	Ribosome		O00401	P61158
	P04792		RPS16	P62249	Cytosolic translation	Ribosome		O00401	P06396
	O60333		RPS19	P39019	Cytosolic translation	Ribosome		Q92499	Q9Y3I0
	Q92561		RPS27	P42677	Cytosolic translation	Ribosome		O14980	P61978
	O00231		RPSA	P08865	Cytosolic translation	Ribosome		P62750	P41252
	Q8TF21		RPL3	P39023	Cytosolic translation	Ribosome		P09651	P46940
	P11142		RPL4	P36578	Cytosolic translation	Ribosome		Q92499	P47897
	Q9Y6M9		RPL6	Q02878	Cytosolic translation	Ribosome		P62750	P47897
	Q06830		RPL7A	P62424	Cytosolic translation	Ribosome		P62750	P42677
	P36543		RPL8	P62917	Cytosolic translation	Ribosome		O00571	P23396
	Q99832		RPL9	P32969	Cytosolic translation	Ribosome		O00571	Q7KZF4
	P29692		RPL10A	P62906	Cytosolic translation	Ribosome		P62750	Q7KZF4
	P49815		RPL13	P26373	Cytosolic translation	Ribosome		P62750	O60506
	P02511		RPL14	P50914	Cytosolic translation	Ribosome		O14980	P49411
	P42224		RPL23A	P62750	Cytosolic translation	Ribosome		O14980	P18206
	P19525		RPL24	P83731	Cytosolic translation	Ribosome		O14980	Q04917
	P31150		RPL30	P62888	Cytosolic translation	Ribosome		P10636	P0CG48
	P68104		RPL35	P42766	Cytosolic translation	Ribosome		P10636	P68363
	Q9Y678		RPL36	Q9Y3U8	Cytosolic translation	Ribosome		P10636	P27348
	Q10567		RPL38	P63173	Cytosolic translation	Ribosome		P10636	Q14203
	P59780		RPLP0	P05388	Cytosolic translation	Ribosome		O00401	O15145
	P07814		EIF2S1	P05198	Cytosolic translation	Translation initiation		P10636	P43004
	P41252		EIF4A2	Q14240	Cytosolic translation	Translation initiation		P10636	Q02790
	P14868		EIF4G1	Q04637	Cytosolic translation	Translation initiation		P09651	Q92900
	O14578		PABPC1	P11940	Cytosolic translation	Translation initiation		P09651	P60709
	Q9UPT6		PABPC4	Q13310	Cytosolic translation	Translation initiation		P09651	P04075
	Q02952		DDX3X	O00571	Cytosolic translation	Translation initiation		P09651	P04083
	Q96EY1		VCP	P55072	Cytosolic translation	Translation initiation		P09651	P07355
	P36507		EEF1A1	P68104	Cytosolic translation	Translation elongation		P09651	P61204
	P62937		EEF1A2	Q05639	Cytosolic translation	Translation elongation		P09651	P25705
	Q99418		EEF1D	P29692	Cytosolic translation	Translation elongation		P09651	P06576
	P33176		AARS1	P49588	Cytosolic translation	Translation elongation		P09651	Q9Y3F4
	P60880		DARS1	P14868	Cytosolic translation	Translation elongation		P09651	Q9Y3I0
	P15311		EPRS1	P07814	Cytosolic translation	Translation elongation		P09651	P01024
	Q07866		FARSA	Q9Y285	Cytosolic translation	Translation elongation		P09651	P23528
	Q9H0B6		FARSB	Q9NSD9	Cytosolic translation	Translation elongation		P09651	Q00610
	O60282		IARS1	P41252	Cytosolic translation	Translation elongation		P09651	P26196
	P30101		KARS1	Q15046	Cytosolic translation	Translation elongation		P09651	P15924
	P08670		MARS1	P56192	Cytosolic translation	Translation elongation		P09651	P68104
	P30086		QARS1	P47897	Cytosolic translation	Translation elongation		P09651	P13639
	O00291		RARS1	P54136	Cytosolic translation	Translation elongation		P09651	Q14240
	Q92974		SARS1	P49591	Cytosolic translation	Translation elongation		P09651	P06733
	O75962		YARS1	P54577	Cytosolic translation	Translation elongation		P09651	P21333
	P25685		EEF2	P13639	Cytosolic translation	Translation elongation		P09651	P04406
	P31689		UPF1	Q92900	Cytosolic translation	Translation termination		P09651	P06396
	P54920		UFL1	O94874	Cytosolic translation	Ribosome-associated QC		P09651	P09211
	Q15388		DDRGK1	Q96HY6	Cytosolic translation	Ribosome-associated QC		P09651	P11021
	P31948		CDK5RAP3	Q96JB5	Cytosolic translation	Ribosome-associated QC		P09651	P11142
	P06396		VCP	P55072	Cytosolic translation	Ribosome-associated QC		P09651	P04792
	P09038		OGT	O15294	Cytosolic translation	Ribosome-associated QC		P09651	P10809
	Q93008		EIF2AK2	P19525	PN regulation	Translation regulator		P09651	P14923
	P50395		PSMB6	P28072	UPS	proteasome & associates		P09651	P00338
	Q9BY11		PSMC1	P62191	UPS	proteasome & associates		P09651	Q7KZI7
	P05129		PSMD2	Q13200	UPS	proteasome & associates		P09651	P35579
	P17252		PSMD14	O00487	UPS	proteasome & associates		P09651	Q15366
	P05771		PSMD11	O00231	UPS	proteasome & associates		P09651	P07737
	P55060		USP14	P54578	UPS	proteasome & associates		P09651	P00558
	P00918		UBE3C	Q15386	UPS	proteasome & associates		P09651	Q99623
	Q07021		TXNL1	O43396	UPS	proteasome & associates		P09651	P14618
	P62877		VCP	P55072	UPS	p97 and associates		P09651	P30153
	Q9UI12		VCPIP1	Q96JH7	UPS	p97 and associates		P09651	Q06830
	Q9P0L0		NSFL1C	Q9UNZ2	UPS	p97 and associates		P09651	Q9NRN7
	Q17R89		UBXN6	Q9BZV1	UPS	p97 and associates		P09651	P08758
	P53992		SVIP	Q8NHG7	UPS	p97 and associates		O14980	P08758
	Q9UNA1		UBC	P0CG48	UPS	ubiquitin and UBL proteins		O14980	P80723
	O60763		VCPIP1	Q96JH7	UPS	ubiquitin and UBL proteins		O14980	P27708
	O75382		USP14	P54578	UPS	ubiquitin and UBL proteins		P09651	P60953
	Q9Y490		USP9X	Q93008	UPS	ubiquitin and UBL proteins		Q14974	P55060
	Q15075		USP15	Q9Y4E8	UPS	ubiquitin and UBL proteins		P09651	P14324
	Q04917		WDR48	Q8TAF3	UPS	ubiquitin and UBL proteins		O14980	P14324
	Q14344		SACS	Q9NZJ4	UPS	ubiquitin and UBL proteins		O14980	Q92597
	P61020		UBL4A	P11441	UPS	ubiquitin and UBL proteins		O14980	P46060
	P17987		TBCB	Q99426	UPS	ubiquitin and UBL proteins		P62750	P62906
	P54136		TBK1	Q9UHD2	UPS	ubiquitin and UBL proteins		P09651	O94979
	P46940		NSFL1C	Q9UNZ2	UPS	ubiquitin and UBL proteins		O14980	P27105
	P68106		UBXN6	Q9BZV1	UPS	ubiquitin and UBL proteins		O00401	Q92558
	P51452		A1S9T UBE1	P22314	UPS	E1 activating enzymes		O00401	Q9Y6W5
	P51149		UBE2M	P61081	UPS	E2 conjugating enzymes		O00401	Q9UPY6
	Q15121		HECW1	Q76N89	UPS	E3 ligase		O14980	Q9H425
	P05091		HECW2	Q9P2P5	UPS	E3 ligase		O14980	Q9P0V9
	P10809		UBE3C	Q15386	UPS	E3 ligase		O14980	P53677
	Q9H270		RBX1	P62877	UPS	E3 ligase		O14980	O14639
	Q9H269		CAND1	Q86VP6	UPS	E3 ligase		O14980	Q6ZVM7
	Q9P253		CAND2	O75155	UPS	E3 ligase		O14980	A4D1P6
	Q96AX1		FBXO2	Q9UK22	UPS	E3 ligase		O14980	Q92599
	O15400		ANKFY1	Q9P2R3	UPS	E3 ligase		O14980	Q63ZY3
	Q9Y3L3		TRIM2	Q9C040	UPS	E3 ligase		O14980	Q96CW1
	Q9Y2D5		TRIM3	O75382	UPS	E3 ligase		O14980	P49674
	P01116		STUB1	Q9UNE7	UPS	E3 ligase		O14980	Q15436
	P12814		UBE4A	Q14139	UPS	E3 ligase		O14980	Q8N6H7
	Q9Y2J2		UBR4	Q5T4S7	UPS	E3 ligase		O14980	Q9Y6R0
	P99999		VPS8	Q8N3P4	UPS	E3 ligase		O14980	Q16181
	Q9UQB8		VPS11	Q9H270	UPS	E3 ligase		O14980	Q9UEY8
	Q9UNH7		LRSAM1	Q6UWE0	UPS	E3 ligase		O14980	Q6DN90
	O60749		MYCBP2	O75592	UPS	E3 ligase		O14980	Q14141
	Q02878		UFL1	O94874	UPS	E3 ligase		O14980	P59780
	Q12879		CDK5RAP3	Q96JB5	UPS	E3 ligase		O14980	P83731
	Q9HD42		DDRGK1	Q96HY6	UPS	E3 ligase		O14980	Q96CT7
	P00505		USP15	Q9Y4E8	UPS	Ub and UBL demodifiers		O14980	P62873
	P49802		USP5	P45974	UPS	Ub and UBL demodifiers		O14980	Q9HA65
	Q9NPQ8		USP9X	Q93008	UPS	Ub and UBL demodifiers		O14980	Q9UHD2
	Q04637		CYLD	Q9NQC7	UPS	Ub and UBL demodifiers		O14980	P26196
	P11940		USP14	P54578	UPS	Ub and UBL demodifiers		O14980	Q70E73
	Q07960		UCHL1	P09936	UPS	Ub and UBL demodifiers		O14980	Q6P1N0
	P11274		PSMD14	O00487	UPS	Ub and UBL demodifiers		O14980	Q9UHD8
	Q9BZV1		VCPIP1	Q96JH7	UPS	Ub and UBL demodifiers		O14980	Q9NZQ3
	Q9UHD2		MINDY4	Q4G0A6	UPS	Ub and UBL demodifiers		O14980	Q86YR5
	P45974		PSMD2	Q13200	UPS	ubiquitin and UBL binding		O14980	O00203
	Q8NHG7		NSFL1C	Q9UNZ2	UPS	ubiquitin and UBL binding		O14980	Q9BXS5
	Q9Y3D7		DNAJB2	P25686	UPS	ubiquitin and UBL binding		O14980	P53992
	Q96DA6		USP5	P45974	UPS	ubiquitin and UBL binding		O14980	Q15019
	Q9Y4E8		MARK1	Q9P0L2	UPS	ubiquitin and UBL binding		O14980	P11274
	Q8TAF3		MARK2	Q7KZI7	UPS	ubiquitin and UBL binding		O14980	P48444
	Q9NQC7		BRSK1	Q8TDC3	UPS	ubiquitin and UBL binding		O14980	P35611
	Q7KZI7		LAMTOR1	Q6IAA8	Autophagy-Lysosome Pathway	Pre-initiation autophagy signaling		O14980	P05198
	Q09019		SEC13	P55735	Autophagy-Lysosome Pathway	Pre-initiation autophagy signaling		O14980	O14617
	O00487		ATP6V0A1	Q93050	Autophagy-Lysosome Pathway	Pre-initiation autophagy signaling		O14980	Q92572
	P54578		ATP6V0D1	P61421	Autophagy-Lysosome Pathway	Pre-initiation autophagy signaling		O14980	Q2M2I8
	Q96JH7		ATP6V1A	P38606	Autophagy-Lysosome Pathway	Pre-initiation autophagy signaling		O14980	O75122
	Q9UNF0		ATP6V1B2	P21281	Autophagy-Lysosome Pathway	Pre-initiation autophagy signaling		O14980	P49591
	O75190		ATP6V1C1	P21283	Autophagy-Lysosome Pathway	Pre-initiation autophagy signaling		O14980	Q9Y678
	Q96RR4		ATP6V1D	Q9Y5K8	Autophagy-Lysosome Pathway	Pre-initiation autophagy signaling		O14980	Q99816
	O75323		ATP6V1E1	P36543	Autophagy-Lysosome Pathway	Pre-initiation autophagy signaling		O14980	P63010
	Q9H492		ATP6V1G1	O75348	Autophagy-Lysosome Pathway	Pre-initiation autophagy signaling		O14980	P53621
	P46459		ATP6V1G2	O95670	Autophagy-Lysosome Pathway	Pre-initiation autophagy signaling		O14980	Q9UBB6
	Q9NR46		ATP6V1H	Q9UI12	Autophagy-Lysosome Pathway	Pre-initiation autophagy signaling		O14980	Q99733
	P23396		PRKACB	P22694	Autophagy-Lysosome Pathway	Pre-initiation autophagy signaling		O14980	O43865
	Q9H0E2		PRKAR1A	P10644	Autophagy-Lysosome Pathway	Pre-initiation autophagy signaling		O14980	P61158
	Q9Y4G8		PRKAR2A	P13861	Autophagy-Lysosome Pathway	Pre-initiation autophagy signaling		O14980	Q10567
	P60953		PRKAR2B	P31323	Autophagy-Lysosome Pathway	Pre-initiation autophagy signaling		O14980	Q9H4A3
	Q9H4A3		CAMKK2	Q96RR4	Autophagy-Lysosome Pathway	Pre-initiation autophagy signaling		O14980	P22694
	P09874		BRSK1	Q8TDC3	Autophagy-Lysosome Pathway	Pre-initiation autophagy signaling		O14980	P55735
	Q9UK22		MTDH	Q86UE4	Autophagy-Lysosome Pathway	Pre-initiation autophagy signaling		O14980	Q12768
	Q99497		KRAS	P01116	Autophagy-Lysosome Pathway	Pre-initiation autophagy signaling		O14980	Q5T1M5
	Q8WUM4		NRAS	P01111	Autophagy-Lysosome Pathway	Pre-initiation autophagy signaling		O14980	P23396
	Q99962		MAP2K1	Q02750	Autophagy-Lysosome Pathway	Pre-initiation autophagy signaling		O14980	O60716
	O15294		MAP2K2	P36507	Autophagy-Lysosome Pathway	Pre-initiation autophagy signaling		O14980	Q2M389
	Q02790		MAPK1	P28482	Autophagy-Lysosome Pathway	Pre-initiation autophagy signaling		O14980	P62249
	O00170		TSC2	P49815	Autophagy-Lysosome Pathway	Pre-initiation autophagy signaling		O14980	Q9UPQ0
	P08631		MYCBP2	O75592	Autophagy-Lysosome Pathway	Pre-initiation autophagy signaling		O14980	P10644
	P05198		TBK1	Q9UHD2	Autophagy-Lysosome Pathway	Pre-initiation autophagy signaling		O14980	O15145
	P09936		GNAI3	P08754	Autophagy-Lysosome Pathway	Pre-initiation autophagy signaling		O14980	P68400
	Q7Z6G8		GPSM1	Q86YR5	Autophagy-Lysosome Pathway	Pre-initiation autophagy signaling		O14980	O95782
	P11413		EXOC5	O00471	Autophagy-Lysosome Pathway	Autophagophore initiation and elongation		O14980	P13861
	P30153		EXOC6	Q8TAG9	Autophagy-Lysosome Pathway	Autophagophore initiation and elongation		O14980	P62280
	P61978		EXOC6B	Q9Y2D4	Autophagy-Lysosome Pathway	Autophagophore initiation and elongation		O14980	P47736
	Q86YR5		EXOC7	Q9UPT5	Autophagy-Lysosome Pathway	Autophagophore initiation and elongation		O14980	P08670
	O75477		EXOC8	Q8IYI6	Autophagy-Lysosome Pathway	Autophagophore initiation and elongation		O14980	Q9Y2H5
	O94905		EXOC1	Q9NV70	Autophagy-Lysosome Pathway	Autophagophore initiation and elongation		O14980	Q13310
	Q9UN37		EXOC2	Q96KP1	Autophagy-Lysosome Pathway	Autophagophore initiation and elongation		O14980	O94979
	Q9NV70		EXOC3	O60645	Autophagy-Lysosome Pathway	Autophagophore initiation and elongation		O14980	Q8WXG6
	Q6VY07		EXOC4	Q96A65	Autophagy-Lysosome Pathway	Autophagophore initiation and elongation		O14980	P11940
	Q9Y3F4		ATL2	Q8NHH9	Autophagy-Lysosome Pathway	Autophagophore initiation and elongation		O14980	Q9Y3I0
	P30519		MAPK3	P27361	Autophagy-Lysosome Pathway	Autophagophore initiation and elongation		O14980	O95197
	P49674		GSK3B	P49841	Autophagy-Lysosome Pathway	Autophagophore initiation and elongation		O14980	Q92900
	Q99961		C1QBP	Q07021	Autophagy-Lysosome Pathway	Autophagophore initiation and elongation		O14980	Q7Z460
	P42677		RAB1A	P62820	Autophagy-Lysosome Pathway	Autophagophore initiation and elongation		O14980	P36507
	P04083		RAB1B	Q9H0U4	Autophagy-Lysosome Pathway	Autophagophore initiation and elongation		O14980	Q93008
	Q16891		VAPA	Q9P0L0	Autophagy-Lysosome Pathway	Autophagophore initiation and elongation		O14980	Q07157
	P42766		VAPB	O95292	Autophagy-Lysosome Pathway	Autophagophore initiation and elongation		O14980	P23258
	P20073		PEA15	Q15121	Autophagy-Lysosome Pathway	Autophagophore initiation and elongation		O14980	P68366
	Q15365		BSG	P35613	Autophagy-Lysosome Pathway	Autophagophore initiation and elongation		O14980	P68371
	Q15366		RBX1	P62877	Autophagy-Lysosome Pathway	Autophagophore initiation and elongation		O14980	P04350
	P52294		LRPPRC	P42704	Autophagy-Lysosome Pathway	Autophagophore initiation and elongation		O14980	P62277
	O43602		WDR91	A4D1P6	Autophagy-Lysosome Pathway	Autophagophore initiation and elongation		O14980	Q9UBC2
	Q9UL15		USP14	P54578	Autophagy-Lysosome Pathway	Autophagophore initiation and elongation		O14980	O15144
	Q9Y4I1		VCP	P55072	Autophagy-Lysosome Pathway	Autophagophore initiation and elongation		O14980	Q9NUP9
	Q8TAG9		YWHAZ	P63104	Autophagy-Lysosome Pathway	Autophagophore initiation and elongation		O14980	P08865
	Q14318		PGK1	P00558	Autophagy-Lysosome Pathway	Autophagophore initiation and elongation		O14980	P19784
	Q92597		RAB5A	P20339	Autophagy-Lysosome Pathway	Autophagophore initiation and elongation		O14980	P68363
	Q92823		RAB5B	P61020	Autophagy-Lysosome Pathway	Autophagophore initiation and elongation		O14980	Q07960
	Q9NZM3		PTK2	Q05397	Autophagy-Lysosome Pathway	Autophagophore initiation and elongation		O14980	Q14C86
	O43396		CSNK2A1	P68400	Autophagy-Lysosome Pathway	Autophagophore initiation and elongation		O14980	P49841
	Q9H3S7		CSNK2A2	P19784	Autophagy-Lysosome Pathway	Autophagophore initiation and elongation		O14980	Q9Y3F4
	P07947		SIRT2	Q8IXJ6	Autophagy-Lysosome Pathway	Autophagophore initiation and elongation		O14980	P62263
	Q14289		UCHL1	P09936	Autophagy-Lysosome Pathway	Autophagophore initiation and elongation		O14980	P61981
	Q71U36		TRAPPC3	O43617	Autophagy-Lysosome Pathway	Autophagophore initiation and elongation		O14980	O75190
	P23258		SNX4	O95219	Autophagy-Lysosome Pathway	Autophagophore initiation and elongation		O14980	O43175
	Q05193		STX7	O15400	Autophagy-Lysosome Pathway	Autophagophore initiation and elongation		O14980	P46782
	Q9H444		VAMP3	Q15836	Autophagy-Lysosome Pathway	Autophagophore initiation and elongation		O14980	Q08AM6
	P25686		SEC13	P55735	Autophagy-Lysosome Pathway	Autophagophore initiation and elongation		O14980	P62424
	Q06124		SEC31A	O94979	Autophagy-Lysosome Pathway	Autophagophore initiation and elongation		O14980	P52272
	Q6ZVM7		SEC23A	Q15436	Autophagy-Lysosome Pathway	Autophagophore initiation and elongation		O14980	Q92841
	P11441		SEC24C	P53992	Autophagy-Lysosome Pathway	Autophagophore initiation and elongation		O14980	Q13425
	P36873		SAR1A	Q9NR31	Autophagy-Lysosome Pathway	Autophagophore initiation and elongation		O14980	P48730
	P62140		CSNK1D	P48730	Autophagy-Lysosome Pathway	Autophagophore initiation and elongation		O14980	P62917
	Q14194		RAB4B	P61018	Autophagy-Lysosome Pathway	Autophagophore initiation and elongation		O14980	Q5VWQ8
	Q96DZ5		DNM2	P50570	Autophagy-Lysosome Pathway	Autophagophore initiation and elongation		O14980	Q9UJY1
	P38646		SLC25A4	P12235	Autophagy-Lysosome Pathway	Autophagy substrate selection		O14980	Q9NVH1
	Q86VS8		SLC25A5	P05141	Autophagy-Lysosome Pathway	Autophagy substrate selection		O14980	Q02878
	Q9HB71		VDAC1	P21796	Autophagy-Lysosome Pathway	Autophagy substrate selection		O14980	P36578
	Q9NTJ5		IMMT	Q16891	Autophagy-Lysosome Pathway	Autophagy substrate selection		O14980	P62906
	Q9H4M9		MARK2	Q7KZI7	Autophagy-Lysosome Pathway	Autophagy substrate selection		O14980	Q9Y4G8
	Q9P2R3		USP15	Q9Y4E8	Autophagy-Lysosome Pathway	Autophagy substrate selection		O14980	Q5JU85
	P53621		NIPSNAP1	Q9BPW8	Autophagy-Lysosome Pathway	Autophagy substrate selection		O14980	O75323
	Q8WVJ2		NIPSNAP2	O75323	Autophagy-Lysosome Pathway	Autophagy substrate selection		O14980	Q9HAV0
	Q9NZJ4		MFN2	O95140	Autophagy-Lysosome Pathway	Autophagy substrate selection		O14980	Q5T5P2
	P10909		DNM1L	O00429	Autophagy-Lysosome Pathway	Autophagy substrate selection		O14980	Q9UPQ3
	P02730		PARK7	Q99497	Autophagy-Lysosome Pathway	Autophagy substrate selection		O14980	Q9BUH8
	P61586		DDRGK1	Q96HY6	Autophagy-Lysosome Pathway	Autophagy substrate selection		O14980	Q9GZN7
	Q13596		UFL1	O94874	Autophagy-Lysosome Pathway	Autophagy substrate selection		O14980	Q9NQC7
	P62873		VCP	P55072	Autophagy-Lysosome Pathway	Autophagy substrate selection		O14980	P35222
	Q9HAV0		LRSAM1	Q6UWE0	Autophagy-Lysosome Pathway	Autophagy substrate selection		O14980	O15228
	P22314		RAB7A	P51149	Autophagy-Lysosome Pathway	Autophagy substrate selection		O14980	Q09019
	P04843		USP9X	Q93008	Autophagy-Lysosome Pathway	Autophagy substrate selection		O14980	Q9BPW8
	Q15785		FKBP8	Q14318	Autophagy-Lysosome Pathway	Autophagy substrate selection		O14980	Q9UI08
	P13591		PHB2	Q99623	Autophagy-Lysosome Pathway	Autophagy substrate selection		O14980	O00186
	P52907		TUFM	P49411	Autophagy-Lysosome Pathway	Autophagy substrate selection		O14980	Q86WG5
	O75390		TBC1D17	Q9HA65	Autophagy-Lysosome Pathway	Autophagy substrate selection		O14980	Q86UU1
	P46821		RTN3	O95197	Autophagy-Lysosome Pathway	Autophagy substrate selection		O14980	Q96RT1
	P31323		CALCOCO1	Q9P1Z2	Autophagy-Lysosome Pathway	Autophagy substrate selection		O14980	Q8N9N7
	P08754		CDK5RAP3	Q96JB5	Autophagy-Lysosome Pathway	Autophagy substrate selection		O14980	Q5T5U3
	Q5VIR6		TOLLIP	Q9H0E2	Autophagy-Lysosome Pathway	Autophagy substrate selection		O14980	Q9H0E2
	Q96CW1		SAMM50	Q9Y512	Autophagy-Lysosome Pathway	Autophagy substrate selection		O14980	Q9UPX8
	O00483		ACBD5	Q5T8D3	Autophagy-Lysosome Pathway	Autophagy substrate selection		O14980	Q9BXF6
	Q8IWU2		UBXN6	Q9BZV1	Autophagy-Lysosome Pathway	Autophagy substrate selection		O14980	Q9HAU0
	P02649		TBK1	Q9UHD2	Autophagy-Lysosome Pathway	Autophagy substrate selection		Q14974	P51648
	Q9UKG1		LGALS8	O00214	Autophagy-Lysosome Pathway	Autophagy substrate selection		Q14974	P55084
	P47897		MAP1LC3A	Q9H492	Autophagy-Lysosome Pathway	Autophagy substrate selection		Q14974	P46459
	P62888		GABARAPL2	P60520	Autophagy-Lysosome Pathway	Autophagy substrate selection		P17600	Q13200
	O00471		OPA1	O60313	Autophagy-Lysosome Pathway	Autophagy substrate selection		Q14974	P46060
	P62906		TSG101	Q99816	Autophagy-Lysosome Pathway	Autophagosome closure maturation and lysosome fusion		P09651	Q8N9R8
	P36578		CHMP1A	Q9HD42	Autophagy-Lysosome Pathway	Autophagosome closure maturation and lysosome fusion		P10636	P68366
	P62280		CHMP4B	Q9H444	Autophagy-Lysosome Pathway	Autophagosome closure maturation and lysosome fusion		P06241	P12931
	P26373		VPS4A	Q9UN37	Autophagy-Lysosome Pathway	Autophagosome closure maturation and lysosome fusion		P06241	P07947
	P62424		STX12	Q86Y82	Autophagy-Lysosome Pathway	Autophagosome closure maturation and lysosome fusion		P06241	P23468
	P78371		PDCD6IP	Q8WUM4	Autophagy-Lysosome Pathway	Autophagosome closure maturation and lysosome fusion		P09651	P62244
	P49368		GABARAPL2	P60520	Autophagy-Lysosome Pathway	Autophagosome closure maturation and lysosome fusion		Q14974	P27105
	P50991		CSNK1D	P48730	Autophagy-Lysosome Pathway	Autophagosome closure maturation and lysosome fusion		Q14974	O75382
	P50990		RUFY3	Q7L099	Autophagy-Lysosome Pathway	Autophagosome closure maturation and lysosome fusion		P06241	P10586
	P56192		MYO6	Q9UM54	Autophagy-Lysosome Pathway	Autophagosome closure maturation and lysosome fusion		P06241	P19174
	P05388		HTT	P42858	Autophagy-Lysosome Pathway	Autophagosome closure maturation and lysosome fusion		P10636	P42766
	P62917		VAPA	Q9P0L0	Autophagy-Lysosome Pathway	Autophagosome closure maturation and lysosome fusion		P10636	Q96CT7
	P48444		VAC14	Q08AM6	Autophagy-Lysosome Pathway	Autophagosome closure maturation and lysosome fusion		P10636	Q3KQU3
	Q15436		VAMP3	Q15836	Autophagy-Lysosome Pathway	Autophagosome closure maturation and lysosome fusion		P10636	Q15691
	O94979		RAB7A	P51149	Autophagy-Lysosome Pathway	Autophagosome closure maturation and lysosome fusion		P10636	Q9NP97
	P50914		RAB8B	Q92930	Autophagy-Lysosome Pathway	Autophagosome closure maturation and lysosome fusion		P10636	P31948
	P83731		STX7	O15400	Autophagy-Lysosome Pathway	Autophagosome closure maturation and lysosome fusion		P10636	P11586
	P39023		RAB21	Q9UL25	Autophagy-Lysosome Pathway	Autophagosome closure maturation and lysosome fusion		P10636	O75569
	P62277		SBF2	Q86WG5	Autophagy-Lysosome Pathway	Autophagosome closure maturation and lysosome fusion		P10636	P11137
	P62263		OGT	O15294	Autophagy-Lysosome Pathway	Autophagosome closure maturation and lysosome fusion		P10636	P11940
	P62244		VPS11	Q9H270	Autophagy-Lysosome Pathway	Autophagosome closure maturation and lysosome fusion		P10636	P26196
	P62249		VPS16	Q9H269	Autophagy-Lysosome Pathway	Autophagosome closure maturation and lysosome fusion		P10636	P12931
	P39019		VPS18	Q9P253	Autophagy-Lysosome Pathway	Autophagosome closure maturation and lysosome fusion		P10636	P48730
	P46782		VPS33A	Q96AX1	Autophagy-Lysosome Pathway	Autophagosome closure maturation and lysosome fusion		P10636	O00499
	O60506		VPS39	Q96JC1	Autophagy-Lysosome Pathway	Autophagosome closure maturation and lysosome fusion		P10636	P78362
	P11021		KIF1B	O60333	Autophagy-Lysosome Pathway	Autophagosome closure maturation and lysosome fusion		P78352	Q9UHC6
	Q9Y3U8		MAP1LC3A	Q9H492	Autophagy-Lysosome Pathway	Autophagosome closure maturation and lysosome fusion		P10636	P19174
	P63173		SRC	P12931	Autophagy-Lysosome Pathway	Autophagosome closure maturation and lysosome fusion		P10636	Q00535
	P28072		KIF5B	P33176	Autophagy-Lysosome Pathway	Autophagosome closure maturation and lysosome fusion		P10636	P07900
	P13639		VCP	P55072	Autophagy-Lysosome Pathway	Autophagosome closure maturation and lysosome fusion		P10636	O95433
	Q9Y285		CDK5	Q00535	Autophagy-Lysosome Pathway	Autophagosome closure maturation and lysosome fusion		P10636	P10909
	P68363		TPP1	O14773	Autophagy-Lysosome Pathway	Lysosomal catabolism		P10636	O14964
	P05141		PYGB	P11216	Autophagy-Lysosome Pathway	Lysosomal catabolism		P10636	P31689
	Q9Y5K8		PLD3	Q8IV08	Autophagy-Lysosome Pathway	Lysosomal catabolism		P10636	P62258
	P21283		PRDX6	P30041	Autophagy-Lysosome Pathway	Lysosomal catabolism		P10636	Q9BY11
	P49588		ATP6V0A1	Q93050	Autophagy-Lysosome Pathway	Lysosomal catabolism		P06241	Q9Y2H0
	P04899		ATP6V0D1	P61421	Autophagy-Lysosome Pathway	Lysosomal catabolism		O00401	O00560
	P54652		ATP6V1A	P38606	Autophagy-Lysosome Pathway	Lysosomal catabolism		O00401	Q9NYB9
	P49411		ATP6V1B2	P21281	Autophagy-Lysosome Pathway	Lysosomal catabolism		O00401	O94875
	P52272		ATP6V1C1	P21283	Autophagy-Lysosome Pathway	Lysosomal catabolism		Q15811	O95782
	P21281		ATP6V1D	Q9Y5K8	Autophagy-Lysosome Pathway	Lysosomal catabolism		P06241	P60891
	P06733		ATP6V1E1	P36543	Autophagy-Lysosome Pathway	Lysosomal catabolism		P06241	P11142
	P25705		ATP6V1G1	O75348	Autophagy-Lysosome Pathway	Lysosomal catabolism		P06241	P15924
	P00558		ATP6V1G2	O95670	Autophagy-Lysosome Pathway	Lysosomal catabolism		P06241	P27708
	O00410		ATP6V1H	Q9UI12	Autophagy-Lysosome Pathway	Lysosomal catabolism		P06241	P22694
	Q9NSD9		KIF5B	P33176	Autophagy-Lysosome Pathway	Autophagic lysosome reformation		P06241	P11021
	P12235		RAB7A	P51149	Autophagy-Lysosome Pathway	Autophagic lysosome reformation		P06241	Q92598
	Q9H0U4		YWHAE	P62258	Autophagy-Lysosome Pathway	Autophagy gene expression		P06241	P34932
	P06576		YWHAG	P61981	Autophagy-Lysosome Pathway	Autophagy gene expression		P06241	P13639
	P04075		EIF2AK2	P19525	Autophagy-Lysosome Pathway	Autophagy gene expression		P06241	P32119
	P08865		EIF2S1	P05198	Autophagy-Lysosome Pathway	Autophagy gene expression		P62750	Q09666
	P34931		STAT1	P42224	Autophagy-Lysosome Pathway	Autophagy gene expression		P09651	Q9Y3Q8
	P07355		EIF4G1	Q04637	Autophagy-Lysosome Pathway	Autophagy gene expression		P78352	Q05586
	P11177		HSPA8	P11142	Autophagy-Lysosome Pathway	Chaperone directed autophagy		P10636	P12235
	P30041		DNAJB1	P25685	Autophagy-Lysosome Pathway	Chaperone directed autophagy		P10636	Q15388
	Q9Y4J8		GFAP	P14136	Autophagy-Lysosome Pathway	Chaperone directed autophagy		P10636	Q08752
	O95182		EEF1A1	P68104	Autophagy-Lysosome Pathway	Chaperone directed autophagy		O00571	P51116
	Q15907		EEF1A2	Q05639	Autophagy-Lysosome Pathway	Chaperone directed autophagy		O00571	Q9Y3F4
	O43865		RAC1	P63000	Autophagy-Lysosome Pathway	Chaperone directed autophagy		O00571	Q92900
	O75489		CLU	P10909	Autophagy-Lysosome Pathway	Chaperone directed autophagy		O00571	O95782
	Q3ZCQ8		HSP90AA1	P07900	Autophagy-Lysosome Pathway	Chaperone directed autophagy		O00571	O60333
	Q96TC7		STUB1	Q9UNE7	Autophagy-Lysosome Pathway	Chaperone directed autophagy		O00571	Q13310
	O43678		STIP1	P31948	Autophagy-Lysosome Pathway	Chaperone directed autophagy		O00571	Q9Y3I0
	P30044		BAG3	O95817	Autophagy-Lysosome Pathway	Chaperone directed autophagy		O00571	P26196
	Q15599		HSPB8	Q9UJY1	Autophagy-Lysosome Pathway	Chaperone directed autophagy		Q15811	O94973
	Q9BRQ6							Q15811	Q96CW1
	P60981							Q15811	P51659
	Q8WVM8							Q15811	O95757
	P49006							Q15811	Q15599
	Q92973							Q15811	P53621
	Q9Y512							Q15811	P15311
	Q14204							Q15811	P22061
	P08195							Q15811	P30101
	P14927							Q14974	P62877
	Q9NZ45							Q14974	P35222
	P07737							P09651	P60174
	Q12792							P10636	Q9UQB8
	Q9P2E9							P10636	Q15818
	Q00325							P10636	Q13200
	P23284							P78352	Q9BUH8
	P38606							P78352	P10909
	P47985							P78352	Q15700
	P12236							P78352	P02794
	Q8IXI1							P78352	Q00013
	Q9Y5M8							P78352	P22061
	Q13724							P78352	Q9BVA1
	Q5T4S7							Q96PV0	P62258
	P19022							Q96PV0	Q9UJF2
	P40925							P62750	Q00577
	O60493							P62750	Q96QR8
	Q8IUD2							P62750	O75569
	Q16643							P06241	O00560
	P28331							Q92499	P02679
	P17066							Q92499	P02675
	P56385							Q96PV0	P63104
	O95292							P62750	P78362
	Q9H9B4							P06241	P10644
	P22061							P62750	Q7L2E3
	Q96JB2							P62750	P26373
	Q15084							P62750	Q99733
	P36915							P10636	P08758
	Q9BWM7							P09651	Q9UNE7
	Q9Y6G9							O00571	P15924
	P68371							O00571	Q12931
	P28288							O00571	O43301
	O95169							O00571	Q92841
	Q9UHD8							O00571	P06733
	Q16795							O00571	P40939
	P50416							O00571	P52272
	P27708							O00571	P11021
	P32119							O00571	P11142
	P15924							O00571	P38646
	P55084							O00571	P14923
	P22234							O00571	O14744
	Q9ULV4							O00571	P54136
	P17661							O00571	P36578
	P23526							O00571	Q9UJS0
	Q15818							Q14974	Q96Q89
	P24539							Q14974	Q8TAF3
	Q86UE4							Q14974	Q92973
	P80723							O00571	Q93008
	P40227							O00571	Q14240
	P14618							O00571	P63167
	Q04837							Q15811	Q99816
	O95433							P10636	P61764
	Q12931							P78352	P63167
	O75955							P78352	Q9UPX8
	O43175							P78352	Q8NFZ4
	Q14254							P78352	Q96NW7
	P06744							P10636	Q13526
	P55011							O00401	Q9UNF0
	Q01813							O00401	Q9BY11
	P42704							P06241	P11137
	Q9UPN3							P06241	Q05397
	P51649							P06241	P20916
	Q9UL25							P78352	Q9HAP6
	O95466							P10636	O15294
	Q9NTK5							Q14974	P0CG48
	P19367							Q15811	P50570
	O94826							Q15811	Q99962
	Q92558							Q92499	Q92597
	P21333							P17600	Q9NZM3
	Q969P0							O00401	Q9NZM3
	P35579							P09651	P49407
	P20648							Q15811	P49418
	O14936							Q15811	Q9BQI5
	P06753							Q15811	Q05193
	P02794							P10636	Q71U36
	P54707							Q92499	Q86VP6
	O43707							O00571	Q86VP6
	P35609							P62750	Q86VP6
	Q93050							P09651	Q86VP6
	P36969							Q14974	Q86VP6
	Q16836							P10636	Q9P0L2
	O94875							O00571	Q96CW1
	Q9UDY4							P10636	P68400
	Q5JPE7							P62750	P50914
	O00746							P62750	P68104
	Q9NZW5							P62750	P05141
	P78362							P62750	P52272
	Q07002							P62750	P49411
	Q9P2P5							P09651	P07900
	O60861							Q15811	P60981
	O94903							Q14974	P11021
	Q99426							O14980	P48643
	Q13464							O14980	P54578
	Q9NP79							O14980	P07814
	O75348							O14980	P50991
	P34897							P62750	P07900
	Q8N1G4							O00401	P12931
	Q15019							P10636	Q14289
	O43491							P10636	Q9UQM7
	P40123							Q14974	P62258
	Q9UIA9							P09651	P35222
	P07384							P10636	Q16512
	P52209							P09651	P55072
	Q16851							O14980	P07900
	P11216							O00571	P68400
	P00338							Q14974	P11441
	P07195							P62750	P11441
	Q01518							Q92499	P35222
	P26038							P09651	Q969P0
	P04350							O00571	Q969P0
	P18206							P62750	Q969P0
	Q9UBB4							O00401	O00410
	P35221							O14980	P38646
	Q16555							O00401	Q9UQB8
	P31939							O14980	Q9NPQ8
	O95757							O00571	P27348
	Q99733							Q92499	P27348
	Q96CX2							P09651	P27348
	Q9UPQ0							O00571	Q13526
	O43237							Q92499	Q14204
	Q9H223							Q92499	Q13409
	P07954							Q92499	Q13045
	P28838							P09651	P47897
	Q08209							P09651	P63173
	Q14738							P62750	P14868
	P61158							P62750	P07814
	O15144							P62750	P11137
	O15145							P62750	P62937
	P21291							O14980	P13639
	Q9Y3I0							O14980	P08754
	P09104							O14980	P34931
	Q7KZF4							O14980	P62136
	Q13409							O14980	P62258
	Q9BTW9							O00401	Q9Y5X1
	P49591							O00401	P46940
	Q9UBQ0							Q15811	O43175
	P09493							P10636	Q7KZI7
	Q9BR76							Q14974	P63000
	Q12965							O00571	P63000
	Q13885							P06241	Q02978
	P49419							O00401	O00499
	P12277							P09651	P62258
	Q9P035							P09651	P63104
	Q14764							O14980	P04792
	Q5VWQ8							Q92499	P34897
	Q15042							O00571	P27708
	P62745							P09651	P24539
	P53396							P09651	P26038
	P05090							P09651	O43175
	Q13557							P09651	O94903
	Q63ZY3							P09651	P62820
	Q15691							P62750	P43004
	O00203							O00401	Q8IZP0
	Q8TDC3							O14980	O60884
	Q15836							O14980	P11413
	Q8N766							O14980	O00410
	Q15006							P62750	P31947
	Q86Y82							P06241	P62873
	Q9Y2I8							P06241	P59768
	O00214							O00571	P78362
	Q99747							P09651	P78362
	Q96HY6							O00571	O95433
	Q9BTV5							P09651	O95433
	P37837							Q14974	O95433
	P19086							O00571	P62140
	Q86YM7							O00571	P36873
	P53990							P06241	P35579
	Q9UN36							P06241	Q15691
	Q9UQ16							P06241	Q92614
	P21589							P10636	Q14008
	Q8N490							P10636	O60506
	Q9P121							O14980	P63104
	O14775							Q15811	Q9NZQ3
	Q8NBX0							O00571	Q9NQC7
	Q6UWR7							P09651	Q9NQC7
	Q9BVA1							P62750	Q9NQC7
	P42025							Q14974	P09622
	Q08495							Q92499	P09622
	Q9Y4R7							Q14974	P36957
	P51648							Q14974	O00429
	P35241							P09651	P08559
	Q53GQ0							Q14974	P08559
	P22695							Q14974	P21796
	P49327							Q92499	Q15365
	P51148							O00571	Q15365
	Q9Y4W6							Q14974	P53007
	P61421							Q14974	P36873
	Q92526							Q14974	P62140
	P50993							P78352	Q9NQC7
	P13637							P62750	Q99798
	P30049							Q92499	P11142
	Q9NZJ7							P09651	Q02750
	Q9Y6C9							P09651	Q15365
	P17568							P62750	P35222
	P45880							O00571	P35222
	Q9Y277							O00571	P46940
	P05023							O00571	P01116
	O75165							P62750	P01116
	P61106							O00571	Q02750
	O60884							Q14974	Q02750
	Q09666							Q14974	P61081
	P11498							Q15811	Q9UM54
	Q9Y3L5							P10636	P11021
	P50213							P78352	Q9UKG1
	P27105							P06241	O60229
	O14617							P06241	P23471
	Q13310							P62750	P35052
	P13929							P10636	Q92974
	P08237							O00401	P01111
	P68366							P10636	P15311
	P37802							O00571	P35232
	O14744							Q92499	P35232
	Q9UJW0							P62750	P35232
	Q9Y2D4							P09651	P35232
	P60891							Q14974	P35232
	P35573							O00571	P62877
	Q9HC38							P62750	P62877
	P78417							O00571	P54578
	Q9UI15							P62750	P36873
	P46060							P09651	Q86UE4
	P29401							P10636	Q8TDC3
	Q14847							P10636	P27361
	O95299							P10636	P28482
	P53007							O00401	Q9Y6G9
	O75746							Q15811	O43237
	Q9UJS0							P10636	P17252
	P26196							P10636	P05771
	Q03252							P10636	Q02156
	Q9H2G2							P10636	P05129
	O00764							P10636	P49418
	O75083							P10636	P60709
	Q9NZR1							P10636	P62136
	P04844							P10636	P62140
	P30626							P10636	P36873
	P08758							P10636	P55786
	O75947							P10636	P07384
	O75964							P10636	Q86VS8
	P13073							P10636	P04792
	P00403							O00571	P49841
	Q9UJZ1							Q14974	P49841
	P23528							Q14974	P62136
	P61026							Q14974	P42858
	Q16658							O00571	P62937
	P40121							O00571	P48058
	P54577							P78352	Q9UQB8
	O43488							P78352	Q9Y566
	Q13561							O14980	Q13153
	Q92841							O14980	P63000
	P05026							P09651	P12931
	P84085							P06241	Q8N766
	P08559							O14980	Q8N766
	P50995							P62750	Q5J8M3
	P43004							P78352	P10809
	Q9UIJ7							Q92499	P11182
	P11586							Q96PV0	P08670
	Q9NR31							Q92499	P51116
	P08240							P62750	O14578
	P09622							O14980	O14578
	Q6YN16							P09651	O14578
	Q9BXS5							Q14974	O14578
	Q14141							Q92499	O14578
	Q99798							P09651	Q9H444
	Q9NRW7							P06241	Q9H444
	O60826							P62750	Q9H444
	Q9NRY4							Q14974	Q9H444
	P59768							O14980	Q8IZD9
	Q14203							P62750	Q07021
	Q9UI09							P09651	Q04837
	Q8NHH9							P62750	P04843
	Q9NVH1							P62750	Q96AG4
	Q15120							O14980	P60953
	Q9BPW8							P10636	Q06124
	Q7Z4S6							P10636	Q12765
	Q8N3V7							P62750	Q9Y4E8
	Q9UHB6							P09651	Q96EY1
	P09497							P09651	Q96DA6
	Q15334							P09651	P25685
	Q14008							P09651	O15294
	P16298							O00571	O15294
	P47755							O14980	O15294
	Q92614							Q14974	O15294
	P61018							O00571	Q9UL15
	Q00013							Q14974	Q9UL15
	Q99661							P62750	Q9UL15
	P35749							Q14974	Q96HY6
	O00139							O00571	O94874
	P00568							P09651	O94874
	P46109							Q92499	O94874
	P07197							P62750	O94874
	O00159							Q14974	O94874
	Q96Q89							O14980	O94874
	Q76N89							P09651	Q96HY6
	Q9BQ69							O00571	Q96HY6
	Q5T1M5							O14980	Q96HY6
	Q12768							P62750	Q96HY6
	Q9UBS5							Q92499	Q96HY6
	Q8N3P4							Q14974	Q5T8D3
	P14867							O00401	P60709
	Q6UXV4							O14980	O14983
	Q9HCC0							Q15811	P09497
	Q9H8M1							Q15811	O75955
	P14854							Q15811	P01116
	O60488							Q15811	Q6IAA8
	Q96AQ6							P10636	Q9UPY8
	P48730							Q15811	P07737
	Q99490							Q15811	Q15286
	Q9UPQ3							Q15811	P62745
	Q96AG3							O14980	P62745
	Q86WG5							Q15811	O15400
	P24666							O00571	Q9Y4E8
	O95248							P09651	P45974
	Q96JC1							P09651	Q8WVJ2
	Q13671							O00571	Q8WVJ2
	Q00765							P62750	Q8WVJ2
	Q01814							Q14974	Q8WVJ2
	Q9Y2J0							O14980	Q9Y639
	P48426							Q96PV0	P61981
	Q8N4N8							Q14974	Q13724
	Q9H7D0							Q15811	Q10567
	P02675							O14980	P11166
	P49590							O14980	Q53H12
	P16157							P06241	Q9Y678
	O75146							Q14974	P42766
	Q92572							P78352	Q9NUP9
	Q9NRH3							P06241	P24539
	Q08AM6							O00571	P29692
	Q8NBU5							P06241	P61586
	O95219							P06241	P60953
	Q53H12							P06241	P63000
	Q9HD20							P06241	P62745
	O14773							Q14974	P68400
	Q9NYB9							Q14974	P19784
	Q12765							P62750	P26196
	P16452							O14980	Q15691
	Q16799							Q14974	Q15691
	Q9HCH3							Q92777	Q8WUM4
	O15484							O00571	P62249
	Q07954							Q92499	P62249
	O14639							P09651	Q92973
	P60201							Q14974	P68371
	Q9NQC3							Q92777	P31946
	Q14982							P17600	P62258
	Q7L2E3							Q92777	P61981
	Q13813							P17600	P63104
	P14649							Q15811	Q9H3S7
	Q9UID3							P06241	P78352
	Q96Q05							Q96PV0	P78352
	Q9UBC2							P78352	P06241
	P48735							P06241	P10636
	O14950							Q92777	P17600
	Q5TCZ1							P17600	Q92777
	Q5JU85							Q15811	O00401
	Q9UBB6							P09651	Q92499
	P36957							Q92499	P09651
	O95990							Q92499	O14980
	Q14139							P09651	O00571
	O60331							O14980	P62750
	P15104							O14980	P09651
	P23468							O14980	O00571
	P14923							P10636	P06241
	Q9UBQ7							P06241	P09651
	Q4G0A6							O00571	Q92499
	P10515							P78352	Q96PV0
	O60229							O14980	Q14974
	O75891							O00401	Q15811
	Q96RT1							O14980	Q92499
	O15079							O00571	P09651
	P35052							P62750	O14980
	P78357							P09651	O14980
	Q9HBL7							O00571	O14980
	P78324							P09651	P06241
	P10586							Q92499	O00571
	Q12955							Q14974	O14980
	Q01484							P84077	Q9NZ52
	Q96QK1							P19174	P68104
	O14576							Q86UP2	P29692
	Q9NP97							P01111	P52306
	P16615							Q8IYI6	P11233
	P40939							P52306	P01116
	P36776							O00499	O95219
	P30085							P63000	P52306
	O96000							P50570	Q9Y566
	Q02218							P50570	Q9UPX8
	P20674							O00429	P49841
	Q96AG4							Q9UJY1	P04792
	P61803							Q8IYI6	Q96KP1
	O75380							Q9NZ52	Q99816
	Q13423							O95670	P36543
	Q5J8M3							O14964	Q9UPT5
	P19404							P51116	O95197
	P09211							Q99816	Q6UWE0
	P10606							O14964	Q8IYI6
	P40926							P14136	P08670
	O14548							P62258	O94875
	P09669							O95197	Q9NQC3
	O95202							Q12846	Q15836
	P09110							P63010	O75348
	Q08257							Q9C040	P78324
	Q96IX5							O95817	Q9UJY1
	Q8IZ83							O43739	Q9P1Z2
	O14983							O14976	O60763
	Q13825							P62191	Q13200
	O94760							Q99816	O14964
	P51659							Q08752	P11142
	Q13505							O14908	Q9UM54
	O75306							Q14240	Q04637
	O00330							P61981	P33176
	Q00059							P31946	P33176
	P60174							P61981	O94915
	O76024							Q9Y2Q3	P42704
	P20020							P27348	P33176
	Q07065							P61981	Q07866
	Q01082							P61981	P55196
	O75061							P63104	P33176
	O94874							Q05639	P29692
	P11217							P60520	Q8WZA9
	Q53TN4							P61981	Q9Y2J2
	O76041							P61981	Q7Z460
	P08247							Q99623	P35222
	Q9NX63							P61981	Q8IUD2
	Q5T8D3							Q8IXJ6	Q99623
	Q9GZV7							P61981	Q7KZI7
	Q8IZP0							Q14240	O43795
	Q9UQM7							Q9Y2Q3	Q8WUM4
	Q99963							P63104	Q9Y2J2
	O14974							Q14240	P11940
	O15083							P10644	P61081
	P08133							Q99623	P14923
	P11166							Q9Y2Q3	P04844
	P27816							P61081	P10644
	O75592							Q96JB5	Q96HY6
	P02679							P63104	Q07866
	P11277							Q9Y2Q3	P41252
	Q8IZD9							P27348	Q7KZI7
	Q14155							P60520	P42704
	Q8TCU6							Q9Y2Q3	P04843
	Q5T5U3							P61981	O60282
	Q9C0H5							Q99623	Q9Y4E8
	Q9Y4F1							Q9Y5S2	P39023
	O14827							P63167	P11940
	O95140							P60520	Q04637
	O60313							P35613	Q9UBB4
	Q9GZT3							P31930	Q9Y5M8
	P24821							Q8IXJ6	Q9NQC3
	O43301							P27348	P49815
	Q15477							Q9UJU6	P19525
	Q8WXF7							P21796	P33176
	P61163							O14908	P56192
	Q9UPY8							P60520	P15311
	P41219							P61981	Q9UQB8
	Q15286							Q14240	Q08AM6
	Q9P0V9							P31930	P31689
	Q07157							Q99623	Q3ZCQ8
	P28289							Q14240	Q13332
	Q8N4C8							P60520	P21796
	Q9H061							Q99623	Q9Y678
	O75122							P61981	Q96TC7
	Q5SQI0							P63104	Q9Y2A7
	Q9Y639							P49841	P53396
	O94915							O75569	Q9Y3U8
	Q765P7							P63104	Q13310
	O95970							Q14240	P06753
	Q8N3E9							P49407	P68400
	Q96GW7							Q96JB5	O94874
	P02747							P49841	Q9Y3F4
	P55786							Q8IXJ6	P49591
	O94772							P31946	P68400
	P09471							P61981	Q9H0B6
	Q9H1K4							P35222	P49841
	Q05586							P25054	P68400
	Q96L92							P31947	P68400
	Q14160							P31947	P33176
	Q9H9A6							P31947	Q9P0L2
	Q9Y2H0							P31947	Q7KZI7
	Q01433							P31947	O75592
	O75935							P61981	P31947
	P11137							P31947	P61981
	Q9ULD0							P49841	P25054
	Q5R3F8							Q99816	Q12840
	Q96P47							Q6UWE0	Q99816
	Q53H96							P55735	O94979
	P53677							P28482	P05023
	P59190							P27361	P05023
	Q96BQ5							O00560	P20339
	Q27J81							P20339	O00560
	Q6ZMI0							Q92598	P23528
	P21266							Q92598	Q9NP97
	Q9NZH0							Q92598	P22314
	O94832							Q92598	P00558
	Q13232							Q92598	P35611
	Q96FE5							P20339	Q15075
	P31146							Q9UEW8	Q92598
	O43295							P63096	Q86YR5
	Q9NZQ3							Q96KP1	Q8IYI6
	Q9H0C2							O60645	O00471
	Q9Y496							P34932	P25685
	Q86UX6							P61764	Q00535
	P41594							Q9Y5X1	P50570
	O00408							P50570	Q9Y5X1
	P84095							P12931	Q12879
	P30043							P04406	P31948
	Q567U6							Q13153	P63000
	P21926							Q9UM54	O14908
	Q7Z460							P62834	P49815
	Q13363							P11233	P49815
	O95373							Q96KP1	P11233
	P60660							Q00535	Q8IWU2
	Q9Y2A7							P55072	Q9UNZ2
	P51153							Q9UNZ2	P55072
	Q9H2M9							P55196	P01111
	Q9Y566							O14964	Q99816
	Q9UPX8							Q92796	Q96A65
	Q8WZA9							O60645	Q96A65
	O43795							O60645	Q92796
	Q13332							Q96A65	Q92796
	Q9P0L2							Q96A65	O60645
	Q12840							Q92796	O60645
	P35611							Q9UPT5	Q92796
	O75155							Q9UPT5	Q96A65
	O94973							Q00610	O75061
	Q05469							Q92900	P11940
	Q96ID5							P28482	Q02750
	Q92608							Q02750	P28482
	Q9UI08							Q13200	Q15386
	P20340							Q15386	O75155
	P49418							Q96A65	Q9UPT5
	P09972							P13861	Q9Y2D5
	Q8IV08							Q02156	P21796
	P54764							Q02156	P12235
	Q92859							Q16623	O95292
	Q13425							Q12846	O95292
	Q9P2R7							O60716	P12931
	Q9ULJ8							Q92930	P19022
	Q96SB3							Q92930	P35222
	A0FGR8							Q92930	P14923
	P78559							Q92930	Q07157
	P35580							Q92930	P08670
	Q8WXG6							Q92930	P23258
	Q00577							Q92930	P60709
	Q9UHQ9							Q92930	Q71U36
	Q8WVC6							Q9Y2X7	Q05397
	Q8NEU8							P35232	P07355
	Q9UJF2							P35232	P12814
	Q96F07							P25098	P12931
	P55283							P12931	P25098
	Q03001							P07900	Q71U36
	Q04828							Q14185	P12931
	Q96CT7							Q05397	Q14185
	Q9P1Y5							Q05397	P12931
	Q9H254							Q86VP6	P62877
	Q9BX66							P42858	O94973
	P02686							P55072	Q15785
	P09417							P61266	O95292
	O95886							Q13526	P68400
	Q13733							Q13526	P19784
	Q9Y3Q8							P07900	P68400
	O95782							P07900	P19784
	P61204							P68400	P29692
	Q00341							P68400	P09038
	Q9NRL3							P19784	P09038
	P82909							P60709	P63000
	Q9Y4G6							P60709	P48643
	Q15149							P60709	P78371
	Q9UMY4							P13861	P49841
	Q99536							P49841	P13861
	Q96P26							P62136	P49841
	O75828							P22694	Q92736
	P16152							Q92736	P22694
	Q8N6H7							Q92736	P13861
	Q9H3Q1							Q92736	P31323
	Q9P260							P60520	P62834
	Q13045							Q9Y6D5	P10644
	O75410							P10644	Q9Y6D5
	O96011							Q9Y6D5	P13861
	Q9UIW2							Q9NUQ8	Q6IAA8
	Q8N568							P48643	Q9HA65
	Q8N5S9							Q96JB5	Q14194
	Q6ZWB6							Q15046	P12236
	Q13555							Q9P1Z2	Q99963
	Q16512							P32004	Q15121
	Q9Y2H1							Q6UWE0	Q07866
	Q8NCB2							Q9UNZ2	Q05469
	Q13554							P62820	Q16658
	Q96QR8							P62820	Q9HA65
	Q8WWI1							P32969	O94875
	O00186							Q02978	P53621
	Q9GZY8							Q9UNE7	Q00013
	Q70E73							Q9HA65	Q9P1Z2
	Q13057							P0CG48	Q9Y2H0
	P52943							P36542	Q99832
	O75521							Q6IAA8	P68104
	Q9Y6U3							P04792	Q96ID5
	P32189							O60333	P68104
	Q969M1							Q92561	P68104
	O95870							O00231	Q96ID5
	Q9HAU0							P32969	P23396
	Q86YS7							P0CG48	P09936
	Q9Y3C6							Q8TF21	P68104
	Q3KQU3							P48643	Q16891
	Q5M775							P11142	P0CG48
	Q6UB35							Q9Y6M9	Q16891
	Q2M389							Q06830	P04406
	Q14195							P36543	O75348
	Q8N573							Q99832	Q14194
	Q9Y5X3							P63167	P68104
	Q86UU1							P29692	Q14194
	O15399							O00231	P04406
	Q8IXI2							O00231	Q13885
	P50148							O00231	Q14194
	Q5T5C0							O00231	P68104
	Q8WUY1							P49815	P63104
	Q9H115							P63104	P49815
	P23634							P02511	O75390
	Q9NUQ2							P19174	P12931
	O15228							P42224	P19525
	Q7L0J3							P19525	P42224
	Q16720							P31150	Q9H0U4
	Q9HCM3							P68104	P19174
	Q8IWT6							Q9Y678	P84077
	P47736							Q10567	P84077
	Q6P1N0							P59780	P84077
	P54289							P07814	P41252
	Q14C86							P07814	P54136
	Q9UEY8							P41252	P07814
	Q9NPJ3							P14868	P68104
	P14550							P19525	P62136
	Q9NZN3							P62136	P19525
	P14324							O14578	P63000
	P17858							Q9UPT6	Q05397
	Q00169							P12931	Q9UPT6
	Q9NRW1							Q05397	Q9UPT6
	O15020							P42858	Q99963
	Q16181							Q02952	P13861
	Q14789							Q96EY1	P11142
	Q16718							P11142	Q96EY1
	P07951							Q02750	P27361
	Q8NFH8							P36507	P27361
	Q6DN90							P36507	P28482
	Q2M2I8							P62937	Q08209
	A4D1P6							Q99418	P84077
	P51805							P33176	P60880
	O14495							P60880	P33176
	Q9UPY6							P33176	Q07866
	Q9Y6W5							P12931	Q05397
	Q16352							P28482	Q02156
	Q15555							P15311	Q05397
	Q8NFZ4							Q07866	P33176
	O94910							Q9H0B6	P33176
	Q12860							O60282	P33176
	Q92896							P19525	O75569
	O43617							P63000	Q92608
	Q9NUJ3							P30101	P11166
	Q9NVA2							P12931	P11137
	O95573							P63104	P08670
	O75116							P08670	P63104
	Q96BY6							Q02750	P30086
	Q9H936							P30086	Q02750
	Q12959							P30086	P28482
	P11171							P28482	P30086
	Q9NQX3							Q9NZ52	P84077
	O43426							O00291	P42858
	P11182							P02511	P04792
	Q5VUB5							P12931	Q07954
	Q8IVF7							Q92974	P63000
	Q9BSJ8							O75962	P63000
	Q99719							Q05397	P42224
	P51178							P42224	Q05397
	P35612							P25685	P11142
	P13796							P31689	P11142
	Q92599							P54920	Q86Y82
	Q9Y6R0							Q15388	P21796
	O14994							P31948	P07900
	Q15435							P06396	P21796
	Q9NZ56							P21796	P06396
	Q99569							P12931	P42224
	Q8N9N7							P09038	P39019
	Q14156							P49841	Q05397
	Q9HB21							Q12846	P20339
	Q8ND76							P11142	P07900
	Q9NQ66							P11142	P62136
	Q9BZ29							P07814	P07900
	Q9Y342							P07900	P07814
	O75781							P12931	Q14289
	P43003							P54920	O15400
	O43581							Q93008	P35222
	A6NCS6							P55196	Q93008
	Q9Y2H5							P35222	Q93008
	Q5T2T1							Q9UPT6	Q02750
	Q13884							P50395	P20339
	Q9P265							Q9BY11	P42858
	O76039							P05129	P61981
	Q08174							P17252	P61981
	Q9NYI0							P05771	P61981
	Q5VT25							P04792	P99999
	Q8N7J2							P55060	P52294
	P20916							P21796	P99999
	Q5T848							P00918	P10809
	O43813							Q07021	P17252
	O94925							P62877	P11142
	P53597							P62877	P68363
	Q6NVY1							Q13200	P62191
	Q12979							P49815	P49841
	Q969Z3							P49815	Q05397
	Q9H425							P49815	P20339
	P29992							P49815	P62834
	P29218							P49841	P49815
	O14874							P28482	P49815
	O14734							Q05397	P49815
	P09543							P19174	Q05397
	Q6P1M0							Q9UI12	P36543
	Q6PGP7							Q9P0L0	O95292
	P05165							P63000	Q9Y2A7
	Q9Y2G0							Q17R89	P63000
	Q96C19							Q05397	Q06124
	Q7Z406							P31948	P34932
	Q9Y281							P63000	Q14185
	Q9UBI6							P42224	P12931
	Q8NF91							P63000	Q86UP2
	O75334							P12931	Q9UI08
	P05164							P53992	Q15436
	Q16774							Q9UNA1	Q05397
	Q9BXF6							O14976	Q00535
	P43155							P55072	P62191
	Q14699							O60763	P62820
	Q15700							O75382	O43707
	Q9Y6V0							P42858	O00291
	Q8WZA2							Q9Y490	Q05397
	Q5T5P2							P17252	P49841
	P43304							Q15075	Q86Y82
	Q8IY17							P06396	Q05397
	Q6H8Q1							P06396	P12931
	Q9UPV7							Q04917	P33176
	Q14416							P33176	Q04917
	Q9ULU8							P63000	P46940
	A0MZ66							Q14344	P13861
	Q8N9R8							P11142	O95817
	Q9Y241							O95817	P11142
	Q92828							P27361	Q02750
	Q5JTD7							P20339	Q13671
	O00160							P61020	Q13671
	P13987							P17987	P78371
	Q9GZN7							P17987	P49368
	P30038							P17987	P50991
	P01024							P17987	P48643
	Q02252							P17987	P40227
	Q8TF44							P17987	Q99832
	Q96PY5							P17987	P50990
	Q7Z2K8							P35222	Q9HB71
	O60658							Q05397	Q9Y490
	Q6GYQ0							P54136	P47897
	Q9P0K1							P46940	P63000
	O75051							Q00535	Q13153
	Q9Y6R1							P68106	Q92736
	Q9UL54							P51452	P27361
	Q9Y4E6							P51452	P28482
	Q9Y2Q0							P51149	P61018
	Q7L099							P51149	P20339
	Q8TDJ6							P51149	P61020
	P49448							P51149	P20340
	Q86SK9							Q05397	P49418
	Q9H330							Q05397	O00499
	Q08AE8							Q05397	P07947
	Q9Y4D1							Q15121	P27361
	Q9ULP9							Q15121	P28482
	P26232							Q93008	P55196
	Q9NY47							P05091	P10809
	Q14168							P10809	P05091
	O75077							Q05397	P62140
	Q9BRN9							P11233	P84077
	Q7L7X3							Q9H270	Q9P253
	Q96D05							Q9H270	Q9H269
	Q9UMF0							Q9H269	Q9P253
	Q15126							Q9H269	Q9H270
	Q9NUQ9							Q9P253	Q9H270
	Q15147							Q9P253	Q9H269
	O14910							Q9H270	Q96AX1
	Q96JJ3							Q96AX1	Q9H270
	P20336							Q96AX1	Q9P253
	Q9Y4F5							O15400	Q9H270
	Q86VW0							O15400	Q9P253
	P42262							Q9H270	O15400
	P42263							Q9P253	O15400
	O14490							Q9Y3L3	P12931
	Q9P1A6							P12931	Q07960
	O14514							P36543	P04075
	Q9UDT6							P36543	P09972
	Q8TF74							P60880	Q86Y82
	Q9NRN7							P63000	O95466
	Q9NUP9							O75569	P19525
	Q9BUH8							P27361	P36507
	Q9UHC6							Q9Y2D5	P13861
	Q96NW7							P04792	P02511
	Q9HAP6							P27361	Q07021
	Q9BQI5							P28482	Q07021
	P23471							Q02156	P63104
	P48058							P63104	Q02156
								P63104	P17252
								P01116	P16452
								P20339	Q9NRW7
								P12814	P11216
								O14908	O60333
								P49841	P35222
								Q9Y2J2	P61981
								P99999	P11142
								Q9UQB8	P63000
								P63000	Q9UQB8
								Q9UNH7	O95219
								O60749	O95219
								Q02878	P09038
								Q12879	P12931
								P42224	P52294
								Q9HD42	Q9UN37
								P00505	P11142
								P49802	P08754
								Q9NPQ8	P08754
								Q9UNE7	P11142
								Q9UNE7	P34932
								Q9UNE7	P25685
								O95817	P19174
								P07900	P12931
								P07900	O95433
								Q04637	P11940
								P11940	Q04637
								Q07960	P63000
								P11274	P63000
								P63000	Q13153
								Q16623	Q00535
								P42858	Q13363
								Q9BZV1	P55072
								O14964	P35613
								O14964	P11142
								O14964	P14136
								O14964	P22314
								O14964	Q8IV08
								O14964	Q12931
								P62877	Q86VP6
								Q9UHD2	Q9NQC7
								P63000	O60229
								P12931	P54764
								P07900	Q07157
								Q05397	Q92859
								Q05397	P04406
								Q05397	P09874
								P45974	P0CG48
								P0CG48	P22314
								P0CG48	P45974
								Q8NHG7	P55072
								P55072	Q8NHG7
								Q9UNE7	P07900
								Q9Y3D7	Q96DA6
								Q96DA6	Q9Y3D7
								Q96DA6	P38646
								Q9Y4E8	P04075
								Q8TAF3	P11274
								Q9NQC7	Q13557
								Q9Y4E8	P12277
								Q8TAF3	P68400
								Q8TAF3	P19784
								Q8TAF3	O60716
								Q8TAF3	Q09019
								Q7KZI7	Q9Y4J8
								Q09019	P04792
								Q7KZI7	P33176
								Q7KZI7	Q9P0L2
								Q9NQC7	Q9UM54
								Q8TAF3	P23284
								O00487	P62191
								P54578	P62191
								P54578	Q13200
								O00487	O00231
								P54578	O00231
								Q9Y4E8	O00231
								Q7KZI7	Q13425
								Q96JH7	P55072
								Q7KZI7	Q04917
								O00487	Q9P2R7
								Q7KZI7	Q92974
								P54578	O43396
								P54578	O00487
								Q8TAF3	O43865
								Q8TAF3	O75592
								Q7KZI7	O75122
								Q8TAF3	Q9ULJ8
								Q96JH7	Q9UNZ2
								Q09019	Q8TAF3
								P54578	Q9Y5M8
								Q8TAF3	Q96SB3
								Q96JH7	Q8NHG7
								Q9BY11	P50570
								Q9BY11	P11142
								Q9UNF0	P50570
								Q9UNF0	P11142
								P07900	P31948
								Q9NZ52	Q9P253
								Q9H270	Q9NZ52
								Q9P253	Q9NZ52
								P34932	P05771
								P05771	P34932
								O75190	Q8IXJ6
								Q8IXJ6	O75190
								O14964	P0CG48
								Q99816	P11274
								P11274	Q99816
								P07900	P55072
								P34932	P55072
								P11142	P55072
								Q9UNE7	P55072
								Q99816	Q9H270
								Q96RR4	P21333
								Q96RR4	A0FGR8
								Q96RR4	Q02978
								P60520	O75323
								P60520	Q9BPW8
								P60520	P55084
								P60520	P40939
								P60520	O00410
								P60520	Q9P035
								O75323	Q9BPW8
								O75323	P55786
								O75323	Q9P2R3
								O75323	Q02790
								O75323	P00558
								O75323	Q01813
								O75323	P40939
								O75323	P09874
								O75323	P19367
								O75323	P36776
								Q9H492	P46821
								Q9H492	P78559
								Q9H492	O75323
								Q9H492	Q9BPW8
								Q9H492	P40939
								Q9H492	P55084
								Q9H492	Q00610
								Q9H492	Q15042
								Q9H492	Q9H2M9
								Q9H492	Q8WUM4
								P46459	Q86Y82
								P46459	O15400
								Q9NR46	P00558
								Q9NR46	Q02790
								P49815	P31946
								P31946	P49815
								P23396	P07900
								P07900	P23396
								P07900	P34932
								P23396	P34932
								P07900	Q9UNE7
								P42224	O43707
								P42224	Q14203
								P63104	O43491
								P61981	O43491
								P12931	P21333
								Q9H0E2	P02794
								P42224	P14136
								P25054	P11021
								Q13153	P07900
								Q9Y4G8	P33176
								P25054	P33176
								P62258	P00403
								P63000	P35579
								P63104	P35579
								P61981	P35580
								P62258	P35580
								P60953	Q9UM54
								P25054	Q9UM54
								Q9H4A3	P10644
								P63000	Q05397
								P25054	P42677
								P42224	Q13813
								P42224	Q01082
								P60953	P0CG48
								P63000	P0CG48
								P62258	P31946
								P63104	P62258
								P61981	P62258
								Q13153	P61981
								P62258	Q04917
								Q13153	P63104
								P63104	Q8WXG6
								Q9H4A3	O95817
								P62258	P40123
								P62258	P27348
								P61981	Q8N3V7
								P63104	Q8N3V7
								P25054	O94979
								P42224	Q9Y566
								P63104	Q96TC7
								P62258	Q9H4A3
								P63104	Q9H4A3
								Q02750	Q9H4A3
								P61981	Q9H4A3
								Q9H0E2	Q6ZVM7
								Q9Y4E8	P0CG48
								P09874	Q16891
								P09874	P54652
								Q9UK22	P55072
								P55072	Q9UK22
								Q9UNE7	O75165
								Q99497	Q9UNE7
								P34932	Q99497
								Q8WUM4	Q99962
								Q99962	Q8WUM4
								Q9UK22	Q9UNE7
								O15294	P68400
								O15294	P07947
								Q9NZ52	P0CG48
								P0CG48	Q9NZ52
								O14964	Q9UN37
								Q02790	P07900
								O00170	P07900
								Q02790	P31948
								O00170	P31948
								O95817	P34932
								P28482	Q92974
								P08631	P12931
								P05198	P19525
								P19525	P05198
								Q99623	P35232
								P35232	Q99623
								P07900	O14744
								P01116	O14827
								P0CG48	Q9UNE7
								Q9UNE7	P0CG48
								Q02156	P42224
								P42224	Q02156
								P09936	P35222
								P12931	P23528
								P07900	P11142
								Q96JB5	P34932
								Q96JB5	P0CG48
								Q96JB5	P11142
								Q96JB5	P62906
								Q96JB5	P23396
								P42858	P55072
								Q9UNE7	P10809
								P10809	Q9UNE7
								P34932	Q9UNE7
								P11142	Q9UNE7
								Q7Z6G8	P0CG48
								P0CG48	Q7Z6G8
								P0CG48	O60884
								P0CG48	P25685
								P0CG48	P04792
								P0CG48	P48643
								P0CG48	P49368
								P0CG48	Q96EY1
								P0CG48	P61163
								P0CG48	Q13561
								P0CG48	Q13409
								P0CG48	Q9UJZ1
								P0CG48	Q9UM54
								P0CG48	Q00577
								P0CG48	Q9UHQ9
								P0CG48	O75489
								P0CG48	P28331
								P0CG48	P31930
								P0CG48	P11586
								P0CG48	O43175
								P0CG48	P51659
								P0CG48	P09972
								P0CG48	P08559
								P0CG48	Q53GQ0
								P0CG48	P40939
								P0CG48	P27105
								P0CG48	P22061
								P0CG48	P84077
								P0CG48	P10606
								P0CG48	Q9Y6C9
								P0CG48	O75955
								P0CG48	O75477
								P0CG48	O95373
								P0CG48	P61978
								P0CG48	P52272
								P0CG48	O60506
								P0CG48	Q15366
								P0CG48	P10644
								P0CG48	P68400
								P0CG48	P19784
								P0CG48	P30153
								P0CG48	P62140
								P0CG48	O00560
								P0CG48	O43396
								P0CG48	P05388
								P0CG48	P32969
								P0CG48	P36542
								P0CG48	Q9UJS0
								P0CG48	Q9Y277
								P0CG48	P61421
								P0CG48	Q9Y285
								P0CG48	P41252
								P0CG48	P25054
								P0CG48	O75592
								P0CG48	Q9NX63
								P0CG48	Q8WVC6
								P0CG48	Q9UBB6
								P0CG48	Q3ZCQ8
								P0CG48	Q9BRQ6
								P0CG48	P48444
								P0CG48	P10809
								P0CG48	O75190
								P0CG48	Q12931
								P0CG48	P40227
								P0CG48	P35232
								P0CG48	P36957
								P0CG48	P55084
								P0CG48	Q13310
								P0CG48	Q92841
								P0CG48	P49411
								P0CG48	P21796
								P0CG48	P54136
								P0CG48	P14868
								P0CG48	O00487
								P0CG48	P31689
								P0CG48	P15104
								P0CG48	Q07021
								P0CG48	P62280
								P0CG48	P25705
								P0CG48	Q5T4S7
								P0CG48	O94905
								P0CG48	P62191
								P0CG48	P28072
								P0CG48	P55072
								P0CG48	P11441
								P0CG48	O00231
								P04792	P11413
								P11413	P04792
								P11142	P42858
								P55072	Q9BZV1
								P07900	P11274
								P27348	P23396
								P27348	P63104
								P27348	P62258
								P27348	P61981
								P27348	P68104
								P27348	P04792
								Q8WUM4	Q99816
								Q9UNE7	P12931
								P30153	Q06830
								P30153	Q99497
								P30153	P51149
								P30153	P13639
								O00170	Q14344
								Q9UNZ2	Q13200
								Q9UNZ2	Q96JH7
								Q9BZV1	Q96JH7
								Q00535	Q9Y490
								P61978	P11940
								P30153	Q9UNE7
								P20339	Q9UKG1
								P20339	Q8NEU8
								P31946	Q07021
								P31946	P11021
								P31946	P0CG48
								P31946	O75592
								P61981	P25705
								P61981	Q07021
								P61981	P38646
								P61981	P0CG48
								P61981	P08670
								P61981	Q92974
								P61981	Q9UJF2
								P61981	O75592
								P61981	O60333
								P61981	P11940
								P63104	P25705
								P63104	P06733
								P63104	P0CG48
								P27348	P11142
								Q04917	Q7KZI7
								Q04917	Q9P0L2
								P63104	Q7KZI7
								P63104	Q9P0L2
								P63104	P23258
								P63104	Q96F07
								P31946	Q02750
								P31946	P36507
								Q02750	P36507
								Q86YR5	Q93008
								P49407	Q9UNE7
								P28482	P36873
								O75477	O94905
								O94905	O75477
								Q9UN37	Q9NP79
								P11142	P11274
								Q96JB5	P55283
								Q9NV70	O75962
								Q9NV70	Q03001
								Q9NV70	Q96A65
								Q9NV70	Q13813
								Q9NV70	Q567U6
								Q9NV70	Q9UPN3
								Q9NV70	Q12840
								Q6VY07	P68400
								P28482	Q15121
								Q9Y3F4	P49841
								P28482	P04406
								P01111	P25685
								P01111	P68104
								P01111	P30626
								P01116	Q96EY1
								P27361	Q04828
								P27361	P08237
								P19525	Q96CT7
								P19525	Q9NSD9
								P19525	P36873
								P19525	Q7L2E3
								P19525	Q9Y285
								P19525	Q13310
								P19525	Q00577
								P19525	Q9H0E2
								Q9UHD2	P51116
								Q9UHD2	O95202
								P30519	Q16891
								P50570	Q05193
								P50570	Q99832
								P50570	O14576
								P49674	P62877
								P60520	P63104
								Q99961	P63104
								P49841	O14908
								P49841	O75165
								P49841	Q9UNZ2
								P49841	Q9P1Y5
								P49841	P04406
								P49841	Q71U36
								P49841	P08670
								P49841	Q9H254
								P49841	P27816
								P49841	O75935
								P49841	Q96ID5
								P49841	P68104
								P49841	P33176
								P49841	Q9UID3
								P49841	Q9BZV1
								P49841	Q00013
								P49841	P47897
								P04406	Q15046
								P04406	P62258
								P42677	P56192
								P42677	Q9NQC3
								P12931	Q14194
								P04083	Q99832
								P55072	Q14194
								P01116	Q99832
								P01116	P68104
								P01116	Q96ID5
								Q16891	P68104
								Q13526	P49815
								Q13526	P47897
								P42766	Q9BVA1
								P08670	Q15046
								P20073	P38606
								P20073	Q99832
								P20073	P68104
								P20073	P26373
								P20073	Q8IV08
								P20073	P47897
								P27361	Q15121
								Q9P0L0	Q96TC7
								P62258	P63104
								P68400	O60282
								P27361	P49407
								P28482	P49407
								P49841	P49407
								Q15365	P11940
								Q15366	P11940
								P52294	P34932
								P52294	P42224
								P27361	O60763
								Q9NQC7	P0CG48
								O43602	Q93008
								Q93008	O43602
								P55072	Q9H492
								Q9UL15	Q9UNE7
								Q9UL15	P34932
								P09936	P0CG48
								Q9Y4I1	O60645
								Q9Y4I1	Q96A65
								Q8TAG9	Q9Y4I1
								P34932	Q9UL15
								Q14318	P07900
								P07900	Q14318
								P55072	P0CG48
								Q92597	P07900
								Q92597	P11021
								Q92597	P55072
								Q92597	Q13200
								Q92597	Q15436
								Q92597	P33176
								Q92597	P14868
								Q92597	P04844
								Q92597	P13639
								Q92597	P11940
								Q92597	P23396
								Q92597	P83731
								Q92597	P39023
								Q92597	P62249
								Q92597	P36578
								Q92597	Q92900
								P27361	P49327
								P27361	Q16836
								P27361	P06576
								P27361	P21796
								P28482	P21796
								Q92823	O43301
								Q9NZM3	P50570
								Q9NZM3	Q8WUM4
								P28482	P36507
								O43396	O00487
								O94905	Q13200
								P49407	P61981
								P49407	P62258
								P49407	P63104
								P49407	P62820
								P49407	Q05639
								P49407	P11142
								P49407	P07900
								P49407	P11021
								P49407	P38646
								P49407	P0CG48
								P49407	P39023
								P49407	Q02878
								P49407	P62424
								Q14318	P62191
								Q14318	Q13200
								Q14318	O00231
								Q14318	O00487
								Q14318	P0CG48
								P62191	Q14318
								Q8WUM4	Q99961
								Q9H3S7	Q9H444
								Q9H3S7	Q99816
								Q8WUM4	Q9H444
								Q8WUM4	Q9H3S7
								Q9H3S7	Q8WUM4
								P12931	Q8WUM4
								P07947	Q8WUM4
								Q8WUM4	P12931
								Q05397	Q8WUM4
								Q14289	Q8WUM4
								Q71U36	Q8WUM4
								P23258	Q8WUM4
								P14136	Q8WUM4
								Q00535	Q05193
								P50570	P49418
								P50570	Q99962
								P50570	P12931
								Q05193	P12931
								Q9H444	Q8WUM4
								Q99816	Q8WUM4
								Q99816	P26196
								Q99816	P49327
								Q99816	P10515
								Q99816	P11940
								Q99816	Q13310
								Q99816	Q92900
								Q99816	P0CG48
								Q15386	P0CG48
								Q99816	P46940
								Q99816	Q13464
								Q15075	Q8WUM4
								Q96EY1	Q9UNE7
								Q9UNE7	Q96EY1
								P25686	P34932
								Q14289	P12931
								Q9H0E2	P63000
								P63000	Q9H0E2
								P63000	Q00610
								Q06124	Q05397
								Q6ZVM7	Q9H0E2
								P12931	Q9BX66
								Q71U36	P0CG48
								Q15046	P08865
								P07814	Q15046
								Q15046	P28482
								P28482	Q15046
								P34932	O95817
								P0CG48	O14964
								P11441	P55072
								P09936	Q71U36
								Q9H492	Q9HA65
								P25686	P0CG48
								P25686	P11142
								Q9UHD2	P02686
								P42858	P35222
								P09936	P11142
								P09936	P07900
								P42858	P04406
								O43396	P68104
								P36873	P55072
								P36873	P11021
								P36873	P11142
								P62136	P11142
								Q9UK22	P62877
								P62136	Q05397
								P62136	P34932
								P62140	Q05397
								P62140	P34932
								P36873	P34932
								P0CG48	P25686
								P0CG48	Q9UNZ2
								P0CG48	Q9H0E2
								P34932	P02511
								P49841	P34932
								P68400	P34932
								P49841	P07900
								P68400	P07900
								Q86VP6	O75569
								Q86VP6	P42677
								Q86VP6	P09417
								Q86VP6	P42766
								Q86VP6	P51116
								Q86VP6	Q00577
								Q86VP6	Q92900
								Q86VP6	P52294
								Q86VP6	P51648
								Q86VP6	P09874
								Q86VP6	Q00059
								Q86VP6	P40939
								Q86VP6	Q7KZF4
								Q86VP6	P08865
								Q86VP6	Q96CT7
								Q86VP6	P05198
								Q86VP6	O95886
								Q86VP6	Q7L2E3
								Q86VP6	Q9Y3U8
								Q86VP6	O60506
								Q86VP6	P39019
								Q86VP6	P19525
								Q86VP6	Q96AG4
								Q86VP6	O60313
								Q86VP6	P52272
								Q86VP6	P62280
								Q86VP6	P46782
								Q86VP6	P11940
								Q86VP6	P11142
								Q86VP6	P53992
								Q86VP6	Q99733
								Q86VP6	P11216
								Q86VP6	P62906
								Q86VP6	P32969
								Q86VP6	Q9Y4E8
								Q86VP6	Q9Y3I0
								Q86VP6	Q00610
								Q86VP6	P26196
								Q86VP6	P38646
								Q86VP6	Q13310
								Q86VP6	P39023
								Q86VP6	P05388
								Q86VP6	P68371
								Q86VP6	Q92841
								Q86VP6	P11021
								Q86VP6	P36578
								Q86VP6	Q02878
								Q86VP6	P23396
								Q86VP6	P23526
								Q86VP6	P62917
								Q86VP6	P62249
								Q86VP6	P68366
								Q86VP6	Q13733
								Q86VP6	P35613
								Q86VP6	P61978
								Q86VP6	P22061
								Q86VP6	Q9P035
								Q86VP6	P26373
								Q86VP6	P63173
								Q86VP6	P62263
								Q86VP6	Q00325
								Q86VP6	Q07021
								Q86VP6	P34931
								Q86VP6	P10809
								Q86VP6	O00764
								Q86VP6	Q06830
								Q86VP6	P62888
								Q86VP6	P62244
								Q86VP6	Q93008
								Q86VP6	P50993
								Q86VP6	P00338
								Q86VP6	P07737
								Q86VP6	O43175
								Q86VP6	P62277
								Q86VP6	P12236
								Q86VP6	Q04837
								Q86VP6	P0CG48
								Q86VP6	P53396
								Q86VP6	P25705
								Q86VP6	P06576
								Q86VP6	P15924
								Q86VP6	Q05639
								Q86VP6	P06733
								Q86VP6	P09104
								Q86VP6	P07900
								Q86VP6	P11177
								Q86VP6	P50914
								Q86VP6	P83731
								Q86VP6	P05141
								Q86VP6	P60709
								Q86VP6	P68104
								Q86VP6	P13639
								Q86VP6	P04406
								Q86VP6	Q15365
								Q86VP6	Q15084
								Q86VP6	P32119
								Q14194	P42858
								Q9Y2X7	P42858
								P42858	Q9Y2X7
								Q00535	P49418
								P12931	P46940
								Q9BZV1	Q13200
								Q96DZ5	Q9NQC7
								P68400	P46060
								P30153	P07900
								P30153	P11142
								P30153	P68104
								P30153	P08865
								P30153	Q07021
								P30153	P23396
								P68104	P07900
								P68104	P11142
								P68104	P30153
								P35222	P63104
								P63104	P35222
								P49841	Q14738
								Q05397	Q9UNE7
								Q9HA65	P20339
								Q9HA65	P61020
								Q9HA65	P51148
								Q9NQC7	Q71U36
								Q71U36	Q9NQC7
								Q7KZI7	P62258
								Q9UN37	Q9HD42
								Q9UN37	Q9H444
								Q9H444	Q9UN37
								Q7KZI7	P27348
								P38646	Q96EY1
								P38646	Q96DA6
								Q96EY1	P38646
								Q86VS8	Q9H269
								Q9HB71	P28482
								Q9NTJ5	P53621
								Q9NTJ5	Q9Y678
								Q9Y678	Q9NTJ5
								P20339	Q9P2R3
								Q9H4M9	Q9P2R3
								Q9P2R3	Q9H4M9
								Q9P2R3	Q96QK1
								P48643	O14775
								P48643	P62873
								P48643	P49802
								P28482	P09211
								Q9UHD2	P12931
								Q9Y678	P53621
								Q9Y678	P48444
								P53621	Q9Y678
								P53621	P48444
								Q8WVJ2	P07900
								Q9NZJ4	Q9Y3Q8
								P05129	O00471
								Q9NZJ4	O43707
								Q7KZI7	P31946
								Q7KZI7	P61981
								P10909	P12814
								P02730	P10909
								P10909	P02730
								Q92974	Q7KZI7
								Q92974	P63104
								P61586	Q7KZI7
								Q13596	O75165
								P07900	Q02790
								P07900	O00170
[truncated: 25,024 more rows]

## Sheet: PML NB
			PN Regulators of PML NB Network:					PML NB Edgelist:
	List of PML NB Localising Proteins in Network		Gene	UniprotID	Branch	Class		UniprotID.A	UniprotID.B
	P04637		HSPA5	P11021	ER proteostasis	Chaperone		P04637	P54132
	P29590		ASF1A	Q9Y294	Nuclear proteostasis	Chaperone		P29590	Q15759
	Q9UER7		ASF1B	Q9NVP2	Nuclear proteostasis	Chaperone		P29590	Q00987
	O75928		HIRA	P54198	Nuclear proteostasis	Chaperone		P29590	P10242
	P10276		DAXX	Q9UER7	Nuclear proteostasis	Chaperone		P04637	Q09472
	P55854		ATRX	P46100	Nuclear proteostasis	Chaperone		P04637	Q00987
	O14980		KPNB1	Q14974	Nuclear proteostasis	Protein transport		P29590	Q92793
	Q14974		XPO1	O14980	Nuclear proteostasis	Protein transport		Q9UER7	P04150
	Q92793		RPL36AL	Q969Q0	Cytosolic translation	Ribosome		Q9UER7	P63165
	Q9NS56		NFE2L2	Q16236	PN regulation	Transcription factor		P29590	P63165
	P23497		TRIB3	Q96RU7	PN regulation	Transcription factor regulator		P04637	Q9H2X6
	P63279		PSMB5	P28074	UPS	proteasome & associates		P04637	P63279
	O75150		NFE2L2	Q16236	UPS	proteasome & associates		P04637	Q14191
	Q13535		SUMO1	P63165	UPS	ubiquitin and UBL proteins		O75928	P04150
	P38398		SUMO2	P61956	UPS	ubiquitin and UBL proteins		P10276	P08047
	P16104		SUMO3	P55854	UPS	ubiquitin and UBL proteins		P29590	P08047
	Q09472		UBE2I	P63279	UPS	E2 conjugating enzymes		Q9UER7	Q00987
	Q9BXW9		CACUL1	Q86Y37	UPS	E3 ligase		P04637	P08047
	Q00987		BTRC	Q9Y297	UPS	E3 ligase		P04637	Q9Y294
	Q9H2X6		PML	P29590	UPS	E3 ligase		P55854	P63279
	P63165		BRCA1	P38398	UPS	E3 ligase		P04637	Q92793
	P04150		MDM2	Q00987	UPS	E3 ligase		P04637	P16104
	Q16236		PJA1	Q8NG27	UPS	E3 ligase		Q9UER7	Q92793
	P78317		RNF40	O75150	UPS	E3 ligase		Q9UER7	P46100
	O15350		RNF4	P78317	UPS	E3 ligase		P10276	Q09472
	P11021		RNF8	O76064	UPS	E3 ligase		P04637	P23511
	P61956		RNF111	Q6ZNA4	UPS	E3 ligase		P04637	P04150
	P62136		RNF168	Q8IYW5	UPS	E3 ligase		Q9UER7	Q9H2X6
	P08047		TOPORS	Q9NS56	UPS	E3 ligase		P04637	P11021
	P54274		PIAS2	O75928	UPS	E3 ligase		P29590	P23497
	Q15554		ZNF451	Q9Y4E5	UPS	E3 ligase		P04637	P10415
	Q92794		DAXX	Q9UER7	UPS	ubiquitin and UBL binding		Q9UER7	P61956
	P10242		UBE2I	P63279	UPS	ubiquitin and UBL binding		O14980	P18887
	Q9Y294		RNF168	Q8IYW5	UPS	ubiquitin and UBL binding		P29590	P78317
	P54198		MDM2	Q00987	UPS	ubiquitin and UBL binding		P29590	P63279
	Q8IYW5		PML	P29590	UPS	ubiquitin and UBL binding		P29590	Q9H2X6
	Q01196		RNF4	P78317	UPS	ubiquitin and UBL binding		P29590	Q9UBW7
	P54132		RNF111	Q6ZNA4	UPS	ubiquitin and UBL binding		Q9UER7	O15350
	P46100		PIAS2	O75928	UPS	ubiquitin and UBL binding		P29590	Q01196
	Q9Y297		ZNF451	Q9Y4E5	UPS	ubiquitin and UBL binding		P04637	P38398
	P23511		HIPK2	Q9H2X6	UPS	ubiquitin and UBL binding		P29590	Q15583
	P10415		CREBBP	Q92793	UPS	ubiquitin and UBL binding		P29590	P10415
	Q6ZNA4		MYB	P10242	UPS	ubiquitin and UBL binding		P04637	Q9NS56
	O76064		ZCCHC12	Q6PEW1	UPS	ubiquitin and UBL binding		O14980	O15350
	Q9NX09		ZMYM2	Q9UBW7	UPS	ubiquitin and UBL binding		O75928	P63165
	Q14191		TP53	P04637	Autophagy-Lysosome Pathway	Pre-initiation autophagy signaling		O75928	P63279
	Q9Y4E5		EP300	Q09472	Autophagy-Lysosome Pathway	Pre-initiation autophagy signaling		P55854	P23497
	Q9UBW7		DDIT4	Q9NX09	Autophagy-Lysosome Pathway	Pre-initiation autophagy signaling		P29590	P46100
	Q9NVP2		AKT1S1	Q96B36	Autophagy-Lysosome Pathway	Pre-initiation autophagy signaling		P29590	P54198
	Q8IUH3		BCL2	P10415	Autophagy-Lysosome Pathway	Autophagophore initiation and elongation		P29590	Q9Y294
	Q6PEW1		PML	P29590	Autophagy-Lysosome Pathway	Autophagophore initiation and elongation		Q9UER7	P63279
	Q96B36		TRIB3	Q96RU7	Autophagy-Lysosome Pathway	Autophagy substrate selection		P10276	Q92793
	P18887		FOSL2	P15408	Autophagy-Lysosome Pathway	Autophagy gene expression		P29590	Q92794
	Q8TD17		NFE2L2	Q16236	Autophagy-Lysosome Pathway	Autophagy gene expression		P04637	Q9Y297
	Q9NYB0		TP53	P04637	Autophagy-Lysosome Pathway	Autophagy gene expression		P55854	Q6ZNA4
	Q969Q0		TP73	O15350	Autophagy-Lysosome Pathway	Autophagy gene expression		P55854	Q9H2X6
	P01023		DAXX	Q9UER7	Autophagy-Lysosome Pathway	Autophagy gene expression		O14980	Q96RE7
	P28074							O14980	Q96B36
	P15408							O14980	Q6NXT1
	Q8IZ83							O14980	Q8NG27
	Q9Y2K1							O14980	Q9Y2K1
	Q96RE7							Q14974	Q9HB58
	Q9Y3M2							Q14974	P63279
	Q86Y37							Q14974	P63165
	O94901							P04637	O15350
	Q14149							P10276	Q00987
	Q15759							P29590	Q96RE7
	Q15583							P29590	P61956
	Q6NXT1							P29590	Q86Y37
	Q8NG27							P55854	O76064
	Q9HB58							P04637	P63165
	Q96RU7							P04637	P46100
	Q9UKV0							P04637	O75150
	P43004							P29590	P16104
								P04637	Q8TD17
								P04637	P61956
								P04637	Q9Y4E5
								P55854	P61956
								P10276	Q96RU7
								P29590	P04150
								P29590	P54132
								P29590	P11021
								P04637	Q9UBW7
								Q9UER7	Q14149
								O14980	P63279
								O14980	P63165
								P04637	Q13535
								P04637	P18887
								Q14974	P54274
								P04637	Q92794
								P10276	Q01196
								Q14974	Q15554
								P04637	Q9UKV0
								O14980	Q9NYB0
								P29590	Q9NYB0
								O75928	P61956
								P29590	Q9NS56
								P29590	P43004
								P29590	Q14191
								Q14974	P11021
								P04637	P62136
								P29590	Q6ZNA4
								O14980	P62136
								O14980	Q00987
								O75928	Q9Y4E5
								O14980	P54274
								P55854	Q8IYW5
								O14980	P38398
								Q14974	P38398
								P29590	Q9Y4E5
								P29590	Q96RU7
								O14980	P78317
								P55854	P78317
								O75928	P78317
								Q14974	P78317
								P29590	P38398
								Q9UER7	P78317
								O75928	Q92793
								Q14974	P62136
								P29590	P18887
								O14980	Q09472
								P55854	Q6PEW1
								Q14974	Q9BXW9
								P29590	Q9BXW9
								P04637	P23497
								P04637	Q9HB58
								O14980	P61956
								Q14974	Q8IUH3
								Q9UER7	Q09472
								Q14974	Q09472
								P29590	Q15554
								P29590	Q14149
								P29590	Q9UER7
								P04637	P29590
								Q9UER7	P29590
								P29590	P10276
								P10276	P29590
								P29590	P04637
								P04637	Q14974
								P04637	O75928
								O75928	P04637
								Q9UER7	P04637
								O75928	P29590
								P55854	P29590
								P29590	O75928
								P04637	Q9UER7
								P55854	O75928
								Q9UER7	P55854
								O14980	Q9UER7
								O14980	P04637
								P04637	O14980
								P04637	P55854
								P29590	P55854
								O14980	Q14974
								O14980	P55854
								Q14974	P04637
								O75928	P55854
								P55854	Q9UER7
								Q9UER7	O14980
								P55854	P04637
								Q14974	O14980
								P55854	O14980
								Q92793	Q16236
								Q9NS56	P63279
								P23497	P63165
								P63279	Q9Y4E5
								O75150	Q9Y4E5
								P63279	P63165
								Q13535	P38398
								P38398	P16104
								P16104	P38398
								Q92793	P38398
								Q09472	P38398
								P38398	P54132
								P38398	P08047
								Q9BXW9	P38398
								P38398	Q92793
								Q00987	O15350
								Q9H2X6	P23497
								P63279	Q9H2X6
								P63165	Q9H2X6
								Q9NS56	P63165
								P63165	P63279
								P63165	O15350
								P63279	O15350
								P38398	Q09472
								P04150	Q92793
								Q92793	P04150
								Q92793	P10242
								Q16236	Q92793
								Q9H2X6	Q92793
								Q92793	Q9H2X6
								Q09472	Q00987
								Q00987	Q09472
								P78317	P08047
								O15350	Q00987
								P63279	P23497
								P23497	P63279
								P11021	P01023
								P38398	P23511
								O15350	Q9H2X6
								Q9H2X6	Q9Y297
								Q92793	Q09472
								P61956	Q9UBW7
								P62136	P38398
								P38398	Q13535
								O15350	Q9Y294
								P61956	P63279
								P63279	Q6ZNA4
								P63279	P78317
								Q09472	Q9Y297
								P38398	P63165
								P38398	P63279
								P63279	P38398
								Q9H2X6	P10242
								P08047	Q09472
								P63279	Q9UBW7
								P38398	P54274
								P38398	Q15554
								P54274	P38398
								Q15554	P38398
								Q92794	Q09472
								P10242	P23497
								Q9Y294	P54198
								P54198	Q9Y294
								P54198	Q9NVP2
								Q8IYW5	P16104
								Q01196	Q9H2X6
								Q9H2X6	Q01196
								Q01196	Q09472
								Q9H2X6	Q09472
								Q09472	Q9H2X6
								Q92793	P08047
								Q09472	P08047
								P16104	P11021
								P10242	Q9H2X6
								O15350	Q09472
								P54132	P63279
								P38398	Q9BXW9
								Q92794	Q92793
								P10242	Q09472
								Q09472	Q92793
								P10242	P63279
								P04150	Q09472
								P04150	Q00987
								Q92793	Q92794
								P63279	Q00987
								Q00987	P63279
								Q13535	Q09472
								Q09472	Q13535
								P46100	Q14191
								P54274	P28074
								P54274	O75150
								Q15554	O75150
								Q92793	Q00987
								Q9Y297	P08047
								P78317	P61956
								Q09472	O15350
								Q92793	O15350
								P08047	P78317
								Q9Y297	Q00987
								Q00987	Q9Y297
								P23511	Q09472
								Q09472	P15408
								Q9Y294	Q9NVP2
								P08047	Q92793
								P63279	P61956
								P61956	P38398
								Q9H2X6	P63279
								P63165	P78317
								P04150	P63165
								P62136	P10415
								Q00987	P63165
								P63279	P10242
								Q9H2X6	P63165
								P63165	Q6PEW1
								Q92793	Q6PEW1
								P54132	P46100
								P46100	P54132
								P38398	O15350
								P38398	P62136
								P10415	P38398
								P38398	P10415
								Q9H2X6	Q00987
								Q00987	Q9H2X6
								Q01196	Q92793
								P08047	P38398
								Q9NS56	P16104
								P16104	Q9NS56
								Q09472	P10242
								Q6ZNA4	P61956
								Q6ZNA4	P63165
								P78317	P63165
								P63165	P10242
								P61956	P10242
								O76064	P16104
								Q9NX09	Q9Y297
								Q16236	P63165
								Q16236	P61956
								P78317	Q16236
								P54274	Q9Y297
								Q9Y297	P54274
								O76064	P54132
								Q00987	O76064
								P23497	P61956
								P63165	Q9NS56
								P63165	Q9UBW7
								P63165	P54132
								P63165	Q14191
								P61956	Q9NS56
								P61956	Q6PEW1
								P61956	P54132
								P61956	Q14191
								P61956	P23497
								P63165	P23497
								P38398	Q16236
								Q16236	P38398
								Q9Y294	Q9Y297
								Q9Y297	Q9Y294
								Q00987	Q8IZ83
								Q14191	Q92793
								Q09472	P11021
								P11021	Q09472
								Q9Y297	Q09472
								P63279	Q92793
								Q92793	P63279
								Q09472	Q15554
								Q15554	Q09472
								P54274	Q09472
								P63279	O75150
								Q09472	Q01196
								Q09472	P04150
								P38398	P15408
								P63165	Q9Y4E5
								Q9Y4E5	P63279
								P63165	Q6ZNA4
								P63279	P54198
								P63279	P18887
								Q09472	P61956
								P61956	Q9Y2K1
								P63279	Q9Y2K1
								P63279	P04150
								P61956	Q9H2X6
								P61956	P46100
								P61956	Q9Y4E5
								Q9UBW7	P61956
								Q9Y297	Q16236
								P63279	Q09472
								Q9NVP2	P54198
								Q9Y294	P62136
								P11021	O75150
								P63279	Q15554
								P78317	Q15554
								Q15554	P78317
								P10415	P63279
								P61956	P78317
								P62136	Q00987
								Q8IUH3	Q16236
								Q8IYW5	P61956
								P63279	Q96RE7
								Q92793	P63165
								Q00987	P08047
								P08047	Q00987
								Q6PEW1	P63165
								Q92793	P23511
								P23511	Q92793
								Q96B36	Q9Y3M2
								P63279	Q86Y37
								P38398	P11021
								P38398	P28074
								Q8IYW5	P63165
								O76064	P61956
								P61956	O76064
								P16104	O76064
								P46100	P16104
								P46100	Q00987
								Q09472	P63279
								P54198	Q09472
								Q9Y294	Q09472
								P78317	Q9Y4E5
								P78317	Q9UBW7
								P78317	P63279
								P78317	Q9NS56
								P78317	O94901
								P78317	P23497
								P78317	Q8IYW5
								P78317	Q6ZNA4
								P78317	Q14149
								P78317	P11021
								P78317	P54132
								Q6ZNA4	Q16236
								Q00987	P62136
								Q01196	P11021
								P16104	Q8IYW5
								P08047	O15350
								P38398	Q8IYW5
								P38398	Q14191
								P38398	Q9NYB0
								P38398	Q9Y2K1
								P38398	Q14149
								P38398	Q8IUH3
								P18887	Q9NS56
								Q9NS56	P18887
								Q92793	P46100
								Q92793	Q6ZNA4
								Q92793	P23497
								Q92793	Q9NS56
								Q92793	Q9UBW7
								Q92793	Q9Y4E5
								P16104	Q9UBW7
								Q14191	P38398
								Q14191	Q00987
								Q00987	Q14191
								Q9Y297	P18887
								P18887	Q9Y297
								Q16236	Q9Y297
								P62136	Q92793
								Q09472	P62136
								Q09472	P16104
								P63279	Q6PEW1
								O75150	Q6PEW1
								Q9BXW9	P11021
								Q9BXW9	P61956
								Q9BXW9	P63165
								Q9BXW9	P46100
								Q8TD17	Q00987
								P61956	P11021
								P61956	Q14149
								P61956	P08047
								P04150	Q969Q0
								P04150	Q9UBW7
								Q16236	Q09472
								Q9Y294	P54132
								Q9Y294	P38398
								Q9NYB0	P38398
								Q9NYB0	Q92793
								Q9NYB0	Q9UBW7
								Q9NYB0	O75150
								Q16236	P15408
								Q969Q0	Q00987
								Q09472	O75150
								Q09472	P23511
								P46100	Q9BXW9
								P04150	P11021
								P04150	P10415
								P10242	Q92793
								P10242	P54132
								Q9Y297	Q15759
								P46100	Q9UBW7
								P63279	Q9NS56
								Q9Y4E5	O75150
								P54132	P38398
								P23497	Q9H2X6
								O15350	P63165
								O15350	P63279
								P01023	P11021
								P23511	P38398
								Q9H2X6	O15350
								Q9Y297	Q9H2X6
								Q9Y294	O15350
								Q6ZNA4	P63279
								P63165	P38398
								Q9UBW7	P63279
								Q09472	Q92794
								P23497	P10242
								P11021	P16104
								P63279	P54132
								Q00987	P04150
								Q14191	P46100
								P28074	P54274
								O75150	P54274
								O75150	Q15554
								Q00987	Q92793
								P08047	Q9Y297
								O15350	Q92793
								P15408	Q09472
								Q9NVP2	Q9Y294
								P38398	P61956
								P63165	P04150
								P10415	P62136
								P63165	Q00987
								Q6PEW1	Q92793
								O15350	P38398
								Q92793	Q01196
								P61956	Q6ZNA4
								P10242	P63165
								P10242	P61956
								Q9Y297	Q9NX09
								P63165	Q16236
								P61956	Q16236
								Q16236	P78317
								P54132	O76064
								O76064	Q00987
								Q9UBW7	P63165
								P54132	P63165
								Q14191	P63165
								Q9NS56	P61956
								Q6PEW1	P61956
								P54132	P61956
								Q14191	P61956
								Q8IZ83	Q00987
								Q92793	Q14191
								Q09472	P54274
								O75150	P63279
								P15408	P38398
								Q9Y4E5	P63165
								P54198	P63279
								P18887	P63279
								P61956	Q09472
								Q9Y2K1	P61956
								Q9Y2K1	P63279
								P04150	P63279
								Q9H2X6	P61956
								P46100	P61956
								Q9Y4E5	P61956
								P62136	Q9Y294
								O75150	P11021
								Q15554	P63279
								P63279	P10415
								Q16236	Q8IUH3
								P61956	Q8IYW5
								Q96RE7	P63279
								P63165	Q92793
								Q9Y3M2	Q96B36
								Q86Y37	P63279
								P11021	P38398
								P28074	P38398
								P63165	Q8IYW5
								P16104	P46100
								Q00987	P46100
								Q09472	P54198
								Q09472	Q9Y294
								Q9Y4E5	P78317
								Q9UBW7	P78317
								Q9NS56	P78317
								O94901	P78317
								P23497	P78317
								Q8IYW5	P78317
								Q6ZNA4	P78317
								Q14149	P78317
								P11021	P78317
								P54132	P78317
								Q16236	Q6ZNA4
								P11021	Q01196
								O15350	P08047
								Q8IYW5	P38398
								Q9Y2K1	P38398
								Q14149	P38398
								Q8IUH3	P38398
								P46100	Q92793
								Q6ZNA4	Q92793
								P23497	Q92793
								Q9NS56	Q92793
								Q9UBW7	Q92793
								Q9Y4E5	Q92793
								Q9UBW7	P16104
								Q92793	P62136
								P62136	Q09472
								P16104	Q09472
								Q6PEW1	P63279
								Q6PEW1	O75150
								P11021	Q9BXW9
								P61956	Q9BXW9
								P63165	Q9BXW9
								Q00987	Q8TD17
								P11021	P61956
								Q14149	P61956
								P08047	P61956
								Q969Q0	P04150
								Q9UBW7	P04150
								Q09472	Q16236
								P54132	Q9Y294
								P38398	Q9Y294
								Q92793	Q9NYB0
								Q9UBW7	Q9NYB0
								O75150	Q9NYB0
								P15408	Q16236
								Q00987	Q969Q0
								O75150	Q09472
								P11021	P04150
								P10415	P04150
								P54132	P10242
								Q15759	Q9Y297
								Q9UBW7	P46100

## Sheet: Centrosome
			PN Regulators of Centrosome Network:					Centrosome Edgelist:
	List of Centrosome Localising Proteins in Network		Gene	UniprotID	Branch	Class		UniprotID.A	UniprotID.B
	P04637		HSPA2	P54652	Cytonuclear proteostasis	Chaperone		P04637	Q9UNH5
	Q01844		HSPA8	P11142	Cytonuclear proteostasis	Chaperone		Q01844	Q96FJ2
	O14980		TCP1	P17987	Cytonuclear proteostasis	Chaperone		Q01844	Q9Y2I6
	P29590		MKKS	Q9NPJ1	Cytonuclear proteostasis	Chaperone		P04637	O14757
	P06241		TBCC	Q15814	Cytonuclear proteostasis	Chaperone		O14980	P25054
	P62993		TBCD	Q9BTW9	Cytonuclear proteostasis	Chaperone		P04637	P38936
	Q14974		UXT	Q9UBK9	Cytonuclear proteostasis	Chaperone		P29590	Q00987
	P10636		CRYAB	P02511	Cytonuclear proteostasis	Chaperone		P04637	Q00987
	Q5FBB7		HSP90AA1	P07900	Cytonuclear proteostasis	Chaperone		P06241	O60716
	P06748		DNAAF4	Q8WXU2	Cytonuclear proteostasis	Chaperone		P29590	Q92547
	P05067		FNIP1	Q8TF40	Cytonuclear proteostasis	Chaperone		P06241	P35222
	P38398		S100A1	P23297	Cytonuclear proteostasis	Chaperone		P04637	P60484
	Q99816		TSC1	Q92574	Cytonuclear proteostasis	Chaperone		P29590	Q13547
	Q16667		SCYL1	Q96KG9	ER proteostasis	Protein transport		P04637	Q13547
	P54257		HSPA9	P38646	Mitochondrial proteostasis	Chaperone		P29590	P06400
	Q15642		CRYAB	P02511	Mitochondrial proteostasis	Chaperone		P62993	P43405
	Q92569		YWHAE	P62258	Mitochondrial proteostasis	Protein transport		P04637	P07900
	P28482		NPM1	P06748	Nuclear proteostasis	Chaperone		P62993	Q05397
	P62826		NUP85	Q9BW27	Nuclear proteostasis	Protein transport		P62993	O15524
	Q9NRI5		NUP160	Q12769	Nuclear proteostasis	Protein transport		P06241	O15524
	O75604		KPNB1	Q14974	Nuclear proteostasis	Protein transport		P06241	Q04759
	Q15834		XPO1	O14980	Nuclear proteostasis	Protein transport		P62993	P11137
	Q15154		RAN	P62826	Nuclear proteostasis	Protein transport		P06241	O00459
	Q06323		UBA52	P62987	Cytosolic translation	Ribosome		P62993	P04629
	P61981		UTP6	Q9NYH9	Cytosolic translation	Ribosome biogenesis factor		P62993	P42858
	P24941		EIF4EBP1	Q13541	Cytosolic translation	Translation initiation		P04637	Q9H4B4
	Q9HC98		CDK5RAP3	Q96JB5	Cytosolic translation	Ribosome-associated QC		P04637	P42858
	P51587		USP21	Q9UK80	Cytosolic translation	Ribosome-associated QC		P04637	O14965
	Q13315		HSF1	Q00613	PN regulation	Transcription factor		P04637	Q13526
	Q99728		PSMC5	P62195	UPS	proteasome & associates		P06241	P06493
	P16104		PSMD1	Q99460	UPS	proteasome & associates		P62993	Q14203
	Q12834		PSMD2	Q13200	UPS	proteasome & associates		P04637	P51587
	O14757		PSMD4	P55036	UPS	proteasome & associates		P62993	P49023
	P68400		PSMD3	O43242	UPS	proteasome & associates		P04637	O60729
	O96017		ECPAS	Q5VYK3	UPS	proteasome & associates		P62993	P19174
	P53350		PSME1	Q06323	UPS	proteasome & associates		Q14974	P62826
	Q00987		PSME2	Q9UL46	UPS	proteasome & associates		P04637	P53779
	P25054		UBE3A	Q05086	UPS	proteasome & associates		P04637	Q14191
	P78527		PRKN	O60260	UPS	proteasome & associates		P04637	P60510
	P30260		UBXN6	Q9BZV1	UPS	p97 and associates		P04637	Q99816
	O60934		UBA52	P62987	UPS	ubiquitin and UBL proteins		P04637	P09874
	P20248		PRKN	O60260	UPS	ubiquitin and UBL proteins		Q14974	P43487
	P61968		CHUK	O15111	UPS	ubiquitin and UBL proteins		O14980	P43487
	O15360		IKBKB	O14920	UPS	ubiquitin and UBL proteins		O14980	P62826
	Q13257		UBXN6	Q9BZV1	UPS	ubiquitin and UBL proteins		P29590	P08047
	P38936		ANAPC1	Q9H1A4	UPS	E3 ligase		P04637	P11388
	Q66K74		ANAPC10	Q9UM13	UPS	E3 ligase		Q01844	Q14289
	Q9NS23		CDC16	Q13042	UPS	E3 ligase		P04637	P38646
	Q76KD6		CDC27	P30260	UPS	E3 ligase		P04637	P11142
	O75410		CDC20	Q12834	UPS	E3 ligase		P04637	O95997
	Q96L34		FZR1	Q9UM11	UPS	E3 ligase		P06241	P43405
	P06239		MAEA	Q7L5Y9	UPS	E3 ligase		P06241	Q14289
	P81274		RANBP9	Q96S59	UPS	E3 ligase		P10636	O60260
	P36404		YPEL5	P62699	UPS	E3 ligase		P10636	P11142
	Q99828		SMURF2	Q9HAU4	UPS	E3 ligase		P04637	Q92905
	Q99689		HERC2	O95714	UPS	E3 ligase		Q5FBB7	P53350
	O60716		UBE3A	Q05086	UPS	E3 ligase		P06748	P49454
	Q14247		SKP1	P63208	UPS	E3 ligase		P06748	Q9UNH5
	Q9UM11		CCNF	P41002	UPS	E3 ligase		P06748	Q14980
	Q9GZM8		SOCS1	O15524	UPS	E3 ligase		P04637	P08047
	Q02750		PAFAH1B1	P43034	UPS	E3 ligase		P04637	Q8IZT6
	P13861		DCAF12	Q5T6F0	UPS	E3 ligase		P62993	P78559
	Q9Y2X7		DTL	Q9NZJ0	UPS	E3 ligase		P62993	O00459
	O60260		KATNB1	Q9BVA0	UPS	E3 ligase		P62993	P62987
	P07900		POC1B	Q8TC44	UPS	E3 ligase		P62993	Q8WUM4
	Q08211		PRKN	O60260	UPS	E3 ligase		P62993	Q13561
	O14965		RNF19A	Q9NV58	UPS	E3 ligase		P62993	Q9Y496
	P06400		TRIM22	Q8IYM9	UPS	E3 ligase		P04637	P45983
	Q13547		PML	P29590	UPS	E3 ligase		P04637	Q13363
	Q00613		BRCA1	P38398	UPS	E3 ligase		P06748	P38398
	P14635		BARD1	Q99728	UPS	E3 ligase		P06748	Q99728
	P19784		MDM2	Q00987	UPS	E3 ligase		P04637	P16104
	P60484		MIB1	Q86YT6	UPS	E3 ligase		P06748	O15360
	Q13526		NHLRC1	Q6VVB1	UPS	E3 ligase		P04637	O60341
	P40763		TOPORS	Q9NS56	UPS	E3 ligase		P06748	Q13547
	Q9UKA4		NEURL4	Q96JN8	UPS	E3 ligase		P04637	Q05086
	Q96JB5		PPP1R11	O60927	UPS	E3 ligase		P06748	P49711
	P09104		CDK5RAP3	Q96JB5	UPS	E3 ligase		P06748	P38936
	Q96SN8		USP33	Q8TEY7	UPS	Ub and UBL demodifiers		P04637	P55036
	O43504		USP2	O75604	UPS	Ub and UBL demodifiers		P04637	P62195
	Q99627		USP21	Q9UK80	UPS	Ub and UBL demodifiers		P29590	Q05086
	P49023		COPS5	Q92905	UPS	Ub and UBL demodifiers		P04637	P48729
	Q9Y6K9		COPS6	Q7L5N1	UPS	Ub and UBL demodifiers		P62993	Q13123
	P78396		COPS2	P61201	UPS	Ub and UBL demodifiers		P62993	P49815
	Q13042		COPS3	Q9UNS2	UPS	Ub and UBL demodifiers		P62993	Q9Y2X7
	P43034		COPS4	Q9BT78	UPS	Ub and UBL demodifiers		P04637	P27361
	Q14204		COPS7A	Q9UBW8	UPS	Ub and UBL demodifiers		P04637	P28482
	Q14203		COPS7B	Q9H9Q2	UPS	Ub and UBL demodifiers		P06241	P07900
	P36507		COPS8	Q99627	UPS	Ub and UBL demodifiers		P06748	P06400
	P08047		GPS1	Q13098	UPS	Ub and UBL demodifiers		P06748	P09874
	O95835		PSMD4	P55036	UPS	ubiquitin and UBL binding		O14980	P18887
	P62195		PSMD2	Q13200	UPS	ubiquitin and UBL binding		P05067	P61981
	Q04759		HERC2	O95714	UPS	ubiquitin and UBL binding		P29590	P68400
	P30086		MDM2	Q00987	UPS	ubiquitin and UBL binding		P04637	P02511
	P45983		PML	P29590	UPS	ubiquitin and UBL binding		P05067	Q15691
	P62258		USP33	Q8TEY7	UPS	ubiquitin and UBL binding		P29590	P35222
	Q05086		MARK4	Q96L34	UPS	ubiquitin and UBL binding		P29590	P63208
	P32121		PRKAA1	Q13131	UPS	ubiquitin and UBL binding		P29590	Q13526
	Q05397		SIK2	Q9H0K1	UPS	ubiquitin and UBL binding		P29590	O96017
	P43487		BRSK1	Q8TDC3	UPS	ubiquitin and UBL binding		P29590	P27361
	P06493		LATS1	O95835	UPS	ubiquitin and UBL binding		P29590	P28482
	P11309		LATS2	Q9NRM7	UPS	ubiquitin and UBL binding		P29590	Q13761
	P11142		CDK2	P24941	UPS	ubiquitin and UBL binding		P04637	P38398
	O14920		PLK1	P53350	UPS	ubiquitin and UBL binding		P29590	P19174
	O76070		EWSR1	Q01844	UPS	ubiquitin and UBL binding		P29590	O14965
	P05771		IKBKG	Q9Y6K9	UPS	ubiquitin and UBL binding		P04637	Q9NS56
	Q9UNH5		TP53	P04637	Autophagy-Lysosome Pathway	Pre-initiation autophagy signaling		P05067	P11142
	Q9BUB5		PIK3CA	P42336	Autophagy-Lysosome Pathway	Pre-initiation autophagy signaling		P06748	Q00987
	O15111		PIK3R2	O00459	Autophagy-Lysosome Pathway	Pre-initiation autophagy signaling		P05067	P02511
	Q15797		PTEN	P60484	Autophagy-Lysosome Pathway	Pre-initiation autophagy signaling		P04637	Q99728
	Q8TF40		FNIP1	Q8TF40	Autophagy-Lysosome Pathway	Pre-initiation autophagy signaling		P04637	O15524
	P49815		MARK4	Q96L34	Autophagy-Lysosome Pathway	Pre-initiation autophagy signaling		P62993	P50570
	Q13131		LAMTOR5	O43504	Autophagy-Lysosome Pathway	Pre-initiation autophagy signaling		P62993	P11142
	Q92574		PRKAA1	Q13131	Autophagy-Lysosome Pathway	Pre-initiation autophagy signaling		P62993	P38646
	P19174		PRKAR2A	P13861	Autophagy-Lysosome Pathway	Pre-initiation autophagy signaling		P62993	P07900
	P43405		PRKAR2B	P31323	Autophagy-Lysosome Pathway	Pre-initiation autophagy signaling		P62993	Q14204
	P35222		CHUK	O15111	Autophagy-Lysosome Pathway	Pre-initiation autophagy signaling		P62993	P17987
	Q9H1A4		IKBKB	O14920	Autophagy-Lysosome Pathway	Pre-initiation autophagy signaling		P62993	Q06323
	P27361		IKBKG	Q9Y6K9	Autophagy-Lysosome Pathway	Pre-initiation autophagy signaling		P62993	Q14247
	P60510		DCAF12	Q5T6F0	Autophagy-Lysosome Pathway	Pre-initiation autophagy signaling		P62993	P42336
	O15392		BRSK1	Q8TDC3	Autophagy-Lysosome Pathway	Pre-initiation autophagy signaling		P62993	Q9Y265
	O43602		ATM	Q13315	Autophagy-Lysosome Pathway	Pre-initiation autophagy signaling		P62993	Q99816
	O75330		MAP2K1	Q02750	Autophagy-Lysosome Pathway	Pre-initiation autophagy signaling		P06748	P19174
	Q96S59		MAP2K2	P36507	Autophagy-Lysosome Pathway	Pre-initiation autophagy signaling		P10636	P43405
	P42574		MAPK1	P28482	Autophagy-Lysosome Pathway	Pre-initiation autophagy signaling		P04637	Q15797
	P42229		CSNK1A1	P48729	Autophagy-Lysosome Pathway	Pre-initiation autophagy signaling		P04637	P48730
	Q14511		TSC1	Q92574	Autophagy-Lysosome Pathway	Pre-initiation autophagy signaling		P29590	P48730
	P08754		TSC2	P49815	Autophagy-Lysosome Pathway	Pre-initiation autophagy signaling		P05067	P49768
	Q13416		AURKA	O14965	Autophagy-Lysosome Pathway	Pre-initiation autophagy signaling		P05067	P49810
	Q16584		CDK1	P06493	Autophagy-Lysosome Pathway	Pre-initiation autophagy signaling		Q01844	O95983
	Q99996		CCNB1	P14635	Autophagy-Lysosome Pathway	Pre-initiation autophagy signaling		P62993	P62258
	Q9BTW9		GNAI3	P08754	Autophagy-Lysosome Pathway	Pre-initiation autophagy signaling		P62993	P61981
	Q13415		CCDC88A	Q3V6T2	Autophagy-Lysosome Pathway	Pre-initiation autophagy signaling		P62993	P62136
	O96020		GSK3A	P49840	Autophagy-Lysosome Pathway	Autophagophore initiation and elongation		P62993	Q92569
	P30305		MAPK3	P27361	Autophagy-Lysosome Pathway	Autophagophore initiation and elongation		P62993	P57058
	Q99460		FEZ1	Q99689	Autophagy-Lysosome Pathway	Autophagophore initiation and elongation		P62993	P36873
	O43566		DAPK3	O43293	Autophagy-Lysosome Pathway	Autophagophore initiation and elongation		O14980	P49023
	Q9NPQ8		MAPK8	P45983	Autophagy-Lysosome Pathway	Autophagophore initiation and elongation		O14980	Q8IXJ6
	Q07869		PRKD1	Q15139	Autophagy-Lysosome Pathway	Autophagophore initiation and elongation		Q14974	Q8WWW0
	P30307		SKP1	P63208	Autophagy-Lysosome Pathway	Autophagophore initiation and elongation		P05067	P45983
	P42858		USP33	Q8TEY7	Autophagy-Lysosome Pathway	Autophagophore initiation and elongation		P05067	Q16584
	Q9NZJ0		PTK2	Q05397	Autophagy-Lysosome Pathway	Autophagophore initiation and elongation		P06748	P52732
	Q92905		CSNK2A1	P68400	Autophagy-Lysosome Pathway	Autophagophore initiation and elongation		P06748	P07900
	P33981		CSNK2A2	P19784	Autophagy-Lysosome Pathway	Autophagophore initiation and elongation		P06748	Q15208
	O75367		SIRT2	Q8IXJ6	Autophagy-Lysosome Pathway	Autophagophore initiation and elongation		P06748	P46821
	Q15691		IFT88	Q13099	Autophagy-Lysosome Pathway	Autophagophore initiation and elongation		P06748	Q99460
	Q9UBW8		BIRC5	O15392	Autophagy-Lysosome Pathway	Autophagophore initiation and elongation		P06748	P36873
	P48729		STX8	Q9UNK0	Autophagy-Lysosome Pathway	Autophagophore initiation and elongation		P06748	O94986
	P53667		CSNK1D	P48730	Autophagy-Lysosome Pathway	Autophagophore initiation and elongation		P06748	P55036
	P62136		DNM2	P50570	Autophagy-Lysosome Pathway	Autophagophore initiation and elongation		P06748	P62195
	Q7L5N1		PRKCQ	Q04759	Autophagy-Lysosome Pathway	Autophagophore initiation and elongation		P06748	P62258
	Q9UK80		PML	P29590	Autophagy-Lysosome Pathway	Autophagophore initiation and elongation		P06748	P17987
	Q9Y230		PRKN	O60260	Autophagy-Lysosome Pathway	Autophagy substrate selection		P06748	Q14247
	Q9Y265		MAP1S	Q66K74	Autophagy-Lysosome Pathway	Autophagy substrate selection		P06748	Q9UKA4
	O95997		CDK5RAP3	Q96JB5	Autophagy-Lysosome Pathway	Autophagy substrate selection		P06241	O60341
	Q8WWW0		UBXN6	Q9BZV1	Autophagy-Lysosome Pathway	Autophagy substrate selection		O14980	P18206
	Q13188		TSG101	Q99816	Autophagy-Lysosome Pathway	Autophagosome closure maturation and lysosome fusion		P04637	O95714
	Q13153		CHMP3	Q9Y3E7	Autophagy-Lysosome Pathway	Autophagosome closure maturation and lysosome fusion		P29590	P42858
	P15056		PDCD6IP	Q8WUM4	Autophagy-Lysosome Pathway	Autophagosome closure maturation and lysosome fusion		P06241	Q9Y6K9
	Q9UNS2		CSNK1D	P48730	Autophagy-Lysosome Pathway	Autophagosome closure maturation and lysosome fusion		P29590	P84243
	P11388		HTT	P42858	Autophagy-Lysosome Pathway	Autophagosome closure maturation and lysosome fusion		P04637	Q53EZ4
	P09874		HAP1	P54257	Autophagy-Lysosome Pathway	Autophagosome closure maturation and lysosome fusion		P04637	P68400
	P41134		VAC14	Q08AM6	Autophagy-Lysosome Pathway	Autophagosome closure maturation and lysosome fusion		P04637	P63208
	Q8NEM0		ZFYVE26	Q68DK2	Autophagy-Lysosome Pathway	Autophagosome closure maturation and lysosome fusion		P04637	P17987
	O60447		FEZ1	Q99689	Autophagy-Lysosome Pathway	Autophagosome closure maturation and lysosome fusion		P04637	P68366
	P21127		HUNK	P57058	Autophagy-Lysosome Pathway	Autophagosome closure maturation and lysosome fusion		P04637	P23258
	Q13761		BLOC1S2	Q6QNY1	Autophagy-Lysosome Pathway	Autophagosome closure maturation and lysosome fusion		P04637	P62258
	Q13363		STK3	Q13188	Autophagy-Lysosome Pathway	Autophagosome closure maturation and lysosome fusion		P04637	P54652
	P55036		CTTN	Q14247	Autophagy-Lysosome Pathway	Autophagosome closure maturation and lysosome fusion		P10636	Q14203
	P11362		SIK2	Q9H0K1	Autophagy-Lysosome Pathway	Autophagosome closure maturation and lysosome fusion		P62993	Q9BRK4
	P61201		SPHK2	Q9NRA0	Autophagy-Lysosome Pathway	Lysosomal catabolism		P04637	O15111
	Q9NS56		ZFYVE26	Q68DK2	Autophagy-Lysosome Pathway	Autophagic lysosome reformation		P04637	Q96S59
	P53990		YWHAE	P62258	Autophagy-Lysosome Pathway	Autophagy gene expression		P04637	P40121
	Q13200		YWHAG	P61981	Autophagy-Lysosome Pathway	Autophagy gene expression		P06748	P16104
	Q9HAU4		STAT3	P40763	Autophagy-Lysosome Pathway	Autophagy gene expression		P04637	Q9BT78
	Q9UL19		TP53	P04637	Autophagy-Lysosome Pathway	Autophagy gene expression		O14980	Q5VYK3
	Q8TEY7		HSPA8	P11142	Autophagy-Lysosome Pathway	Chaperone directed autophagy		O14980	Q92597
	Q14683		HSP90AA1	P07900	Autophagy-Lysosome Pathway	Chaperone directed autophagy		P05067	Q96K30
	Q8WUM4		PPARA	Q07869	Autophagy-Lysosome Pathway	Specific function in autophagy unknown		P05067	P23258
	O95714							P05067	O75604
	Q8N0X7							P05067	Q70YC5
	Q9NPB6							P05067	Q9Y496
	Q9BYG4							P05067	P49674
	P48730							P05067	P48730
	P42336							P05067	Q9NPB6
	Q9NRM7							P05067	O60716
	P50570							P05067	P50570
	Q13418							P05067	O15066
	P04629							P05067	P53350
	P41002							P05067	Q96FI4
	Q8IXJ6							P05067	Q12834
	Q92597							P05067	O75449
	O60341							P05067	O14965
	Q96JN8							P62993	Q9NPB6
	O43303							P62993	Q07869
	Q13098							P62993	P06400
	O43242							Q01844	Q08211
	Q14289							Q01844	Q14247
	P23258							Q01844	P09874
	Q53EZ4							Q01844	O00139
	Q9NPJ1							Q01844	Q15208
	Q9H4B6							Q01844	Q9Y265
	Q86YS3							Q01844	Q9H9Q2
	O75154							Q01844	Q15691
	Q9H8S9							Q01844	Q9NTK5
	Q7L9L4							Q01844	O75496
	Q16589							Q01844	P18206
	P63208							Q01844	P43487
	Q9Y2I6							Q01844	Q9UNS2
	O15524							Q01844	P41236
	Q5VYK3							Q01844	Q96EA4
	Q8WWK9							Q01844	Q53EZ4
	P36873							Q01844	Q14789
	P38646							Q01844	Q96CT7
	Q15139							Q01844	P29966
	Q9BT78							Q01844	P50995
	Q14194							O14980	P14635
	Q9BZV1							O14980	Q8TAP9
	Q9UM13							O14980	Q9BT25
	Q9BY41							O14980	Q9H0K1
	P63167							O14980	O95684
	Q8IZT6							O14980	Q9BYV8
	O14576							O14980	Q53EZ4
	O75449							O14980	P49674
	Q9BVA0							O14980	P32121
	Q9UL46							O14980	Q13188
	Q9Y6G9							O14980	Q96IF1
	Q9H4B4							O14980	Q16181
	Q96IF1							O14980	Q96CT7
	O15143							O14980	Q9BUB5
	P34947							O14980	Q8N7H5
	P02511							O14980	Q14674
	O43293							O14980	Q9UHD8
	P31323							O14980	Q12834
	O00459							O14980	Q9BZL6
	O14777							O14980	Q9NVX0
	P63096							O14980	O14965
	P04899							O14980	P48729
	P54652							O14980	Q99816
	P62987							O14980	Q3V6T2
	P61163							O14980	Q5SW79
	Q13561							O14980	O60716
	O43379							O14980	Q96KG9
	Q02156							O14980	Q9Y265
	O60729							O14980	P68400
	P11801							O14980	P60510
	P53671							O14980	P13861
	P49840							O14980	P30260
	Q96PF2							O14980	Q684P5
	Q9NXR1							O14980	Q96ED9
	Q15051							O14980	P36507
	Q9H0K1							O14980	P23258
	Q9BV73							O14980	P68366
	Q12798							O14980	Q9Y230
	Q5BJF6							O14980	O15111
	Q9Y2T1							O14980	P19784
	Q92558							O14980	O15143
	Q8N157							O14980	P61981
	Q9H4X1							O14980	Q08AM6
	O75496							O14980	O95997
	O75665							O14980	P48730
	Q8TD31							O14980	Q15051
	Q9UQB9							O14980	Q8NA72
	Q9UPN4							O14980	Q13123
	Q86YT6							O14980	Q96EZ8
	Q92547							O14980	Q9NS23
	Q8WXU2							O14980	Q96CW5
	Q9H9Q2							O14980	O95271
	Q9BW27							O14980	P30305
	P52209							O14980	O43303
	P33992							O14980	Q8NHV4
	P18206							O14980	P35222
	P17987							O14980	Q8N0Z3
	P11137							O14980	Q13487
	Q13177							O14980	Q9UM13
	Q9Y6D9							O14980	Q9NYY3
	P49674							O14980	Q9BRK4
	Q13464							O14980	Q5VT06
	Q86XR8							O14980	Q15797
	Q9NVX0							O14980	Q8N137
	Q8TAP6							O14980	Q9NXR1
	Q9BSJ2							O14980	Q9NYH9
	Q96CW5							P29590	P50570
	Q9UGJ1							Q14974	Q9BW19
	Q8NHV4							Q14974	Q12769
	Q9NTK5							Q14974	Q53EZ4
	Q5VU43							Q14974	Q9BW27
	Q68DK2							P04637	P49674
	Q96EA4							P04637	O43504
	Q8TC44							P06748	P08047
	Q3B820							P10636	P68366
	Q96EZ8							O14980	Q9HAU4
	Q8TDC3							P04637	P06400
	Q5VT06							P05067	Q8WWK9
	Q9Y6A5							P04637	Q05397
	Q3V6T2							P04637	Q96JN8
	Q8NBT0							P04637	Q13761
	Q5SW79							P04637	P06493
	Q9BTV5							P04637	P78527
	O15013							P04637	P42574
	Q9UBS0							P04637	Q92547
	O95271							P04637	Q9BSJ2
	Q12769							P04637	Q13315
	P41236							P04637	Q13561
	P68366							P06241	P06239
	Q7L5Y9							P06241	Q9UBS0
	P42025							P04637	P53350
	Q9UBK9							P06241	P19174
	Q9HC77							P06748	P51587
	Q2KHM9							P10636	Q96CT7
	O15078							P10636	Q15691
	Q5TB80							P10636	Q9NP97
	Q86VQ0							P10636	P11137
	O60308							P10636	P48730
	Q8N137							P10636	P19174
	O95684							P29590	Q9Y277
	Q8N0Z3							P04637	Q13131
	Q66GS9							P10636	P07900
	Q9UPV0							P29590	Q9Y6D9
	Q96ST8							P10636	P62258
	Q7Z7A1							P04637	Q9NRM7
	Q96LK0							P05067	Q08AM6
	P41208							Q01844	Q14980
	Q8NA72							Q01844	P11142
	Q86SG6							P04637	P43405
	Q92834							P04637	Q08211
	Q96R06							P05067	P36404
	Q9UPP5							P05067	Q8TD31
	O95613							P05067	P21964
	Q9Y496							P05067	P13861
	Q9UQE7							P05067	Q9Y277
	Q9BZD4							P29590	P16104
	Q14674							O14980	Q9UM11
	Q8IW41							P06241	P11142
	Q96KG9							P06241	P52732
	Q86W56							P62993	Q9Y230
	P51955							P06748	Q8IZT6
	Q15172							P06748	Q13409
	P18887							P06748	Q5VU43
	Q15004							P06748	Q96MT8
	Q8IYM9							P04637	Q00613
	Q8N4N8							Q14974	P35222
	Q9UJT2							P05067	Q99075
	Q9C099							P04637	P62987
	Q9H8X2							P04637	P33992
	Q8IWZ6							P04637	Q13200
	P40121							P04637	Q13409
	Q9BVJ7							P04637	P53985
	Q8NFJ9							P04637	P11171
	Q9UBP0							P04637	P50570
	Q13409							P04637	P62826
	Q96FJ2							P04637	Q8WWK9
	Q8TDX7							P04637	Q99460
	P23297							P04637	O60934
	P08F94							P04637	Q9UHD8
	P62699							P04637	P40763
	Q14191							P04637	P49916
	Q96MT8							P04637	P52732
	Q13555							P04637	Q9NZJ0
	Q9NYP3							P04637	O00139
	Q92974							P04637	P29144
	Q9NYY3							P04637	Q8IWZ6
	Q9BZL6							P04637	P19174
	O60927							P04637	Q14204
	P49711							P04637	Q8NHV4
	P29966							P04637	Q96RT7
	Q08AM6							P04637	Q12769
	P49768							P04637	O94806
	P61236							P04637	Q15208
	Q9BRK4							P04637	P27816
	Q8NHQ1							P04637	Q13415
	Q9BQ89							P04637	Q13464
	Q6QNY1							P04637	Q5T6F0
	Q13439							P04637	Q5VT06
	Q15058							P04637	Q9C0D2
	Q9NRA0							P04637	Q9HC77
	Q13123							P06748	P06239
	Q9C0F1							P10636	Q13200
	O95983							P10636	P62826
	O00139							Q5FBB7	Q15172
	Q6UVJ0							Q5FBB7	Q96JN8
	Q15468							Q5FBB7	O95714
	Q8NCW5							P06748	O75367
	Q13541							Q5FBB7	Q8N7H5
	O00522							P05067	P07900
	Q8TAP9							Q14974	P14635
	P58062							P04637	Q9NV58
	Q96FI4							P62993	P16104
	Q8N8E3							P29590	Q8NI77
	O75935							P29590	O60934
	Q8NI51							P29590	P09874
	Q14008							P29590	Q00613
	O95072							P29590	Q13123
	Q8IYM1							P29590	P49916
	Q9H0N0							P29590	P40763
	Q9NYA1							P29590	P62987
	Q9UHD8							P29590	P11142
	P36405							P29590	P41236
	O43237							P29590	Q8N0X7
	P50395							P29590	Q14247
	P27816							P29590	Q13153
	Q14980							P29590	Q6NUQ1
	O94806							P29590	Q13200
	Q96ED9							P29590	Q8NHV4
	Q9NYH9							P29590	O95359
	P11171							P29590	Q13561
	O15182							P29590	Q13177
	Q684P5							P29590	Q5SW79
	Q96GE4							P29590	O75330
	Q9NV58							P29590	Q9UHD8
	Q14789							P29590	P78559
	O94986							P29590	P27816
	P29762							P29590	P46821
	P00491							P29590	Q8IYM9
	Q9Y696							P62993	P09874
	P29144							Q14974	Q14980
	Q5HY92							P06748	P11388
	Q5T6F0							P06748	Q96CT7
	P49454							P06748	Q9UJT0
	P52732							P29590	Q5JVF3
	Q9Y277							Q01844	Q13418
	Q8N7H5							Q01844	Q99728
	Q9NXG0							P04637	P18887
	Q96KN7							P10636	Q96L34
	Q9UPS8							P04637	P36405
	Q6VVB1							P04637	P00491
	Q15208							P04637	P24941
	Q9Y2H1							P04637	P20248
	Q13554							P10636	Q13526
	Q9Y3E7							P06241	Q14511
	Q99569							P06241	P11137
	Q12923							P06241	Q05397
	Q8TCU4							P10636	P49768
	Q9BR77							P62993	Q14289
	Q9P209							P06241	P49023
	Q1MSJ5							Q14974	P11362
	Q9C0D2							Q14974	Q9Y230
	P46821							Q14974	Q9Y265
	P21964							O14980	Q9BXL8
	Q6NUQ1							O14980	O14757
	Q8NI77							P04637	O96017
	Q9UNK0							P05067	O60260
	Q9Y3P9							P06748	Q96JB5
	P55290							P04637	O14920
	Q13099							P04637	P33981
	Q76N32							Q14974	Q8N0X7
	Q9NP97							O14980	O15392
	Q86SQ7							P06748	P24941
	Q9Y592							Q01844	Q15154
	Q9BVV6							Q01844	Q92597
	Q8TC76							P04637	Q49MG5
	O43805							P06748	P32121
	Q8TAM2							Q14974	P32121
	Q9BT25							P04637	P61201
	Q12815							Q01844	Q99816
	Q9Y3M2							O14980	Q9UK80
	O15066							P04637	P36873
	Q8TF09							P04637	Q15139
	Q16181							P04637	Q13098
	Q9BW19							Q14974	P24941
	Q9ULD2							Q01844	Q92905
	Q96NB1							Q14974	Q92905
	P84243							P06748	Q92905
	Q9NS87							Q01844	Q7L5N1
	P53985							P06748	Q7L5N1
	Q9NY27							P29590	Q9NS56
	P49810							P29590	Q14191
	Q96DN5							P06748	P61201
	P49916							Q01844	P54652
	P50995							P10636	P48729
	Q8WXW3							P10636	P49840
	Q17RS7							Q14974	P34947
	Q9ULJ1							P04637	O43293
	Q9BUF7							P10636	P68400
	Q1W6H9							P05067	P11137
	Q96CT7							P05067	O43602
	P53779							P05067	Q9BZV1
	Q96Q42							P05067	O43566
	Q96RT7							P05067	Q9UHD8
	Q5JVF3							P05067	Q5BJF6
	Q49MG5							P05067	O95835
	O95359							P05067	P49916
	Q13946							P05067	Q86XR8
	Q5SZL2							P05067	Q96KG9
	P78559							P05067	Q13439
	P57058							P05067	Q9H9Q2
	Q96K30							P05067	P38936
	Q70YC5							P05067	Q9BUB5
	Q9BYV8							P05067	P42025
	Q13487							P05067	Q6QNY1
	Q99075							P05067	Q13177
	Q9UJT0							P05067	Q8TF09
	Q9BXL8							P05067	Q15814
	Q15814							P05067	Q14511
	Q96F15							P05067	Q9H8S9
	Q9Y6F1							P05067	O15143
	Q155Q3							P05067	Q15797
	O76095							P05067	P33981
								P05067	P68400
								P05067	P43405
								P05067	Q96PF2
								P05067	Q8N0X7
								P05067	Q9H0K1
								P05067	Q9BTW9
								P05067	Q13153
								P05067	Q9BW19
								P05067	Q96F15
								P05067	Q9UJT2
								P05067	P55036
								P05067	O43237
								P05067	O14757
								P05067	Q9ULJ1
								P05067	Q13123
								P05067	Q05397
								P05067	Q06323
								P05067	P33992
								P05067	Q8WXW3
								P05067	O96020
								P05067	Q92905
								P05067	Q9UL46
								P05067	Q9GZM8
								P05067	Q9Y230
								P05067	Q9Y6F1
								P05067	P38646
								P05067	P53779
								P05067	Q05086
								P05067	Q9NYY3
								P05067	P61236
								P05067	O00459
								P05067	O96017
								P05067	Q9NPJ1
								P05067	Q13257
								P05067	Q9Y3E7
								P05067	Q9UBK9
								P05067	Q7L9L4
								P05067	P54652
								P05067	O75367
								P05067	Q8IYM1
								P05067	Q155Q3
								P05067	P53667
								P05067	Q9BT25
								P05067	Q9BV73
								P05067	P35222
								P05067	O76095
								P05067	P36873
								P05067	P11309
								P10636	Q14289
								Q14974	Q99728
								Q14974	P62258
								O14980	P07900
								P29590	P06493
								P29590	P24941
								P06748	P68400
								P04637	P62136
								P06241	P40763
								P10636	P45983
								P06748	P04899
								O14980	P38646
								O14980	O43566
								O14980	Q9NPQ8
								P05067	Q00987
								P06748	O60260
								O14980	P08754
								O14980	P62136
								O14980	P62258
								P05067	Q96S59
								P06748	O14965
								P10636	P24941
								P04637	Q9UM11
								O14980	Q00987
								Q14974	Q13418
								O14980	Q13418
								P04637	Q8IW41
								Q01844	Q9UBS0
								P06748	Q9UBS0
								P29590	P04629
								Q14974	Q9UQE7
								Q01844	P04629
								O14980	P04629
								P06748	P04629
								Q14974	P04629
								P06241	Q92569
								Q14974	Q86VQ0
								P04637	O75665
								P62993	Q5SW79
								P04637	O94986
								P10636	Q8N0Z3
								P04637	Q8N0Z3
								P04637	Q66GS9
								P04637	Q9Y2I6
								P06241	P53667
								P06241	Q15691
								P10636	Q14008
								P10636	O75449
								O14980	Q9BSJ2
								P05067	P42574
								P04637	Q9UK80
								Q01844	P38398
								O14980	P38398
								Q14974	P38398
								P04637	O60260
								Q14974	P36873
								P06748	P35222
								Q01844	P35222
								Q01844	P49840
								Q14974	Q02750
								Q14974	Q96EA4
								P06748	Q96EA4
								O14980	O95714
								Q14974	P48729
								P04637	P19784
								P62993	Q13153
								P10636	Q92974
								P06748	P51955
								P29590	P38398
								O14980	P51587
								Q14974	O96017
								P06748	Q9NRI5
								Q01844	Q9NRI5
								P10636	Q8TDC3
								P10636	P27361
								P10636	P06493
								P10636	P28482
								P10636	O14757
								P10636	O96017
								P10636	P53779
								P10636	P05771
								P10636	Q02156
								P10636	P42574
								P10636	P62136
								P10636	P36873
								P10636	P06239
								Q14974	Q9BVJ7
								Q14974	P62136
								P29590	P18887
								Q14974	P42858
								P62993	Q92558
								Q14974	P60484
								O14980	Q13153
								P05067	O95613
								O14980	Q9UQE7
								P06748	Q15058
								P29590	Q15058
								Q14974	Q15058
								P06241	Q15058
								O14980	Q15058
								O14980	Q9Y2I6
								P10636	P38398
								P04637	P23297
								P04637	O95835
								P04637	P49023
								P04637	Q15468
								P06748	Q9UM11
								Q14974	Q9UM11
								P62993	Q9UM11
								P06748	P41002
								P06748	Q13315
								P29590	Q8N7H5
								Q14974	P68400
								Q14974	P19784
								P06748	P19784
								Q14974	Q13547
								O14980	Q15691
								Q14974	Q15691
								P04637	P29590
								P06241	P10636
								P29590	P04637
								P04637	Q14974
								P06748	P62993
								P04637	P06748
								P29590	P06748
								P04637	Q01844
								P06748	P04637
								P06748	P05067
								O14980	P06748
								P05067	P10636
								Q01844	P06748
								Q01844	P10636
								P06748	P29590
								O14980	P04637
								P04637	O14980
								P10636	Q01844
								P10636	P06241
								P10636	P62993
								P06241	P06748
								P10636	P05067
								P05067	P29590
								O14980	Q14974
								Q14974	P04637
								P62993	P06748
								Q01844	P04637
								P05067	P06748
								P06748	O14980
								P06748	Q01844
								P62993	P10636
								P06748	P06241
								P29590	P05067
								Q14974	O14980
								P38398	Q99728
								Q99816	P38936
								Q16667	P24941
								P54257	P42858
								Q15642	P42858
								Q92569	P42336
								P28482	P51955
								P54257	Q14203
								P62826	P43487
								Q9NRI5	Q99689
								O75604	Q96ED9
								Q15834	Q9BT78
								Q15154	Q5VYK3
								O75604	Q15834
								Q99816	Q53EZ4
								Q15834	Q9NYH9
								Q06323	Q9UL46
								P61981	P15056
								P24941	P11171
								Q9HC98	Q13200
								P51587	P38398
								Q15642	P40763
								Q13315	Q14683
								Q99728	P16104
								P38398	P16104
								Q99728	P38398
								P16104	P38398
								P38398	Q8NI51
								P38398	P23258
								P38398	P06400
								P38398	O60934
								P38398	P11142
								Q12834	Q13547
								O14757	P68400
								P68400	O14757
								P51587	Q99728
								O96017	P38398
								Q12834	Q13257
								P68400	P38398
								P38398	P08047
								P53350	P51587
								Q00987	Q13363
								P25054	P68400
								P78527	Q13315
								Q13315	P38398
								P78527	P38398
								Q13315	O14757
								Q13315	Q13541
								Q13315	O60934
								Q13315	Q14191
								P38398	O75367
								P24941	P38398
								Q13315	P51587
								P38398	Q05086
								P30260	Q9H1A4
								P30260	Q9UM13
								P30260	Q13042
								P38398	Q13315
								O60934	Q13315
								P20248	P38398
								P61968	P38398
								P38398	P51587
								O15360	P06493
								Q13257	Q12834
								Q12834	P30260
								P38936	P24941
								P38398	Q13363
								O15360	P07900
								O15360	O15111
								P38398	P61968
								Q66K74	Q9NS23
								O15360	P17987
								Q99728	Q05086
								Q9NS23	Q66K74
								Q76KD6	Q12834
								Q76KD6	P30260
								Q12834	Q76KD6
								O75410	O14965
								Q96L34	P23258
								Q96L34	P11137
								Q96L34	P27816
								P06239	P42336
								P81274	P08754
								P36404	Q9BTW9
								Q99828	Q05397
								Q99689	Q9NRI5
								P20248	P06493
								P20248	P24941
								P53350	Q14203
								O60716	Q14247
								Q14247	O60716
								Q9NRI5	Q96S59
								Q9UM11	P30260
								Q9GZM8	P62258
								Q9GZM8	P43034
								P28482	Q02750
								Q02750	P28482
								P13861	Q9UKA4
								P13861	Q99996
								Q9Y2X7	Q05397
								O60260	P78396
								P07900	Q00613
								Q08211	P38398
								O14965	O95983
								P06400	P38398
								P38398	Q13547
								P24941	P06400
								Q13547	Q00987
								Q00987	Q13547
								Q00613	P07900
								P14635	P24941
								P14635	P06493
								P68400	P43034
								P68400	P60484
								P19784	P60484
								P60484	P68400
								P60484	P19784
								Q13526	P68400
								Q13526	P19784
								P07900	P68400
								P07900	P19784
								P40763	Q15797
								Q9UKA4	P13861
								Q96JB5	Q14194
								P09104	Q00613
								Q06323	P18206
								P60484	Q7L5N1
								Q96SN8	P54257
								O43504	Q9Y2X7
								Q99627	Q13098
								Q99627	P61201
								Q99627	Q9UNS2
								Q99627	Q9BT78
								Q99627	Q92905
								Q99627	Q7L5N1
								Q99627	Q9UBW8
								Q99627	Q9H9Q2
								P49023	Q05397
								Q9Y6K9	O15111
								P78396	P24941
								P78396	P06493
								Q13042	P30260
								P43034	Q9GZM8
								P43034	Q13561
								P43034	Q14204
								Q14204	P43034
								Q14203	P43034
								Q9Y6K9	Q9UNS2
								Q02750	P27361
								P36507	P27361
								P08047	P42858
								P36507	P28482
								P53350	P30307
								O95835	P06493
								P62195	P08047
								P28482	Q02156
								Q04759	P06239
								Q12834	O14965
								P60484	Q05397
								P24941	P38936
								Q02750	P30086
								P30086	Q02750
								P30086	P28482
								P28482	P30086
								P45983	Q15139
								P62258	P30307
								Q12834	Q13042
								Q05086	P06239
								P32121	Q00987
								Q00987	P32121
								Q05397	P49023
								Q13526	P53350
								Q13526	P30260
								P53350	Q13526
								P30260	Q13526
								P30260	Q13257
								P30260	Q12834
								P43487	P62826
								P24941	Q16667
								P06493	Q16667
								P11309	P07900
								P07900	P11309
								P32121	P27361
								P24941	P78396
								P11142	P07900
								P11142	P62136
								Q04759	O14920
								O14920	O15111
								O76070	P27361
								O76070	P28482
								O76070	P45983
								P30260	Q9UM11
								P38398	P42229
								Q04759	P61981
								P05771	P61981
								Q9UNH5	Q9UM11
								O14920	Q9Y6K9
								Q9Y6K9	O14920
								Q9BUB5	P28482
								P07900	P40763
								P78527	O14920
								P78527	O15111
								O15111	P78527
								Q15797	Q9HAU4
								Q8TF40	P07900
								P49815	Q13131
								Q8TF40	Q13131
								P49815	Q05397
								P06493	Q92574
								Q05397	Q92574
								P49815	Q92574
								Q13131	P49815
								P28482	P49815
								Q05397	P49815
								Q92574	P49815
								Q05086	P49815
								Q13131	Q8TF40
								P06493	P14635
								P19174	Q05397
								P06493	Q96R06
								P19174	Q15139
								P43405	Q15139
								P35222	O15111
								P35222	O14920
								P38936	Q99816
								P68400	P30305
								Q9H1A4	P30260
								Q9H1A4	Q13042
								P27361	Q02750
								P60510	P17987
								O15392	P42574
								P43034	O43602
								O43602	P43034
								Q9NRI5	P61981
								P35222	P63208
								P53350	O96017
								O96017	P53350
								O75330	P28482
								Q96S59	P62826
								P42574	Q14247
								P42229	P28482
								P78527	P45983
								Q14511	Q05397
								Q05397	Q14511
								P27361	Q9BUB5
								P08754	O43566
								Q05397	P40763
								P38398	O15360
								Q13416	P38398
								Q05397	P43405
								O15360	O14920
								O14920	O15360
								P43405	Q14247
								Q99816	Q00987
								P06400	Q00987
								Q16584	O14920
								Q16584	O15111
								P27361	P36507
								Q99996	P13861
								Q9UKA4	P31323
								P54257	Q15154
								Q99996	P48730
								P28482	P42229
								P40763	P38936
								P62258	P30305
								P38398	P24941
								P38398	P06493
								P38398	P14635
								P38398	Q08211
								Q13315	P78527
								Q9BTW9	P36404
								P62258	P11388
								P60484	P49023
								Q13415	P24941
								P24941	Q13415
								P24941	Q13416
								O96020	P24941
								O15392	P24941
								P05771	P06493
								O15111	O14920
								P30305	P62258
								P24941	P30305
								Q99460	P62195
								O43566	P08754
								Q9NPQ8	P08754
								Q16667	P06493
								Q07869	P07900
								Q00613	P78527
								Q00613	P11142
								O15111	Q9Y6K9
								O60260	P11142
								P30307	P14635
								P30307	P06493
								Q12834	P78396
								P06493	P41002
								P14635	P41002
								P06493	P27816
								P42858	Q13363
								Q99728	P51587
								Q99728	O75410
								O75410	Q99728
								Q12834	Q9UM13
								Q12834	Q9H1A4
								P38398	O96017
								P38936	Q9NZJ0
								Q9NZJ0	P38936
								O60260	P19174
								P08047	P62195
								P49815	Q05086
								Q05397	P09874
								Q05397	Q00987
								Q9Y6K9	P23258
								Q92905	Q00987
								Q00987	Q92905
								Q12834	P38936
								P30260	P38936
								P14635	P38936
								P06493	P38936
								P33981	P30260
								P33981	Q13042
								P14635	Q9UNH5
								O75367	P62826
								Q15691	Q92905
								Q15691	Q99627
								Q9UBW8	Q15691
								P48729	P25054
								P53667	O60260
								O60260	P53667
								P62136	P38398
								Q92905	Q13098
								Q7L5N1	Q13098
								Q92905	Q9UNS2
								Q7L5N1	Q9UNS2
								Q92905	P61201
								Q7L5N1	P61201
								Q92905	Q99627
								Q7L5N1	Q99627
								Q92905	Q7L5N1
								Q7L5N1	Q92905
								Q92905	Q9UBW8
								Q7L5N1	Q9UBW8
								Q92905	Q9BT78
								Q7L5N1	Q9BT78
								Q7L5N1	Q9NZJ0
								Q9UK80	Q96L34
								Q92905	Q9H9Q2
								Q7L5N1	Q9H9Q2
								Q9Y230	Q9UBK9
								Q9Y265	P11142
								Q9Y230	P50570
								Q13315	Q9UQE7
								Q9UBW8	Q92905
								Q15642	P50570
								P06493	P78396
								P38936	P45983
								P45983	P38936
								O96017	Q00987
								Q9Y6K9	O15182
								Q9Y6K9	Q9UHD8
								Q9Y6K9	P05771
								Q9Y6K9	P06239
								Q9Y6K9	P24941
								Q9Y6K9	Q9UBS0
								Q9Y6K9	O94806
								P30307	P27361
								P30307	P28482
								O95997	P30260
								P14635	P30260
								O60260	P23258
								Q13131	P09874
								Q8WWW0	Q66K74
								Q8WWW0	Q13188
								Q13188	Q9H4B6
								Q13188	P53350
								Q9UM11	Q12834
								Q12834	Q9UM11
								Q13153	P07900
								P25054	Q99460
								P61981	P62258
								Q13153	P61981
								P25054	Q96S59
								Q16584	Q92905
								P36507	Q92905
								P61981	Q92905
								P62258	Q684P5
								P15056	Q3V6T2
								P61981	Q9HC77
								P61981	Q9GZM8
								P62258	Q96GE4
								P61981	Q96GE4
								Q9UNS2	P07900
								Q9UNS2	Q13098
								Q9UNS2	P61201
								Q9UNS2	Q9BT78
								Q9UNS2	Q92905
								Q9UNS2	Q7L5N1
								Q9UNS2	Q9UBW8
								Q9UNS2	Q99627
								P45983	P16104
								P38398	P11388
								P11388	P38398
								Q13547	Q00613
								P09874	P54652
								Q04759	O15111
								Q04759	Q9Y6K9
								O14920	Q04759
								P41134	Q9Y6K9
								P32121	P28482
								P08047	P40763
								O14965	P53350
								Q8NEM0	Q13315
								O60447	O15392
								P21127	P07900
								P21127	P11142
								Q13547	P45983
								P30260	P35222
								Q99689	Q9UQE7
								Q13761	Q9HAU4
								Q13363	P53350
								Q13547	P02511
								P38936	Q00987
								Q00987	P38936
								P08047	P07900
								P38936	P14635
								P40763	Q13547
								P40763	P06400
								P06400	P40763
								O60260	P62195
								P24941	P20248
								P55036	P02511
								P68400	Q13547
								P24941	P08047
								Q13315	P16104
								P16104	Q13315
								O14920	P62136
								P28482	Q92974
								Q13315	Q13547
								Q13547	Q13315
								P53350	Q9Y6K9
								Q9Y6K9	P53350
								P11362	P40763
								P40763	P11362
								P28482	P11388
								Q13315	O96017
								P61201	Q9UNS2
								P61201	Q99627
								P40763	P08047
								Q13315	P09874
								Q00613	Q13547
								Q9NS56	P09874
								P68400	O75496
								O15392	P78527
								O15392	P16104
								P78527	O15392
								Q13547	P17987
								P20248	Q12834
								P20248	Q9UM11
								P53350	Q9NS56
								Q9NS23	P63208
								P07900	P11142
								P53990	Q12834
								P53990	Q9UM11
								P32121	Q8TEY7
								Q96JB5	P11142
								P16104	P07900
								P16104	P62258
								P16104	P38646
								Q13257	Q13042
								Q13257	P30260
								P38936	P62195
								Q13200	Q00987
								Q13200	P38936
								Q9Y6K9	O60260
								O60260	Q9Y6K9
								P53350	P35222
								O14965	Q9NS23
								Q12834	Q9NS23
								Q9NS23	Q12834
								P62826	P18887
								P11309	Q12834
								Q00987	Q13200
								Q00987	P55036
								Q00987	P62195
								Q00987	Q99460
								Q9HAU4	P41134
								P28482	Q15797
								Q13761	Q00987
								Q9UL19	P07900
								P07900	Q9UL19
								P68400	P06493
								O15111	P42858
								O14920	P42858
								P11142	P42858
								Q8TEY7	P32121
								P32121	O60260
								O60260	P32121
								Q13131	P07900
								Q13131	P62258
								Q13131	Q9H0K1
								Q13131	O75604
								Q13131	Q8TDC3
								Q13131	Q96L34
								Q14683	P38398
								Q12834	Q00613
								Q9UNS2	Q9H9Q2
								Q8WUM4	Q99816
								O14920	Q9UNS2
								O14920	Q9BT78
								O14920	Q92905
								O14920	Q9UBW8
								Q9UBW8	O14920
								O15111	Q92905
								Q12834	P14635
								P38936	Q9Y6K9
								P38398	O95714
								O95714	P38398
								Q00987	P07900
								Q00987	P11142
								P55036	O60260
								Q8N0X7	P38646
								Q00987	O75604
								O75604	Q00987
								Q05086	O43242
								O60934	P38398
								P55036	Q00987
								P62195	Q00987
								Q05086	P55036
								O60260	P55036
								Q05086	P11142
								P11142	Q05086
								P61981	P49840
								P61981	P38646
								P61981	Q92574
								P61981	Q92974
								Q9NPB6	Q96L34
								Q96L34	Q92974
								Q9BYG4	P62258
								Q13042	Q9H1A4
								Q13042	Q12834
								P60484	O96020
								P60484	Q14289
								Q02750	P36507
								Q00987	P23297
								P32121	Q02750
								Q99728	Q14683
								Q99728	Q92547
								Q99728	O60934
								P38398	Q92547
								P28482	P36873
								P30260	P33981
								Q12834	P33981
								Q9HAU4	Q15797
								Q00987	P48730
								P48730	Q00987
								Q00987	P48729
								Q9NRI5	Q3V6T2
								Q9NRI5	Q12769
								Q9NRI5	Q96JB5
								Q9NRI5	P43034
								Q9NRI5	P62258
								Q9GZM8	Q3V6T2
								Q92905	P36507
								P42336	Q14511
								Q9NRM7	O95835
								P50570	O14576
								Q05086	P62258
								Q13418	Q9NV58
								P45983	P11142
								P38936	Q7L5N1
								P53350	P61968
								Q13526	P49815
								Q92569	Q06323
								P53350	P23258
								P38936	P06493
								P45983	P40763
								Q15154	Q86YT6
								P27361	P08047
								P28482	P08047
								P04629	P07900
								P14635	Q9UM11
								P14635	Q12834
								Q12834	P20248
								Q00987	Q9NS23
								P62195	Q06323
								Q06323	P62195
								P07900	P38936
								P07900	O14757
								P41002	O43303
								P11309	Q9UM11
								Q9UM11	P11309
								P07900	P63208
								P35222	Q9UNS2
								P35222	Q92905
								P35222	Q99627
								Q92905	P25054
								Q92905	P48729
								P06239	P07900
								Q02750	P15056
								Q8IXJ6	Q13761
								Q13761	Q8IXJ6
								Q13526	P24941
								Q92597	P07900
								Q92597	Q13200
								P62136	Q96S59
								Q00987	P06400
								P24941	P14635
								P40763	O60341
								O60341	P40763
								Q96JN8	O43303
								O43303	Q96JN8
								Q96JN8	Q8TAP6
								Q13098	P61201
								Q13098	Q9UNS2
								Q13098	Q9BT78
								Q13098	Q92905
								Q13098	Q7L5N1
								Q13098	Q9H9Q2
								Q13098	Q99627
								P78396	O75604
								P24941	P30307
								P24941	P23258
								Q9UM11	P78396
								P78396	Q9UM11
								P24941	Q9UM11
								P28482	P36507
								Q05086	Q96JN8
								Q05086	O95714
								Q9UL19	P62258
								P55036	Q99460
								P41134	P55036
								P55036	P62195
								P55036	Q13200
								P62195	Q13200
								P62195	P55036
								P32121	P61981
								P32121	P62258
								P32121	P68400
								P32121	O15111
								P32121	Q14247
								P32121	P11142
								P32121	P62987
								O43242	P51587
								P55036	P41134
								P24941	P29966
								P06493	P29966
								O60260	Q13200
								P61201	Q13098
								P61201	Q9BT78
								P61201	Q92905
								P61201	Q7L5N1
								P61201	P68400
								P62195	Q99460
								P68400	P16104
								P68400	P78527
								P78527	P68400
								P06493	P06400
								P07900	O15111
								Q05397	Q8WUM4
								Q14289	Q8WUM4
								P23258	Q8WUM4
								Q14247	Q05397
								Q99816	Q8WUM4
								Q99816	Q99996
								Q99816	Q13464
								Q8WUM4	Q53EZ4
								Q53EZ4	Q99816
								Q53EZ4	Q8WUM4
								P08047	P06493
								P08047	P14635
								P06493	P08047
								P08047	P38646
								P30307	P24941
								Q9NPJ1	P11142
								Q9NPJ1	P07900
								P43487	Q00987
								Q00987	O95835
								Q13188	O95835
								P53667	O95835
								O95835	P53667
								Q13188	Q9H8S9
								Q9NS23	Q13188
								Q9NS23	O95835
								Q9H4B6	Q13188
								Q9H4B6	O95835
								Q13188	Q9NS23
								P43405	O00459
								Q13315	Q9Y6K9
								Q9Y6K9	Q13315
								P53350	O14920
								O14965	Q9NRM7
								Q99816	Q86YS3
								Q99816	O75154
								Q86YS3	Q99816
								O75154	Q99816
								Q9H8S9	O95835
								O95835	Q9H8S9
								Q7L9L4	O95835
								Q9H8S9	Q9NRM7
								Q7L9L4	Q9NRM7
								O14757	Q9NRM7
								O96017	Q9NRM7
								Q9NRM7	P61981
								P61981	Q9NRM7
								Q16589	P63208
								Q13547	P40763
								Q9UM11	P45983
								P45983	Q9UM11
								P06493	Q9UM11
								P06400	P30260
								P06400	Q13042
								P06400	Q9UM11
								Q00987	O60934
								Q12834	P41134
								P41134	Q12834
								P41134	Q9UM11
								Q9UM11	P41134
								P63208	P41002
								Q8N0X7	Q9HAU4
								P41002	P63208
								P68400	O15111
								Q9Y2I6	P30260
								Q9Y2I6	Q12834
								Q9Y2I6	Q9UM11
								Q12834	Q9Y2I6
								Q9UM11	Q9Y2I6
								Q12834	O95997
								O14965	O75604
								O75604	O14965
								Q13042	P14635
								P42858	Q9Y6K9
								O15524	P23258
								Q9NZJ0	Q00987
								P24941	P63208
								P42858	P35222
								P11309	Q00987
								O60260	P28482
								Q5VYK3	Q14789
								P11388	Q92905
								P11388	P68400
								Q86YS3	Q5VYK3
								Q5VYK3	P55036
								Q5VYK3	O94986
								Q5VYK3	Q99460
								Q5VYK3	Q14203
								Q5VYK3	O14576
								Q9UM11	Q8WWK9
								Q8WWK9	Q9UM11
								P36873	P11142
								P62136	P11142
								P38646	O60260
								O60260	P38646
								P62136	Q13315
								P62136	Q05397
								P62136	P06493
								P62136	P24941
								P62136	P14635
								P62136	P63208
								P62136	P60484
								P36873	Q13315
								P36873	P06493
								P36873	P24941
								P36873	P14635
								P36873	P63208
								P36873	O15392
								Q9UBW8	Q15139
								Q9UBW8	P68400
								Q9UNS2	P68400
								P68400	P61201
								P68400	Q9UBW8
								Q15139	P61201
								Q15139	Q92905
								Q15139	Q9UBW8
								Q9UBW8	P61201
								P61201	Q9H1A4
								P61201	Q13042
								Q9H1A4	P61201
								P61201	P62195
								Q9BT78	Q7L5N1
								Q9BT78	Q9UBW8
								O14965	Q9UPN4
								Q9UM11	P14635
								O43303	O95714
								O95714	Q96JN8
								O95714	Q5SW79
								Q96JN8	O95714
								Q96JN8	Q15154
								Q96JN8	Q5SW79
								Q96JN8	Q08AM6
								Q96JN8	O15078
								P53350	Q00613
								Q00613	Q13257
								Q00987	Q8WWW0
								Q8WWW0	Q00987
								P07900	Q07869
								P48729	P07900
								P68400	P07900
								P24941	P11142
								P24941	P07900
								P24941	P18206
								P24941	Q14204
								P24941	P78527
								P24941	P62258
								P24941	Q08211
								P24941	P38646
								P24941	P09874
								P24941	P17987
								P24941	P52209
								P24941	P61981
								P24941	P62826
								P24941	P29762
								P24941	Q13200
								P24941	P09104
								P24941	O43242
								P24941	P06493
								P24941	P42574
								P24941	P00491
								P24941	Q9Y696
								P24941	Q14683
								P24941	Q9UQE7
								P24941	P43034
								P24941	P62195
								P24941	P29144
								P24941	Q15691
								P24941	Q14980
								Q92905	P61163
								Q92905	P78396
								Q92905	P20248
								Q92905	Q12834
								Q92905	P24941
								Q92905	O14757
								Q92905	Q08211
								Q92905	Q9NZJ0
								Q92905	Q14204
								Q92905	Q5HY92
								Q92905	P07900
								Q92905	P11142
								Q92905	P38646
								Q92905	Q13418
								Q92905	P09874
								Q92905	P53350
								Q92905	P36873
								Q92905	P78527
								Q92905	Q9Y265
								Q92905	P63208
								Q92905	Q9UQE7
								Q92905	P17987
								Q92905	P68366
								Q92905	Q5T6F0
								Q7L5N1	O43303
								Q7L5N1	P20248
								Q7L5N1	P24941
								Q7L5N1	Q5T6F0
								Q7L5N1	P78396
								Q7L5N1	P63208
								Q7L5N1	P49454
								Q7L5N1	Q92834
								Q7L5N1	P11142
								Q7L5N1	Q9UQE7
								Q7L5N1	P07900
								Q7L5N1	P38646
								Q7L5N1	P68366
								Q14194	P42858
								Q99689	P42858
								Q9Y2X7	P42858
								Q99728	Q9Y2X7
								P54257	Q9Y2X7
								Q99728	P54257
								P54257	Q99689
								P42858	Q9Y2X7
								Q99728	Q99689
								Q99689	P54257
								Q9Y2X7	P54257
								P42858	P54257
								P42858	Q99689
								P07900	Q00987
								P15056	Q02750
								Q13188	Q7L9L4
								Q9NRM7	Q7L9L4
								Q9NRM7	Q13188
								P42574	Q7L5N1
								Q9BZV1	Q13200
								Q9UBW8	Q9BT78
								Q9UBW8	Q7L5N1
								Q9UBW8	Q99627
								Q96JB5	Q00987
								Q00987	Q96JB5
								P61201	Q9UBW8
								Q9UK80	P27816
								Q9UK80	Q92974
								Q9UK80	Q14008
								P48729	Q00987
								Q9UM13	P30260
								Q9UM13	Q13042
								Q00987	O96017
								Q12834	O75496
								Q9UM11	O95997
								Q9UM11	O75496
								Q9BY41	P07900
								P43034	P63167
								P43034	Q14203
								P63167	P43034
								P06493	O95835
								Q92905	P11388
								O14757	P38398
								P38398	O14757
								O14920	P07900
								Q9BT78	Q13098
								Q00987	Q9NRM7
								Q9NRM7	Q00987
								Q05086	Q8IZT6
								Q8IZT6	Q05086
								Q00987	P11309
								O15111	P35222
								O14965	O75330
								Q99728	O14965
								O75330	O14965
								O75330	P38398
								O14965	P38398
								P38398	O75330
								P38398	O14965
								P38398	Q15004
								P38398	P62136
								Q8NEM0	P30260
								P30260	Q8NEM0
								P43034	P07900
								O14576	P43034
								P42574	Q00987
								O75449	Q9BVA0
								Q9BVA0	O75449
								P43034	O75449
								Q9GZM8	Q9BVA0
								Q14204	Q9BVA0
								P43034	Q9BVA0
								P06493	P20248
								P43034	Q9NXR1
								P30260	P51955
								Q9Y2I6	P38398
								P38398	Q9Y2I6
								Q9UL46	Q06323
								Q13315	Q92547
								P53350	Q00987
								Q00987	P53350
								P30260	Q9Y6D9
								P06239	O15524
								O15524	P06239
								P08047	P38398
								O14920	Q92574
								Q9Y2I6	P53350
								P53350	Q9Y2I6
								P30260	P06400
								O14965	Q15691
								Q9Y6K9	Q9Y6G9
								Q9Y6G9	Q9Y6K9
								P28482	Q13541
								Q9H4B4	O14965
								Q9NRM7	Q96IF1
								Q96IF1	Q9NRM7
								O95997	O14965
								O95997	Q12834
								P43034	O14576
								Q9UM11	P20248
								P55036	P20248
								Q14247	P49023
								Q13188	Q13541
								Q9NS56	P16104
								Q9NS56	P53350
								P16104	Q9NS56
								P23258	Q06323
								P23258	P07900
								P38398	P27361
								P38398	P28482
								P27361	P38398
								P28482	P38398
								P07900	P08047
								P08047	P45983
								P24941	Q9NRM7
								Q9NRM7	O14965
								O15143	O14965
								O14965	O15143
								P23258	O14965
								O14965	P23258
								P42858	P11142
								P34947	P07900
								P34947	Q13200
								P34947	Q9UBW8
								P34947	P61981
								P34947	Q96S59
								P34947	Q9BT78
								P34947	P61201
								P34947	Q7L5Y9
								P34947	P63208
								P02511	P35222
								Q9NZJ0	P23258
								P02511	P42574
								P42574	P02511
								Q96S59	Q7L5Y9
								O43293	P38936
								Q00987	O43293
								O43293	Q00987
								O43293	O96017
								Q13315	Q00987
								Q13315	P48730
								Q13315	O15524
								P31323	P08754
								P08754	P31323
								O00459	P42336
								O00459	P11142
								O00459	Q92569
								Q9NRM7	Q9H8S9
								P06493	P52732
								P33981	P24941
								O95835	Q7L9L4
								P42858	P62195
								P62195	P42858
								P38398	P35222
								P35222	P38398
								Q96JB5	P23258
								P23258	Q96JB5
								Q9UNS2	P63208
								Q9BT78	P61201
								Q9BT78	Q9UNS2
								Q9BT78	Q92905
								Q9BT78	Q9H9Q2
								Q9BT78	Q99627
								Q9BT78	P63208
								Q9UBW8	Q9UNS2
								Q9UNS2	Q9NZJ0
								Q9BT78	Q9NZJ0
								Q9UK80	Q8TEY7
								Q9UK80	Q14674
								Q9UK80	O75604
								Q05086	Q00987
								P45983	Q02750
								P45983	P36507
								Q9BZV1	Q9UHD8
								Q9BZV1	Q9Y230
								Q9BZV1	Q9Y265
								Q9BZV1	P78527
								P35222	P45983
								P45983	P35222
								P62136	O14965
								P36873	O14965
								O14965	P62136
								O14965	P36873
								O60260	Q9Y277
								P38398	P63208
								P63208	P38398
								O60260	P17987
								O60260	P07900
								Q9UM13	Q9H1A4
								P62195	O43242
								Q99460	Q13200
								Q99460	O43242
								Q13200	O43242
								Q99460	P55036
								O43242	P55036
								Q13200	P55036
								Q13098	Q9UBW8
								P62195	Q9UL46
								Q13200	Q9UL46
								Q99460	Q06323
								Q99460	Q9UL46
								P61201	Q9H9Q2
								O14777	P53350
								P63096	P08754
								P04899	P08754
								P54652	P11142
								P53350	O14965
								P11142	P78527
								P62987	Q9Y277
								Q99460	P68366
								P61163	Q99460
								Q13561	Q99460
								P14635	O14777
								Q14204	Q96S59
								P19784	P11388
								P68400	Q8N7H5
								Q13561	Q96S59
								P07900	P29966
								Q14203	Q96S59
								Q13561	P55036
								P19784	Q8N7H5
								P28482	Q00613
								P45983	Q00613
								P45983	O43379
								O43379	P45983
								P14635	P06400
								P40763	P28482
								P40763	P45983
								P24941	O43303
								P06493	O43303
								P30307	P62258
								P42858	P08047
								Q99728	P28482
								Q99728	Q3V6T2
								P38398	Q14204
								P38398	Q9UQB9
								P38398	O75604
								P38398	Q96S59
								P38398	O60341
								P38398	Q9NXG0
								P38398	Q96KN7
								P38398	O95684
								P38398	Q9UPS8
								P38398	Q5VT06
								P68400	P18887
								O14757	Q9NZJ0
								P36873	Q96S59
								P36873	Q92905
								Q02156	O14920
								Q9Y6K9	Q02156
								O75604	P38398
								Q12834	P51955
								Q12834	P53350
								P62258	Q9Y230
								P35222	P11142
								P07900	P48729
								P07900	Q9Y6K9
								P07900	Q14204
								P07900	P54652
								P07900	P38646
								P42858	O75410
								P78527	P49840
								O14757	P07900
								P42574	P45983
								P24941	P51587
								P07900	P17987
								P07900	P78527
								P07900	P04899
								P07900	Q14980
								P07900	Q99460
								Q14247	P50570
								P36873	P48729
								P36873	P54652
								Q96S59	P36873
								O60729	Q9UM11
								P60484	P30260
								P30260	P60484
								Q9UM11	P60484
								P60484	Q9UM11
								P07900	P11801
								P07900	P53671
								P07900	P06239
								P07900	Q13131
								P07900	P49840
								P07900	Q96PF2
								P07900	P11362
								P07900	P04629
								P07900	P05771
								P07900	Q9UQB9
								P07900	Q6VVB1
								P07900	O60260
								P07900	Q15208
								P07900	Q02156
								P07900	Q86SG6
								P07900	Q13555
								P07900	Q04759
								P07900	Q13418
								P07900	P21127
								P07900	P53667
								P07900	P15056
								P07900	Q9Y2H1
								P07900	Q05397
								P07900	Q15139
								P07900	Q14289
								P07900	O43293
								P07900	Q9BZL6
								P07900	Q13554
								P11801	P07900
								P53671	P07900
								P49840	P07900
								Q96PF2	P07900
								P68400	P11388
								Q9NXR1	P43034
								Q8IXJ6	Q9UM11
								Q8IXJ6	Q12834
								Q12834	P23258
								P05771	P49840
								P15056	P62258
								P15056	P36507
								P15056	P61981
								P15056	P11142
								P15056	P38646
								Q02750	P11142
								Q02750	P62258
								P62258	P61981
								P62258	P49815
								P62258	P11142
								P62258	P15056
								P62258	P48729
								P62258	Q92574
								P62258	Q9BV73
								P24941	O96020
								Q15051	P43034
								Q15051	P07900
								Q15051	P11142
								Q15051	P38646
								Q15051	P63208
								Q9H0K1	Q9BV73
								Q9BV73	Q9H0K1
								P49840	Q8N0Z3
								P49840	Q16584
								P35222	P02511
								O75604	Q9Y6K9
								Q15797	Q99460
								Q15797	Q9Y3E7
								Q9HAU4	Q8N0X7
								P23258	P38398
								Q12798	P38398
								Q5BJF6	P38398
								Q9Y2T1	Q12834
								Q12834	Q9Y2T1
								O14965	O75410
								O14965	Q9Y6A5
								O14965	O14777
								O14965	Q9BZD4
								Q92558	P13861
								P06400	P45983
								P06239	P28482
								P78527	Q13541
								O60260	Q99460
								O60260	O43242
								O60260	Q06323
								O60260	Q9UL46
								Q16584	P07900
								O14965	O14920
								O14965	O15111
								O14965	Q9Y6K9
								O14920	O14965
								Q9NZJ0	O14757
								O14965	O15392
								O15111	P62136
								P62136	O14920
								P62136	O15111
								P35222	P24941
								P24941	P35222
								Q8N157	P50570
								Q8TEY7	O43303
								Q8TEY7	Q96JN8
								O43303	Q8TEY7
								O43303	P41002
								O95835	O60927
								O95835	P60484
								O95835	P53350
								O95835	P36873
								O95835	Q13541
								P07900	O15392
								P30305	P06493
								Q9H4X1	P06493
								P06493	Q9H4X1
								P15056	P28482
								P30307	P61981
								Q13547	P68400
								O15111	Q9UNS2
								Q92905	O14920
								O75496	Q12834
								O14965	O75496
								O75496	O14965
								P53350	Q12834
								O75665	P53350
								Q8TD31	Q9Y6K9
								Q9UQB9	O15392
								P42574	P61981
								P62258	P21127
								P61981	P21127
								Q9UM11	P53350
								P53350	Q9UM11
								P27361	P28482
								P49840	Q99460
								P49840	Q9Y2T1
								P49840	P41236
								P28482	P27361
								P28482	Q8WUM4
								P28482	Q5VT06
								P49840	Q99996
								O95835	Q9UPN4
								O95835	O43303
								O95835	O94986
								O95835	Q8N137
								O95835	Q9NRM7
								O95835	Q9BRK4
								O95835	O75665
								O95835	Q99569
								O95835	Q12923
								Q9NRM7	Q8TCU4
								Q9NRM7	Q9H1A4
								Q9NRM7	P25054
								Q9NRM7	Q9UPN4
								Q9NRM7	Q9BR77
								Q9NRM7	O43303
								Q9NRM7	Q9HC77
								Q9NRM7	Q9P209
								Q9NRM7	Q96ST8
								Q9NRM7	Q8N137
								Q9NRM7	Q1MSJ5
								Q9NRM7	P35222
								Q9NRM7	Q5VYK3
								Q9NRM7	Q9C0D2
								Q9NRM7	Q9BRK4
								Q9NRM7	Q9Y2I6
[truncated: 3,802 more rows]

## Sheet: Nuclear Speckle
			PN Regulators of Nuclear Speckle Network:					Nuclear Speckle Edgelist:
	List of Nuclear Speckle Localising Proteins in Network		Gene	UniprotID	Branch	Class		UniprotID.A	UniprotID.B
	P26599		HSPA6	P17066	Cytonuclear proteostasis	Chaperone		P26599	P09012
	Q8WXF1		DNAJB1	P25685	Cytonuclear proteostasis	Chaperone		Q8WXF1	Q15233
	Q01130		DNAJC17	Q9NVM6	Cytonuclear proteostasis	Chaperone		P26599	P61978
	P09651		HSPH1	Q92598	Cytonuclear proteostasis	Chaperone		Q01130	Q07955
	P22626		PPIG	Q13427	Cytonuclear proteostasis	Folding enzyme		P35637	Q12906
	Q9UKV8		XPO1	O14980	Nuclear proteostasis	Protein transport		P35637	Q15637
	O43660		ILF2	Q12905	Cytosolic translation	Ribosome biogenesis factor		P35637	O75494
	Q15287		ILF3	Q12906	Cytosolic translation	Ribosome biogenesis factor		P26599	P23246
	P84022		HIF1A	Q16665	PN regulation	Transcription factor		P09651	P61978
	P61326		PSMA3	P25788	UPS	proteasome & associates		P09651	Q12905
	Q15428		SUMO1	P63165	UPS	ubiquitin and UBL proteins		P09651	Q12906
	Q99459		SF3A1	Q15459	UPS	ubiquitin and UBL proteins		P09651	Q15233
	P50750		FBXL18	Q96ME1	UPS	E3 ligase		P09651	P23246
	Q9UQ35		IVNS1ABP	Q9Y6Y0	UPS	E3 ligase		P09651	O75643
	P11362		RNF151	Q2KHN1	UPS	E3 ligase		P09651	Q6P2Q9
	Q8WYA6		PRPF19	Q9UMS4	UPS	E3 ligase		P09651	Q08170
	Q8WYQ5		HIPK2	Q9H2X6	UPS	ubiquitin and UBL binding		P09651	Q07955
	P26368		FUS	P35637	UPS	ubiquitin and UBL binding		P09651	Q99459
	O75934		PRPF8	Q6P2Q9	UPS	ubiquitin and UBL binding		P09651	Q9UMS4
	O75643		NXF1	Q9UBU9	UPS	ubiquitin and UBL binding		P09651	Q86V81
	Q07955		CSNK1A1	P48729	Autophagy-Lysosome Pathway	Pre-initiation autophagy signaling		P09651	Q16629
	Q96QD9		HIF1A	Q16665	Autophagy-Lysosome Pathway	Pre-initiation autophagy signaling		Q01130	P26368
	Q86V81		CDK1	P06493	Autophagy-Lysosome Pathway	Pre-initiation autophagy signaling		P22626	P84103
	P09661		GSK3B	P49841	Autophagy-Lysosome Pathway	Autophagophore initiation and elongation		P09651	Q9UQ35
	P08579		STAT3	P40763	Autophagy-Lysosome Pathway	Autophagy gene expression		P35637	Q15233
	P61978		FUS	P35637	Autophagy-Lysosome Pathway	Autophagy gene expression		P09651	P62995
	Q12874		DNAJB1	P25685	Autophagy-Lysosome Pathway	Chaperone directed autophagy		Q01130	P84103
	Q15637							Q01130	Q08170
	Q15365							Q01130	P62995
	Q8N5F7							P09651	Q86X55
	Q86X55							O14980	P61978
	Q9NQ29							P22626	P08579
	Q9Y383							P35637	P23246
	O75533							P35637	Q15459
	Q6ZRV2							P35637	Q12874
	Q96I25							P35637	P61978
	P82979							P35637	Q99459
	Q13838							P09651	Q96MU7
	P0C7X2							P09651	Q9UBU9
	Q9Y2N7							P26599	Q15365
	Q9BXW9							O14980	P48729
	P84103							O14980	P09661
	Q08170							O14980	Q66PJ3
	Q05519							O14980	P09012
	O75152							O14980	P08579
	Q16629							O14980	P49841
	P50613							O14980	Q86V81
	P09012							O14980	Q07955
	O15042							O14980	O15234
	Q15233							O14980	Q9NQ29
	P23246							O14980	Q16629
	P62995							O14980	Q96I25
	P18583							O14980	Q15287
	Q13905							O14980	Q15233
	Q9NVI1							O14980	O43660
	O15234							P26599	Q16665
	Q96MU7							P35637	P09012
	Q7L014							P35637	Q07955
	P84090							P35637	Q12905
	P49760							P35637	Q16629
	P52739							P35637	O75533
	Q9H0G5							P35637	O15042
	O75494							P35637	P84103
	Q86U42							P35637	O75643
	Q66PJ3							P35637	P62995
	Q5HYJ3							P35637	P50750
								P35637	Q9UMS4
								P35637	Q96I25
								P35637	Q86U42
								P35637	O43660
								Q9UKV8	Q15365
								P22626	P61978
								Q8WXF1	Q9H0G5
								Q8WXF1	P23246
								P09651	Q15637
								P09651	O75494
								P09651	P26368
								P09651	P84103
								Q9UKV8	Q7L014
								Q9UKV8	Q12906
								Q9UKV8	Q12905
								P35637	Q6P2Q9
								P35637	Q13838
								P35637	O75152
								P35637	Q86V81
								P35637	P09661
								P35637	P08579
								P22626	Q12906
								P22626	Q12905
								Q8WXF1	P18583
								Q8WXF1	Q12905
								Q8WXF1	O15234
								Q8WXF1	Q86V81
								Q8WXF1	P62995
								Q8WXF1	Q12906
								O14980	Q9UBU9
								O14980	P63165
								Q01130	Q15287
								P26599	P23246
								P26599	P61978
								Q01130	Q07955
								Q01130	Q05519
								P35637	Q12906
								Q01130	Q99459
								P09651	P50750
								P22626	P50750
								P35637	P82979
								P09651	Q9UQ35
								P22626	Q9UQ35
								P35637	Q8WYQ5
								P22626	P25788
								P26599	P25788
								P09651	P25788
								Q01130	Q15428
								P09651	Q15428
								P22626	Q15428
								P35637	Q15428
								Q01130	Q86V81
								O14980	Q9UBU9
								P26599	Q15365
								Q01130	Q9UBU9
								Q8WXF1	P84022
								P09651	P61978
								Q01130	P61326
								P26599	P09012
								Q01130	P84103
								Q01130	Q08170
								P09651	P62995
								Q01130	P62995
								P26599	Q12905
								P09651	Q9Y6Y0
								P26599	Q15233
								P35637	P23246
								Q8WXF1	Q15233
								P22626	Q9UBU9
								P26599	Q9UBU9
								P09651	P23246
								P22626	P23246
								Q8WXF1	P26368
								P35637	Q99459
								P22626	Q99459
								P26599	Q99459
								P09651	P26368
								P22626	P26368
								P26599	P26368
								Q01130	P26368
								Q8WXF1	P23246
								P26599	Q13838
								P22626	Q15365
								O14980	Q16665
								P09651	Q15365
								P35637	Q15365
								P09651	Q6P2Q9
								P22626	Q6P2Q9
								P26599	Q6P2Q9
								Q01130	Q6P2Q9
								O14980	P63165
								P26599	P50750
								P35637	P50750
								P09651	O75643
								P22626	P49841
								P26599	P49841
								O14980	P49841
								P09651	Q86U42
								P35637	Q9BXW9
								P09651	Q9BXW9
								P22626	Q9BXW9
								P26599	Q9BXW9
								P22626	Q12906
								P09651	P25685
								Q8WXF1	Q5HYJ3
								Q8WXF1	P50750
								P35637	Q13838
								P09651	Q12906
								P35637	P09012
								P22626	P09012
								P09651	P09012
								P09651	P22626
								P09651	P26599
								P26599	P22626
								P26599	P09651
								P22626	Q01130
								Q01130	O14980
								P22626	P09651
								P22626	P26599
								P35637	Q8WXF1
								P09651	P35637
								P26599	P35637
								O14980	Q01130
								O14980	P09651
								P35637	P22626
								P35637	P09651
								P09651	Q8WXF1
								Q8WXF1	P22626
								P22626	P09651
								P26599	P09651
								P22626	P26599
								P09651	P26599
								Q01130	P22626
								O14980	Q01130
								P09651	P22626
								P26599	P22626
								Q8WXF1	P35637
								P35637	P09651
								P35637	P26599
								Q01130	O14980
								P09651	O14980
								P22626	P35637
								P09651	P35637
								Q8WXF1	P09651
								P22626	Q8WXF1
								P23246	Q15233
								Q07955	P26368
								Q15637	P26368
								Q15287	O75643
								O43660	Q9UMS4
								Q15287	Q6P2Q9
								Q15287	Q9Y383
								O43660	Q99459
								Q15287	Q9NQ29
								Q15287	P26368
								O43660	O75934
								Q15287	Q07955
								Q15287	Q9UQ35
								Q15287	P62995
								Q15287	Q16629
								Q15287	P09012
								P49841	O75533
								Q15287	O75533
								Q86V81	Q13838
								P63165	Q9H2X6
								Q99459	O43660
								P84022	Q9H2X6
								Q86X55	Q86U42
								Q8N5F7	Q9Y383
								Q12906	Q12905
								Q05519	Q07955
								Q05519	P26368
								P26368	Q05519
								P08579	P09661
								P61326	Q9UBU9
								Q15459	Q12874
								Q15428	O75533
								Q15428	Q15459
								Q15428	Q12874
								Q15428	O15042
								Q15428	Q96I25
								Q15428	Q7L014
								Q15428	P26368
								Q15428	Q07955
								Q15428	P09661
								Q15428	P08579
								Q99459	O75533
								Q99459	Q15459
								Q99459	P09012
								Q99459	Q12905
								Q99459	P09661
								Q99459	Q07955
								Q99459	P23246
								Q99459	Q9UMS4
								Q99459	O75934
								Q16665	P40763
								P40763	Q16665
								P49841	P84022
								P84022	P49841
								P50750	P61978
								P50750	P17066
								P50750	Q12905
								Q9UQ35	P09661
								Q9UQ35	Q99459
								Q9UQ35	Q9UMS4
								Q9UQ35	Q15233
								Q9UQ35	P23246
								Q9UQ35	O75934
								P40763	P50750
								P50750	P40763
								P11362	P40763
								P40763	P11362
								Q15233	P23246
								Q8WYA6	Q99459
								Q8WYA6	Q9UMS4
								Q8WYA6	O43660
								Q99459	Q8WYA6
								Q12905	Q12906
								Q9NVI1	Q9BXW9
								Q13535	Q9BXW9
								Q8WYQ5	Q12906
								P25788	Q12874
								P25788	Q15233
								P25788	Q9UMS4
								P49841	Q9Y383
								P50750	Q13535
								P50613	P50750
								Q15233	P09012
								Q15233	P26368
								P23246	P09012
								P23246	P26368
								P50750	P84022
								Q15428	P09012
								Q15428	Q6P2Q9
								Q15428	O75643
								Q15428	Q16629
								Q15428	P84103
								Q15428	Q08170
								Q15428	P62995
								Q15428	Q9UQ35
								Q15428	P61978
								Q15428	Q15365
								Q15428	Q9UMS4
								Q15428	Q99459
								Q15428	O75934
								Q15428	O43660
								Q15428	Q8WYA6
								Q15428	Q12906
								Q15428	Q15637
								Q15428	Q12905
								Q15428	Q15287
								Q99459	O75643
								Q16665	P25685
								Q9BXW9	Q9NVI1
								Q9H2X6	P63165
								Q99459	Q13535
								Q13535	Q99459
								P50750	P50613
								P26368	Q9UMS4
								O75934	Q9UMS4
								O75934	Q99459
								O75934	O43660
								O75934	P26368
								Q9UMS4	P26368
								Q99459	P26368
								O43660	P26368
								P26368	Q99459
								Q13838	Q86V81
								Q86V81	P26368
								Q86V81	Q16629
								Q86V81	Q07955
								O75643	Q6P2Q9
								Q6P2Q9	O75643
								O75934	Q8WYA6
								Q9UMS4	O43660
								Q9UMS4	O75934
								Q9UMS4	Q99459
								Q15365	P84103
								Q15365	P61978
								Q9UBU9	Q16629
								Q9UBU9	Q07955
								Q07955	Q9UBU9
								Q96QD9	Q13838
								Q96QD9	Q9UBU9
								Q13838	Q96QD9
								Q9UBU9	Q96QD9
								Q15287	Q9UBU9
								Q86V81	Q9UBU9
								P84022	P26368
								P84022	P36897
								Q15459	Q15428
								P09661	P08579
								P09661	Q15459
								Q15459	O75533
								P09661	Q15428
								P08579	Q15459
								Q12874	O75533
								P09661	O75533
								P09661	O75643
								O75533	O75643
								P08579	O75533
								O75533	Q07955
								P61978	O75533
								Q15459	P09012
								P61978	Q07955
								P09661	Q07955
								Q6P2Q9	O75533
								Q6P2Q9	P09661
								P26368	O75643
								Q15459	Q07955
								Q07955	O75643
								Q15459	Q16629
								P09661	P09012
								Q6P2Q9	Q15459
								Q12874	P09012
								Q9UMS4	Q6P2Q9
								Q15459	O75643
								O75533	P09012
								P09661	Q16629
								Q05519	Q16629
								P09661	Q12874
								P08579	Q12874
								O75533	P26368
								P08579	O75643
								O75533	P23246
								Q99459	Q6P2Q9
								Q6P2Q9	Q15428
								Q9UMS4	P09012
								P09661	P26368
								Q05519	P09012
								P61978	Q15459
								Q16629	P26368
								P84103	P26368
								Q05519	P84103
								P61978	P26368
								P61978	Q05519
								Q9UMS4	Q15459
								Q12905	O75533
								Q16629	P62995
								P84103	P62995
								Q07955	P62995
								O75533	P62995
								P09661	P23246
								P09661	Q9UQ35
								Q99459	Q9UQ35
								P61978	Q12906
								Q9UMS4	Q07955
								Q12906	O75533
								P23246	Q16629
								P23246	P84103
								P23246	Q08170
								Q9UMS4	P09661
								Q9UQ35	Q86V81
								Q9UMS4	Q12874
								P08579	Q9UQ35
								O75533	Q9UQ35
								O75934	O75643
								Q9UMS4	O75643
								Q7L014	Q05519
								Q15459	Q9UQ35
								P61978	Q9UQ35
								Q7L014	Q12874
								O43660	P09661
								Q9UMS4	Q15287
								Q9UMS4	Q05519
								O43660	Q15459
								Q07955	Q9UQ35
								Q12906	P84103
								Q12905	Q16629
								Q15459	P23246
								Q12906	Q15287
								Q12905	Q9UQ35
								Q12905	P62995
								Q12906	P62995
								Q12906	Q9UQ35
								Q12905	P84103
								Q12906	P23246
								O75533	P18583
								Q12906	P18583
								Q12905	P18583
								Q15233	P18583
								Q9UMS4	P18583
								Q9UBU9	P18583
								O75494	O75934
								P23246	P18583
								Q15637	O75152
								P82979	O75152
								P82979	Q9UQ35
								P18583	Q9UQ35
								Q99459	P18583
								P84103	Q03518
								P61978	Q9UBU9
								Q15233	O75152
								Q16629	P18583
								Q05519	P18583
								Q12906	Q9UBU9
								P61326	O15234
								P61326	Q15287
								P61326	Q86V81
								P61326	Q96QD9
								P61326	O75494
								P61326	Q07955
								P61326	P84103
								P61326	Q08170
								P61326	Q16629
								P61326	P18583
								P61326	P62995
								P61326	Q9UQ35
								P61326	Q12906
								P61326	Q12905
								P61326	P84090
								P61326	Q15459
								P61326	O75533
								P61326	Q6P2Q9
								P61326	O75643
								P61326	Q99459
								P61326	O43660
								P61326	Q9UMS4
								P61326	O75934
								P61326	P61978
								P61326	Q96MU7
								P63165	P61978
								Q16665	P84022
								P84022	Q16665
								P09012	P09661
								P09012	P26368
								P09012	P61978
								Q15459	Q15637
								Q12874	Q15459
								O75533	Q96I25
								O75533	O43660
								Q96I25	O75533
								Q96I25	O15042
								Q96I25	Q15637
								P26368	P09012
								P26368	Q15637
								P26368	P61978
								O15042	Q96I25
								O15042	Q8WYA6
								Q15637	Q15459
								Q15637	Q96I25
								Q15637	Q12906
								Q15637	O75934
								Q15637	P61978
								Q12906	Q15637
								Q07955	Q15287
								Q07955	Q08170
								Q07955	O75494
								Q9UQ35	Q08170
								Q9UQ35	Q96N46
								Q6P2Q9	Q9UMS4
								Q6P2Q9	O75934
								Q6P2Q9	Q15365
								O75934	Q15637
								O75934	Q6P2Q9
								O43660	O75533
								Q8WYA6	O15042
								Q8WYA6	P61978
								Q8WYA6	Q9H0G5
								Q8WYA6	Q9NQ29
								Q15287	Q08170
								Q13427	Q15365
								Q13427	Q8N5F7
								Q08170	Q07955
								Q08170	Q9UQ35
								Q08170	Q15287
								Q08170	P62995
								Q08170	O75494
								Q15365	Q6P2Q9
								Q15365	Q13427
								P62995	P84103
								P62995	Q08170
								P62995	O75494
								P61978	P09012
								P61978	Q15637
								P61978	Q8WYA6
								Q9H0G5	Q8WYA6
								O75494	Q07955
								O75494	Q08170
								O75494	P62995
								Q8N5F7	Q13427
								Q8N5F7	Q96N46
								Q96N46	Q9UQ35
								Q96N46	Q8N5F7
								Q9NQ29	Q8WYA6
								P62995	Q15287
								P36897	P84022
								P06493	P50613
								P61978	P84022
								Q9UBU9	P62995
								P62995	Q96MU7
								P49760	Q9NQ29
								P50750	P11362
								P49760	P18583
								Q86X55	Q92598
								Q9Y6Y0	Q9Y383
								P40763	Q9Y383
								Q92598	Q15637
								Q9Y6Y0	P40763
								P48729	Q6ZRV2
								Q8WYQ5	P84090
								P84090	Q8WYQ5
								Q9Y6Y0	Q12906
								Q9Y6Y0	P61978
								Q9Y6Y0	Q12905
								P09012	P23246
								P49760	Q15287
								P49760	Q96MU7
								P61978	Q96ME1
								P61978	Q96MU7
								Q15365	P09012
								P25788	Q15637
								P25788	Q96ME1
								Q16629	Q9Y383
								Q05519	Q66PJ3
								Q9UBU9	P23246
								Q9UBU9	O75934
								Q9UBU9	Q13905
								Q9UBU9	Q9UMS4
								Q9UBU9	Q9NVI1
								Q9UBU9	Q6P2Q9
								Q9UBU9	O15234
								Q9UBU9	P40763
								Q9UBU9	Q15459
								P17066	P25685
								Q13535	Q86U42
								P09661	Q99459
								P09661	Q7L014
								Q9NQ29	Q9Y383
								Q9NQ29	Q8N5F7
								Q9NQ29	Q9UQ35
								Q9NQ29	Q86U06
								Q9NQ29	P26368
								Q9NQ29	Q13427
								Q9NQ29	Q15287
								Q9NQ29	Q05519
								Q9NQ29	O15234
								Q9NQ29	P49760
								Q9NQ29	O75494
								Q12905	Q99459
								Q12905	Q96MU7
								Q9Y383	Q8N5F7
								Q9Y383	P26368
								Q9Y383	Q07955
								Q9Y383	Q15287
								Q9Y383	Q7L014
								Q9Y383	Q15459
								Q9Y383	O15234
								Q9Y383	P62995
								Q9Y383	Q16629
								Q9Y383	O75494
								Q9Y383	P49760
								Q8WYA6	O75934
								P61978	Q86X55
								Q6P2Q9	Q99459
								Q15365	P06493
								Q15459	Q7L014
								Q05519	Q7L014
								Q92598	P25685
								Q9NVM6	Q92598
								Q6P2Q9	Q9Y383
								Q05519	Q9Y383
								P26368	Q9Y383
								P26368	Q15233
								Q6P2Q9	O43660
								Q12874	O43660
								Q15459	Q9UMS4
								Q12874	Q9UMS4
								P09661	Q9UMS4
								Q15459	Q6P2Q9
								P09661	Q6P2Q9
								Q9UQ35	Q6P2Q9
								Q6P2Q9	Q15287
								Q9UQ35	Q15287
								P26368	Q15287
								O75533	Q15459
								O43660	Q15428
								Q12874	Q15428
								O75533	Q15428
								P09012	Q15428
								O75533	Q12874
								O75643	Q12874
								P09012	Q12874
								Q9UMS4	O75533
								P09012	O75533
								Q9Y383	O75643
								Q15459	P09661
								O75533	P09661
								Q96I25	P18583
								O75643	Q9UQ35
								Q05519	Q9UQ35
								P84103	Q07955
								Q16629	Q07955
								P84103	Q16629
								Q15459	O15042
								Q15287	Q05519
								Q05519	Q15287
								Q6ZRV2	P48729
								Q15287	Q12874
								Q9NVI1	Q8WYQ5
								Q15287	Q9UK58
								Q99459	Q12874
								Q99459	P61978
								Q99459	O15042
								Q99459	Q15233
								Q99459	Q15365
								Q99459	Q9NQ29
								Q99459	Q96I25
								Q99459	Q12906
								Q99459	Q08170
								Q99459	Q16629
								Q99459	Q15428
								Q99459	P50750
								Q99459	Q9NVI1
								Q99459	Q13838
								Q99459	Q9BXW9
								Q99459	P63165
								Q99459	P17066
								Q99459	Q7L014
								P26368	Q07955
								P26368	P84103
								P26368	P62995
								P26368	Q13838
								P26368	O75494
								P26368	P82979
								P26368	Q92598
								P26368	Q12905
								P26368	Q12906
								P26368	Q86U42
								P26368	Q15365
								P26368	Q6P2Q9
								P26368	Q15459
								P26368	O75533
								P26368	P23246
								P26368	Q08170
								P26368	Q16629
								P26368	P09661
								P26368	P18583
								P26368	Q9UQ35
								P26368	Q86V81
								Q9UMS4	Q8WYA6
								P82979	Q96QD9
								Q96I25	Q15428
								Q96I25	Q12874
								Q96I25	Q15459
								Q9UJ70	Q15637
								P49760	O75494
								Q8N5F7	Q15287
								P26368	P49760
								P26368	O15234
								Q02040	Q9UQ35
								P82979	Q15287
								P26368	O15042
								P82979	Q13427
								Q8N5F7	Q9UQ35
								P82979	P61326
								P23246	Q86V81
								P23246	Q15637
								Q02040	Q8N5F7
								P49760	O15234
								Q9NQ29	Q07955
								Q9Y383	Q9UQ35
								P06493	Q86V81
								P06493	P84090
								P06493	Q15287
								Q13535	Q9NVI1
								Q16665	P63165
								P63165	Q16665
								Q15365	Q15233
								P11362	P17066
								P11362	P25685
								Q16665	Q9Y2N7
								P50750	Q15365
								P48729	P50750
								Q13838	Q9UQ35
								Q13838	Q15428
								Q13838	P08579
								Q13838	Q16629
								Q13838	Q96I25
								Q13838	P62995
								Q13838	Q15459
								Q13838	Q15365
								Q15365	P26368
								Q15365	P23246
								Q15365	Q12906
								Q15365	P84090
								Q15365	O15042
								Q13838	Q99459
								Q15365	Q12905
								Q15365	Q9NQ29
								Q15365	Q9Y383
								Q15365	Q15637
								Q15365	Q96I25
								Q16665	P06493
								Q16665	Q15365
								Q16665	P50750
								Q16665	O75643
								Q16665	Q9NVI1
								Q16665	Q6P2Q9
								P06493	Q16665
								Q6P2Q9	P61978
								Q6P2Q9	P17066
								Q6P2Q9	Q12905
								Q6P2Q9	Q12906
								Q6P2Q9	Q15233
								Q6P2Q9	Q07955
								Q6P2Q9	Q7L014
								Q6P2Q9	Q86V81
								Q6P2Q9	Q12874
								Q6P2Q9	Q9UQ35
								Q6P2Q9	Q9NVM6
								Q6P2Q9	P23246
								Q6P2Q9	P84103
								P0C7X2	P61978
								P0C7X2	P25788
								Q9Y2N7	Q16665
								P50750	O75533
								P50750	P23246
								P50750	Q12874
								P50750	Q12906
								P50750	Q15233
								P50750	Q15459
								P50750	Q16629
								P50750	Q86U42
								P50750	Q86V81
								P50750	Q99459
								P50750	Q9UQ35
								P50613	Q9UK58
								P25788	P61978
								P25788	P23246
								P25788	Q15365
								O75643	O75934
								Q86V81	P84090
								Q86V81	Q96I25
								P49841	Q15233
								P49841	P61978
								P49841	P23246
								P49841	Q92598
								Q15637	O75533
								Q9NQ29	Q16629
								P09012	Q15365
								P09012	Q13838
								Q96MU7	P62995
								Q96MU7	P61978
								Q96MU7	P49760
								Q96MU7	Q15287
								P84103	P61978
								P84103	P49760
								P84103	Q15287
								Q16629	Q15287
								Q9UBU9	P49760
								Q9UK58	Q15287
								O75494	Q15287
								Q13838	P82979
								Q15287	Q8IYF1
								Q9BXW9	Q86V81
								Q9BXW9	Q99459
								Q9BXW9	Q13838
								Q9BXW9	P61978
								Q9BXW9	P61326
								Q9BXW9	Q15233
								Q9BXW9	Q15365
								Q9BXW9	O43660
								Q9BXW9	Q9UMS4
								Q9BXW9	Q6P2Q9
								Q9BXW9	P82979
								Q9BXW9	Q15459
								Q9BXW9	Q12874
								Q9BXW9	O75533
								Q9BXW9	P23246
								Q9BXW9	O75643
								Q9BXW9	P09012
								Q9BXW9	P18583
								Q9BXW9	Q9UQ35
								Q9BXW9	O75152
								Q9BXW9	P84090
								Q9BXW9	Q12905
								Q9BXW9	Q12906
								Q9BXW9	Q86U42
								Q9BXW9	P08579
								Q9BXW9	P63165
								Q9BXW9	P17066
								P11362	P06493
								Q12906	P61978
								Q9UBU9	P61978
								Q9UBU9	Q15637
								Q99459	Q96N46
								Q9UBU9	Q8N5F7
								Q9UBU9	P26368
								P25685	Q92598
								Q9NVM6	Q6P2Q9
								Q9NVM6	O75643
								Q9NVM6	Q9UQ35
								Q9NVM6	Q9UMS4
								Q9NVM6	Q99459
								P25685	P17066
								P25685	P84090
								P25685	P52739
								Q9NVM6	P84090
								Q9NVM6	O43660
								Q9NVM6	O75934
								Q9NVM6	Q9H0G5
								Q5HYJ3	Q9H0G5
								P50750	Q9H0G5
								P62995	Q07955
								Q12874	P09661
								Q12874	O15042
								Q5HYJ3	Q15233
								P50750	Q5HYJ3
								Q9H0G5	Q15233
								O75533	O15042
								Q96I25	P09661
								P09661	O15042
								Q5HYJ3	P23246
								Q12874	Q96I25
								Q13838	P61978
								Q13838	O75152
								Q08170	P84103
								O75152	O75494
								Q02040	Q15287
								Q12906	Q8WYQ5
								Q07955	P84103
								O75152	P49760
								O75152	Q86U42
								P84103	Q13427
								Q05519	Q96MU7
								Q08170	Q86U06
								Q05519	P49760
								O75152	Q15287
								O75152	Q96QD9
								Q07955	Q9Y383
								P84103	O75494
								Q15287	O15234
								P84103	Q12874
								Q2KHN1	Q9UQ35
								Q08170	P18583
								P49760	Q9UQ35
								Q15287	Q13427
								Q08170	Q13427
								Q96QD9	Q08170
								Q96QD9	P84103
								Q2KHN1	Q15287
								Q08170	O15042
								Q86V81	O15234
								Q2KHN1	Q96QD9
								Q02040	Q07955
								Q02040	Q08170
								Q05519	Q13427
								Q96QD9	Q05519
								Q2KHN1	Q13427
								Q2KHN1	P49760
								Q07955	O15234
								O75152	Q15459
								Q08170	P49760
								P82979	Q13838
								Q05519	P62995
								P84103	O15234
								Q05519	O75494
								P08579	O15042
								P63165	Q7L014
								Q07955	Q13427
								O75152	Q02040
								P84103	Q9UQ35
								P84103	O75152
								Q15287	Q8N5F7
								P84103	Q96MU7
								Q15459	P08579
								O75152	Q96MU7
								P49760	P62995
								O75152	Q13427
								P08579	Q15428
								Q08170	Q05519
								Q08170	Q96MU7
								P84103	O75533
								P49760	Q07955
								Q9Y383	Q9NQ29
								Q16629	Q9NQ29
								P08579	Q96I25
								P08579	Q99459
								P09661	Q96I25
								Q15287	P61326
								Q16629	Q13427
								Q16629	Q7L014
								Q16629	Q99459
								Q12905	O15234
								Q16629	O15234
								P09661	Q15287
								Q16629	O75494
								Q07955	P18583
								Q07955	Q9NQ29
								Q12905	O75494
								Q15287	Q7L014
								Q2KHN1	Q9NQ29
								Q15287	O75494
								Q16629	O15042
								Q07955	Q16629
								P49760	Q16629
								Q16629	Q96MU7
								Q16629	Q9UQ35
								P84090	Q96QD9
								Q8WYQ5	P26368
								P50613	Q86X55
								Q15287	P18583
								Q8WYQ5	Q9NQ29
								Q9UBU9	P09012
								Q15637	P09012
								Q9UBU9	Q08170
								Q8WYQ5	Q9UMS4
								P50613	P06493
								Q96MU7	P0C7X2
								Q13838	Q6P2Q9
								Q13838	P84090
								Q13838	P61326
								Q13838	Q96MU7
								P25685	P50613
								Q96I25	P08579
								Q15459	P62995
								Q15459	P84090
								Q15459	P61326
								Q15459	Q13838
								Q15459	Q96I25
								Q15459	Q9H0G5
								Q15459	Q99459
								Q15459	O75152
								Q15459	Q86V81
								Q15459	Q15287
								Q15459	Q86U42
								Q15459	Q8WYA6
								Q15459	P18583
								Q15459	O43660
								Q15459	O75934
								Q15428	Q86V81
								Q15428	P84090
								Q12874	P08579
								O75533	Q6P2Q9
								O75533	P84090
								O75533	P61326
								O75533	Q13838
								O75533	Q9UMS4
								O75533	Q9H0G5
								O75533	Q99459
								O75533	O75152
								O75533	Q86V81
								O75533	P08579
								O75533	O75934
								P09012	O75643
								P09012	O75934
								P09012	Q07955
								P09012	Q96MU7
								P09012	O43660
								P09012	P08579
								P09012	P18583
								P09012	Q8N5F7
								P09012	Q13427
								P09012	Q12905
								P09012	P49760
								P09012	Q8WYA6
								P09012	Q86U42
								P09012	Q15287
								P09012	Q86V81
								P09012	O75152
								P09012	Q66PJ3
								P09012	Q96QD9
								P09012	Q99459
								P09012	Q9H0G5
								P09012	Q9UQ35
								P09012	Q9UMS4
								P09012	Q9NQ29
								P09012	Q08170
								P09012	Q12906
								P09012	Q15459
								P09012	P61326
								P09012	P84090
								P09012	P62995
								P09012	O75494
								P09012	Q6P2Q9
								P08579	Q6P2Q9
								P08579	P84090
								P08579	Q13838
								P08579	Q9H0G5
								P08579	O75152
								P08579	Q86V81
								P08579	O43660
								P08579	O75934
								O15042	P09661
								O15042	Q15459
								P06493	Q15233
								Q15233	P23246
								P26368	Q07955
								P26368	Q15637
								O75643	Q15287
								Q9UMS4	O43660
								Q6P2Q9	Q15287
								Q9Y383	Q15287
								Q99459	O43660
								Q9NQ29	Q15287
								P26368	Q15287
								O75934	O43660
								Q07955	Q15287
								Q9UQ35	Q15287
								P62995	Q15287
								Q16629	Q15287
								P09012	Q15287
								O75533	P49841
								O75533	Q15287
								Q13838	Q86V81
								Q9H2X6	P63165
								O43660	Q99459
								Q9H2X6	P84022
								Q86U42	Q86X55
								Q9Y383	Q8N5F7
								Q12905	Q12906
								Q07955	Q05519
								P26368	Q05519
								Q05519	P26368
								P09661	P08579
								Q9UBU9	P61326
								Q12874	Q15459
								O75533	Q15428
								Q15459	Q15428
								Q12874	Q15428
								O15042	Q15428
								Q96I25	Q15428
								Q7L014	Q15428
								P26368	Q15428
								Q07955	Q15428
								P09661	Q15428
								P08579	Q15428
								O75533	Q99459
								Q15459	Q99459
								P09012	Q99459
								Q12905	Q99459
								P09661	Q99459
								Q07955	Q99459
								P23246	Q99459
								Q9UMS4	Q99459
								O75934	Q99459
								P40763	Q16665
								Q16665	P40763
								P84022	P49841
								P49841	P84022
								P61978	P50750
								P17066	P50750
								Q12905	P50750
								P09661	Q9UQ35
								Q99459	Q9UQ35
								Q9UMS4	Q9UQ35
								Q15233	Q9UQ35
								P23246	Q9UQ35
								O75934	Q9UQ35
								P50750	P40763
								P40763	P50750
								P40763	P11362
								P11362	P40763
								P23246	Q15233
								Q99459	Q8WYA6
								Q9UMS4	Q8WYA6
								O43660	Q8WYA6
								Q8WYA6	Q99459
								Q12906	Q12905
								Q9BXW9	Q9NVI1
								Q9BXW9	Q13535
								Q12906	Q8WYQ5
								Q12874	P25788
								Q15233	P25788
								Q9UMS4	P25788
								Q9Y383	P49841
								Q13535	P50750
								P50750	P50613
								P09012	Q15233
								P26368	Q15233
								P09012	P23246
								P26368	P23246
								P84022	P50750
								P09012	Q15428
								Q6P2Q9	Q15428
								O75643	Q15428
								Q16629	Q15428
								P84103	Q15428
								Q08170	Q15428
								P62995	Q15428
								Q9UQ35	Q15428
								P61978	Q15428
								Q15365	Q15428
								Q9UMS4	Q15428
								Q99459	Q15428
								O75934	Q15428
								O43660	Q15428
								Q8WYA6	Q15428
								Q12906	Q15428
								Q15637	Q15428
								Q12905	Q15428
								Q15287	Q15428
								O75643	Q99459
								P25685	Q16665
								Q9NVI1	Q9BXW9
								P63165	Q9H2X6
								Q13535	Q99459
								Q99459	Q13535
								P50613	P50750
								Q9UMS4	P26368
								Q9UMS4	O75934
								Q99459	O75934
								O43660	O75934
								P26368	O75934
								P26368	Q9UMS4
								P26368	Q99459
								P26368	O43660
								Q99459	P26368
								Q86V81	Q13838
								P26368	Q86V81
								Q16629	Q86V81
								Q07955	Q86V81
								Q6P2Q9	O75643
								O75643	Q6P2Q9
								Q8WYA6	O75934
								O43660	Q9UMS4
								O75934	Q9UMS4
								Q99459	Q9UMS4
								P84103	Q15365
								P61978	Q15365
								Q16629	Q9UBU9
								Q07955	Q9UBU9
								Q9UBU9	Q07955
								Q13838	Q96QD9
								Q9UBU9	Q96QD9
								Q96QD9	Q13838
								Q96QD9	Q9UBU9
								Q9UBU9	Q15287
								Q9UBU9	Q86V81
								P26368	P84022
								P36897	P84022
								Q15428	Q15459
								P08579	P09661
								Q15459	P09661
								O75533	Q15459
								Q15428	P09661
								Q15459	P08579
								O75533	Q12874
								O75533	P09661
								O75643	P09661
								O75643	O75533
								O75533	P08579
								Q07955	O75533
								O75533	P61978
								P09012	Q15459
								Q07955	P61978
								Q07955	P09661
								O75533	Q6P2Q9
								P09661	Q6P2Q9
								O75643	P26368
								Q07955	Q15459
								O75643	Q07955
								Q16629	Q15459
								P09012	P09661
								Q15459	Q6P2Q9
								P09012	Q12874
								Q6P2Q9	Q9UMS4
								O75643	Q15459
								P09012	O75533
								Q16629	P09661
								Q16629	Q05519
								Q12874	P09661
								Q12874	P08579
								P26368	O75533
								O75643	P08579
								P23246	O75533
								Q6P2Q9	Q99459
								Q15428	Q6P2Q9
								P09012	Q9UMS4
								P26368	P09661
								P09012	Q05519
								Q15459	P61978
								P26368	Q16629
								P26368	P84103
								P84103	Q05519
								P26368	P61978
								Q05519	P61978
								Q15459	Q9UMS4
								O75533	Q12905
								P62995	Q16629
								P62995	P84103
								P62995	Q07955
								P62995	O75533
								P23246	P09661
								Q9UQ35	P09661
								Q9UQ35	Q99459
								Q12906	P61978
								Q07955	Q9UMS4
								O75533	Q12906
								Q16629	P23246
								P84103	P23246
								Q08170	P23246
								P09661	Q9UMS4
								Q86V81	Q9UQ35
								Q12874	Q9UMS4
								Q9UQ35	P08579
								Q9UQ35	O75533
								O75643	O75934
								O75643	Q9UMS4
								Q05519	Q7L014
								Q9UQ35	Q15459
								Q9UQ35	P61978
								Q12874	Q7L014
								P09661	O43660
								Q15287	Q9UMS4
								Q05519	Q9UMS4
								Q15459	O43660
								Q9UQ35	Q07955
								P84103	Q12906
								Q16629	Q12905
								P23246	Q15459
								Q15287	Q12906
								Q9UQ35	Q12905
								P62995	Q12905
								P62995	Q12906
								Q9UQ35	Q12906
								P84103	Q12905
								P23246	Q12906
								P18583	O75533
								P18583	Q12906
								P18583	Q12905
								P18583	Q15233
								P18583	Q9UMS4
								P18583	Q9UBU9
								O75934	O75494
								P18583	P23246
								O75152	Q15637
								O75152	P82979
								Q9UQ35	P82979
								Q9UQ35	P18583
								P18583	Q99459
								Q03518	P84103
								Q9UBU9	P61978
								O75152	Q15233
								P18583	Q16629
								P18583	Q05519
								Q9UBU9	Q12906
								O15234	P61326
								Q15287	P61326
								Q86V81	P61326
								Q96QD9	P61326
								O75494	P61326
								Q07955	P61326
								P84103	P61326
								Q08170	P61326
								Q16629	P61326
								P18583	P61326
								P62995	P61326
								Q9UQ35	P61326
								Q12906	P61326
								Q12905	P61326
								P84090	P61326
								Q15459	P61326
								O75533	P61326
								Q6P2Q9	P61326
								O75643	P61326
								Q99459	P61326
								O43660	P61326
								Q9UMS4	P61326
								O75934	P61326
								P61978	P61326
								Q96MU7	P61326
								P61978	P63165
								P84022	Q16665
								Q16665	P84022
								P09661	P09012
								P26368	P09012
								P61978	P09012
								Q15637	Q15459
								Q15459	Q12874
								Q96I25	O75533
								O43660	O75533
								O75533	Q96I25
								O15042	Q96I25
								Q15637	Q96I25
								P09012	P26368
								Q15637	P26368
								P61978	P26368
								Q96I25	O15042
								Q8WYA6	O15042
								Q15459	Q15637
								Q96I25	Q15637
								Q12906	Q15637
								O75934	Q15637
								P61978	Q15637
								Q15637	Q12906
								Q15287	Q07955
								Q08170	Q07955
								O75494	Q07955
								Q08170	Q9UQ35
								Q96N46	Q9UQ35
								Q9UMS4	Q6P2Q9
								O75934	Q6P2Q9
								Q15365	Q6P2Q9
								Q15637	O75934
								Q6P2Q9	O75934
								O75533	O43660
								O15042	Q8WYA6
								P61978	Q8WYA6
								Q9H0G5	Q8WYA6
								Q9NQ29	Q8WYA6
								Q08170	Q15287
								Q15365	Q13427
								Q8N5F7	Q13427
								Q07955	Q08170
								Q9UQ35	Q08170
								Q15287	Q08170
								P62995	Q08170
								O75494	Q08170
								Q6P2Q9	Q15365
								Q13427	Q15365
								P84103	P62995
								Q08170	P62995
								O75494	P62995
								P09012	P61978
								Q15637	P61978
								Q8WYA6	P61978
								Q8WYA6	Q9H0G5
								Q07955	O75494
								Q08170	O75494
								P62995	O75494
								Q13427	Q8N5F7
								Q96N46	Q8N5F7
								Q9UQ35	Q96N46
								Q8N5F7	Q96N46
								Q8WYA6	Q9NQ29
								Q15287	P62995
								P84022	P36897
								P50613	P06493
								P84022	P61978
								P62995	Q9UBU9
								Q96MU7	P62995
								Q9NQ29	P49760
								P11362	P50750
								P18583	P49760
								Q92598	Q86X55
								Q9Y383	Q9Y6Y0
								Q9Y383	P40763
								Q15637	Q92598
								P40763	Q9Y6Y0
								Q6ZRV2	P48729
								P84090	Q8WYQ5
								Q8WYQ5	P84090
								Q12906	Q9Y6Y0
								P61978	Q9Y6Y0
								Q12905	Q9Y6Y0
								P23246	P09012
								Q15287	P49760
								Q96MU7	P49760
								Q96ME1	P61978
								Q96MU7	P61978
								P09012	Q15365
								Q15637	P25788
								Q96ME1	P25788
								Q9Y383	Q16629
								Q66PJ3	Q05519
								P23246	Q9UBU9
								O75934	Q9UBU9
								Q13905	Q9UBU9
								Q9UMS4	Q9UBU9
								Q9NVI1	Q9UBU9
								Q6P2Q9	Q9UBU9
								O15234	Q9UBU9
								P40763	Q9UBU9
								Q15459	Q9UBU9
								P25685	P17066
								Q86U42	Q13535
								Q99459	P09661
								Q7L014	P09661
								Q9Y383	Q9NQ29
								Q8N5F7	Q9NQ29
								Q9UQ35	Q9NQ29
								Q86U06	Q9NQ29
								P26368	Q9NQ29
								Q13427	Q9NQ29
								Q15287	Q9NQ29
								Q05519	Q9NQ29
								O15234	Q9NQ29
								P49760	Q9NQ29
								O75494	Q9NQ29
								Q99459	Q12905
								Q96MU7	Q12905
								Q8N5F7	Q9Y383
								P26368	Q9Y383
								Q07955	Q9Y383
								Q15287	Q9Y383
								Q7L014	Q9Y383
								Q15459	Q9Y383
								O15234	Q9Y383
								P62995	Q9Y383
								Q16629	Q9Y383
								O75494	Q9Y383
								P49760	Q9Y383
								O75934	Q8WYA6
								Q86X55	P61978
								Q99459	Q6P2Q9
								P06493	Q15365
								Q7L014	Q15459
								Q7L014	Q05519
								P25685	Q92598
								Q92598	Q9NVM6
								Q9Y383	Q6P2Q9
								Q9Y383	Q05519
								Q9Y383	P26368
								Q15233	P26368
								O43660	Q6P2Q9
								O43660	Q12874
								Q9UMS4	Q15459
								Q9UMS4	Q12874
								Q9UMS4	P09661
								Q6P2Q9	Q15459
								Q6P2Q9	P09661
								Q6P2Q9	Q9UQ35
								Q15287	Q6P2Q9
								Q15287	Q9UQ35
								Q15287	P26368
								Q15459	O75533
								Q15428	O43660
								Q15428	Q12874
								Q15428	O75533
								Q15428	P09012
								Q12874	O75533
								Q12874	O75643
								Q12874	P09012
								O75533	Q9UMS4
								O75533	P09012
								O75643	Q9Y383
								P09661	Q15459
								P09661	O75533
								P18583	Q96I25
								Q9UQ35	O75643
								Q9UQ35	Q05519
								Q07955	P84103
								Q07955	Q16629
								Q16629	P84103
								O15042	Q15459
								Q05519	Q15287
								Q15287	Q05519
								P48729	Q6ZRV2
								Q12874	Q15287
								Q8WYQ5	Q9NVI1
								Q9UK58	Q15287
								Q12874	Q99459
								P61978	Q99459
								O15042	Q99459
								Q15233	Q99459
								Q15365	Q99459
								Q9NQ29	Q99459
								Q96I25	Q99459
								Q12906	Q99459
								Q08170	Q99459
								Q16629	Q99459
								Q15428	Q99459
								P50750	Q99459
								Q9NVI1	Q99459
								Q13838	Q99459
								Q9BXW9	Q99459
								P63165	Q99459
								P17066	Q99459
								Q7L014	Q99459
								Q07955	P26368
								P84103	P26368
								P62995	P26368
								Q13838	P26368
								O75494	P26368
								P82979	P26368
								Q92598	P26368
								Q12905	P26368
								Q12906	P26368
								Q86U42	P26368
								Q15365	P26368
								Q6P2Q9	P26368
								Q15459	P26368
								O75533	P26368
								P23246	P26368
								Q08170	P26368
								Q16629	P26368
								P09661	P26368
								P18583	P26368
								Q9UQ35	P26368
								Q86V81	P26368
								Q8WYA6	Q9UMS4
								Q96QD9	P82979
								Q15428	Q96I25
								Q12874	Q96I25
								Q15459	Q96I25
								Q15637	Q9UJ70
								O75494	P49760
								Q15287	Q8N5F7
								P49760	P26368
								O15234	P26368
								Q9UQ35	Q02040
								Q15287	P82979
								O15042	P26368
								Q13427	P82979
								Q9UQ35	Q8N5F7
								P61326	P82979
								Q86V81	P23246
								Q15637	P23246
								Q8N5F7	Q02040
								O15234	P49760
								Q07955	Q9NQ29
								Q9UQ35	Q9Y383
								Q86V81	P06493
								P84090	P06493
								Q15287	P06493
								Q9NVI1	Q13535
								P63165	Q16665
								Q16665	P63165
								Q15233	Q15365
								P17066	P11362
								P25685	P11362
								Q9Y2N7	Q16665
								Q15365	P50750
								P50750	P48729
								Q9UQ35	Q13838
								Q15428	Q13838
								P08579	Q13838
								Q16629	Q13838
								Q96I25	Q13838
								P62995	Q13838
								Q15459	Q13838
								Q15365	Q13838
								P26368	Q15365
								P23246	Q15365
								Q12906	Q15365
								P84090	Q15365
								O15042	Q15365
								Q99459	Q13838
								Q12905	Q15365
								Q9NQ29	Q15365
								Q9Y383	Q15365
								Q15637	Q15365
								Q96I25	Q15365
								P06493	Q16665
								Q15365	Q16665
								P50750	Q16665
								O75643	Q16665
								Q9NVI1	Q16665
								Q6P2Q9	Q16665
								Q16665	P06493
								P61978	Q6P2Q9
								P17066	Q6P2Q9
								Q12905	Q6P2Q9
								Q12906	Q6P2Q9
								Q15233	Q6P2Q9
								Q07955	Q6P2Q9
								Q7L014	Q6P2Q9
								Q86V81	Q6P2Q9
								Q12874	Q6P2Q9
								Q9UQ35	Q6P2Q9
								Q9NVM6	Q6P2Q9
								P23246	Q6P2Q9
								P84103	Q6P2Q9
								P61978	P0C7X2
								P25788	P0C7X2
								Q16665	Q9Y2N7
								O75533	P50750
								P23246	P50750
								Q12874	P50750
								Q12906	P50750
								Q15233	P50750
								Q15459	P50750
								Q16629	P50750
								Q86U42	P50750
								Q86V81	P50750
								Q99459	P50750
								Q9UQ35	P50750
								Q9UK58	P50613
								P61978	P25788
								P23246	P25788
								Q15365	P25788
								O75934	O75643
								P84090	Q86V81
								Q96I25	Q86V81
								Q15233	P49841
								P61978	P49841
								P23246	P49841
								Q92598	P49841
								O75533	Q15637
								Q16629	Q9NQ29
								Q15365	P09012
								Q13838	P09012
								P62995	Q96MU7
								P61978	Q96MU7
								P49760	Q96MU7
								Q15287	Q96MU7
								P61978	P84103
								P49760	P84103
								Q15287	P84103
								Q15287	Q16629
								P49760	Q9UBU9
								Q15287	Q9UK58
								Q15287	O75494
								P82979	Q13838
								Q8IYF1	Q15287
								Q86V81	Q9BXW9
								Q99459	Q9BXW9
								Q13838	Q9BXW9
								P61978	Q9BXW9
								P61326	Q9BXW9
								Q15233	Q9BXW9
								Q15365	Q9BXW9
								O43660	Q9BXW9
								Q9UMS4	Q9BXW9
								Q6P2Q9	Q9BXW9
								P82979	Q9BXW9
								Q15459	Q9BXW9
								Q12874	Q9BXW9
								O75533	Q9BXW9
								P23246	Q9BXW9
								O75643	Q9BXW9
								P09012	Q9BXW9
								P18583	Q9BXW9
								Q9UQ35	Q9BXW9
								O75152	Q9BXW9
								P84090	Q9BXW9
								Q12905	Q9BXW9
								Q12906	Q9BXW9
								Q86U42	Q9BXW9
								P08579	Q9BXW9
								P63165	Q9BXW9
								P17066	Q9BXW9
								P06493	P11362
								P61978	Q12906
								P61978	Q9UBU9
								Q15637	Q9UBU9
								Q96N46	Q99459
								Q8N5F7	Q9UBU9
								P26368	Q9UBU9
								Q92598	P25685
								Q6P2Q9	Q9NVM6
								O75643	Q9NVM6
								Q9UQ35	Q9NVM6
								Q9UMS4	Q9NVM6
								Q99459	Q9NVM6
								P17066	P25685
								P84090	P25685
								P52739	P25685
								P84090	Q9NVM6
								O43660	Q9NVM6
								O75934	Q9NVM6
								Q9H0G5	Q9NVM6
								Q9H0G5	Q5HYJ3
								Q9H0G5	P50750
								Q07955	P62995
								P09661	Q12874
								O15042	Q12874
								Q15233	Q5HYJ3
								Q5HYJ3	P50750
								Q15233	Q9H0G5
								O15042	O75533
								P09661	Q96I25
								O15042	P09661
								P23246	Q5HYJ3
								Q96I25	Q12874
								P61978	Q13838
								O75152	Q13838
								P84103	Q08170
								O75494	O75152
								Q15287	Q02040
								Q8WYQ5	Q12906
								P84103	Q07955
								P49760	O75152
								Q86U42	O75152
								Q13427	P84103
								Q96MU7	Q05519
								Q86U06	Q08170
								P49760	Q05519
								Q15287	O75152
								Q96QD9	O75152
								Q9Y383	Q07955
								O75494	P84103
								O15234	Q15287
								Q12874	P84103
								Q9UQ35	Q2KHN1
								P18583	Q08170
								Q9UQ35	P49760
								Q13427	Q15287
								Q13427	Q08170
								Q08170	Q96QD9
								P84103	Q96QD9
								Q15287	Q2KHN1
								O15042	Q08170
								O15234	Q86V81
								Q96QD9	Q2KHN1
								Q07955	Q02040
								Q08170	Q02040
								Q13427	Q05519
								Q05519	Q96QD9
								Q13427	Q2KHN1
								P49760	Q2KHN1
								O15234	Q07955
								Q15459	O75152
								P49760	Q08170
								Q13838	P82979
								P62995	Q05519
								O15234	P84103
								O75494	Q05519
								O15042	P08579
								Q7L014	P63165
								Q13427	Q07955
								Q02040	O75152
								Q9UQ35	P84103
								O75152	P84103
								Q8N5F7	Q15287
								Q96MU7	P84103
								P08579	Q15459
								Q96MU7	O75152
								P62995	P49760
								Q13427	O75152
								Q15428	P08579
								Q05519	Q08170
								Q96MU7	Q08170
								O75533	P84103
								Q07955	P49760
								Q9NQ29	Q9Y383
								Q9NQ29	Q16629
								Q96I25	P08579
								Q99459	P08579
								Q96I25	P09661
								P61326	Q15287
								Q13427	Q16629
								Q7L014	Q16629
								Q99459	Q16629
								O15234	Q12905
								O15234	Q16629
								Q15287	P09661
								O75494	Q16629
								P18583	Q07955
								Q9NQ29	Q07955
								O75494	Q12905
								Q7L014	Q15287
								Q9NQ29	Q2KHN1
								O75494	Q15287
								O15042	Q16629
								Q16629	Q07955
								Q16629	P49760
								Q96MU7	Q16629
								Q9UQ35	Q16629
								Q96QD9	P84090
								P26368	Q8WYQ5
								Q86X55	P50613
								P18583	Q15287
								Q9NQ29	Q8WYQ5
								P09012	Q9UBU9
								P09012	Q15637
								Q08170	Q9UBU9
								Q9UMS4	Q8WYQ5
								P06493	P50613
								P0C7X2	Q96MU7
								Q6P2Q9	Q13838
								P84090	Q13838
								P61326	Q13838
								Q96MU7	Q13838
								P50613	P25685
								P08579	Q96I25
								P62995	Q15459
								P84090	Q15459
								P61326	Q15459
								Q13838	Q15459
								Q96I25	Q15459
								Q9H0G5	Q15459
								Q99459	Q15459
								O75152	Q15459
								Q86V81	Q15459
								Q15287	Q15459
								Q86U42	Q15459
								Q8WYA6	Q15459
								P18583	Q15459
								O43660	Q15459
								O75934	Q15459
								Q86V81	Q15428
								P84090	Q15428
								P08579	Q12874
								Q6P2Q9	O75533
								P84090	O75533
								P61326	O75533
								Q13838	O75533
								Q9UMS4	O75533
								Q9H0G5	O75533
								Q99459	O75533
								O75152	O75533
								Q86V81	O75533
								P08579	O75533
								O75934	O75533
								O75643	P09012
								O75934	P09012
								Q07955	P09012
								Q96MU7	P09012
								O43660	P09012
								P08579	P09012
								P18583	P09012
								Q8N5F7	P09012
								Q13427	P09012
								Q12905	P09012
								P49760	P09012
								Q8WYA6	P09012
								Q86U42	P09012
								Q15287	P09012
								Q86V81	P09012
								O75152	P09012
								Q66PJ3	P09012
								Q96QD9	P09012
								Q99459	P09012
								Q9H0G5	P09012
								Q9UQ35	P09012
								Q9UMS4	P09012
								Q9NQ29	P09012
								Q08170	P09012
								Q12906	P09012
								Q15459	P09012
								P61326	P09012
								P84090	P09012
								P62995	P09012
								O75494	P09012
								Q6P2Q9	P09012
								Q6P2Q9	P08579
								P84090	P08579
								Q13838	P08579
								Q9H0G5	P08579
								O75152	P08579
								Q86V81	P08579
								O43660	P08579
								O75934	P08579
								P09661	O15042
								Q15459	O15042
								Q15233	P06493
